# Supplementary material for: Connectomic Analysis of Mitochondria in the Central Brain of Drosophila
Source: bioRxiv. 2026 Jul 30:2024.04.21.590464. Preprint. [Version 5] doi: 10.1101/2024.04.21.590464 (PMC13320868; doi:10.1101/2024.04.21.590464)
Supplement: Supplement 1 — Supplementary Data Table 1: Mitochondrial properties of cells. [file media-1.xlsx]

## Sheet: Supplementary Data Table 1
Cell type	bodyId	Total mitochondrial volume (mm3)	Median mitochondrion volume (mm3)	Median miitochondrion long axis (r0) (mm)	Number of presynapses	Number of postsynapses	Number of mitochondria	Cell volume (mm3)	Mitochondrial volume density	Mitochondrial number density (mm-3)	Median presynapse- to-mitochondrion distance (mm)	Median postsynapse- to-mitochondrion distance (mm)	Number of dark mitochondria	Number of medium mitochondria	Number of light mitochondria	Number of presynapses with mitochondrion < 1 mm	Number of presynapses with mitochondrion < 3 mm	Number of postsynapses with mitochondrion < 1 mm	Number of postsynapses with mitochondrion < 3 mm
5-HTPLP01	1324365879	239.425	0.216789	0.695098	2026	4031	907	1579.45	0.151587	0.574251	0.426039	1.74359	778	124	5	1725	1953	1331	2830
5-HTPMPD01	297230760	115.57	0.107489	0.412606	1660	4749	888	1232.16	0.0937948	0.720688	1.20497	2.87693	771	93	24	762	1323	919	2453
5-HTPMPD01	297908801	51.542	0.0926556	0.396117	1249	1089	408	820.927	0.0627852	0.496999	1.53276	2.53729	356	45	7	443	947	223	649
5-HTPMPV01	541697718	122.871	0.101962	0.402672	2335	3235	910	1574.13	0.0780561	0.578095	1.86851	2.57386	660	171	79	836	1494	632	1770
5-HTPMPV01	5813078603	99.7678	0.106613	0.438422	1037	2628	574	1256.56	0.0793977	0.456804	1.4811	2.80947	428	97	49	416	723	483	1366
5-HTPMPV03	669325882	328.86	0.0846561	0.416715	5728	5606	2755	3857.97	0.0852418	0.714107	1.67948	2.34161	2604	122	29	2137	3953	1449	3266
5-HTPMPV03	791527493	298.944	0.0834601	0.415945	4679	4922	2465	4990.62	0.0599012	0.493927	1.66176	2.49341	2264	123	78	1758	3238	1168	2726
AL-AST1	1734696656	66.3955	0.217436	0.806927	182	2070	257	300.163	0.221198	0.856203	0.480787	1.81684	251	5	1	154	182	697	1429
AL-AST1	1734705201	79.525	0.208431	0.860899	305	2604	312	374.913	0.212116	0.832192	0.521361	1.96064	298	11	3	242	294	834	1715
AL-MBDL1	608922563	182.14	0.139743	0.693542	8	4269	748	1385.73	0.13144	0.539789	1.41653	2.40864	723	18	7	3	5	1018	2453
ALBN1	1670969318	210.95	0.201662	0.846293	358	7397	751	1289.62	0.163575	0.582344	0.487063	1.96451	575	153	23	285	341	2207	4892
ALIN1	693927941	137.752	0.209531	0.74936	406	1553	451	1082.26	0.127282	0.416722	0.555744	1.65779	368	67	16	371	402	575	1066
ALIN1	704699661	144.947	0.213193	0.828528	295	1153	429	1063.35	0.136312	0.403443	0.515061	1.7154	347	69	13	284	291	412	755
ALIN2	1826121523	272.963	0.30428	0.836801	954	3829	596	1585.48	0.172165	0.375912	0.516548	1.51789	343	209	44	825	932	1401	2797
ALIN3	735091236	55.307	0.170652	0.826469	314	501	253	524.157	0.105516	0.48268	0.512	1.91203	251	2	2	283	314	165	316
ALIN3	1036504644	56.3026	0.187199	0.755905	308	472	251	495.706	0.113581	0.506349	0.458957	1.68565	248	1	0	270	301	189	315
AMMC-A1	1497973422	183.257	0.13174	0.731117	40	8674	817	6400.31	0.0286325	0.12765	0.708548	1.09104	744	66	7	29	39	4049	7464
AMMC-A1	5813070019	164.765	0.121061	0.741603	113	7544	808	6011.25	0.0274095	0.134415	0.814587	1.15812	716	82	10	74	109	3327	6490
AOTU001	861574580	28.4634	0.152928	0.67036	135	710	152	263.025	0.108216	0.577892	0.362039	2.20369	149	1	2	127	131	198	427
AOTU001	862597411	24.0232	0.129249	0.612346	125	498	152	235.261	0.102113	0.646091	0.394957	2.03638	150	1	1	109	123	155	301
AOTU001	892614148	25.9675	0.164141	0.706188	198	551	144	267.081	0.0972274	0.539163	0.384	2.11055	142	1	1	179	193	162	345
AOTU002_a	860892243	28.2745	0.222589	0.747291	63	494	113	240.23	0.117697	0.470382	0.362039	2.11033	108	3	2	61	62	141	296
AOTU002_a	860905704	36.5507	0.204638	0.699939	109	596	146	280.885	0.130127	0.519787	0.362039	1.7483	143	2	1	106	109	204	427
AOTU002_a	5813078350	26.4908	0.179847	0.771001	108	395	121	259.356	0.102141	0.46654	0.364445	1.44533	117	3	1	101	106	164	279
AOTU002_b	861237607	28.8327	0.16067	0.692188	123	620	148	244.594	0.11788	0.605083	0.335529	1.69982	147	4	1	117	122	214	452
AOTU002_b	861924744	40.4397	0.218055	0.730201	149	592	167	287.366	0.140725	0.58114	0.32	1.48064	162	3	1	146	149	234	439
AOTU002_b	862270029	17.159	0.130171	0.587814	103	357	113	193.141	0.0888417	0.585065	0.332554	1.67467	109	1	1	100	102	128	247
AOTU002_b	862270098	22.5146	0.137736	0.639416	138	600	128	243.253	0.0925563	0.526201	0.364445	2.15021	127	0	0	125	135	154	369
AOTU003	863331646	22.1205	0.123265	0.532909	227	610	165	271.527	0.081467	0.607675	0.399529	2.45146	161	3	1	206	221	151	358
AOTU003	923989857	17.0872	0.117031	0.531184	151	433	129	221.221	0.0772402	0.583126	0.426039	1.97695	127	1	1	131	146	139	281
AOTU003	986089634	17.5429	0.120996	0.530789	175	506	131	230.79	0.0760124	0.567616	0.41051	2.01845	126	4	1	156	168	143	320
AOTU004	894707517	20.0507	0.194925	0.735702	142	394	97	163.97	0.122283	0.591571	0.38868	1.89502	96	1	0	131	138	127	247
AOTU004	955733080	18.0123	0.172069	0.615381	165	430	101	151.661	0.118766	0.665957	0.47451	1.40021	100	1	0	140	160	164	336
AOTU004	1170935308	18.4309	0.124842	0.566481	189	440	128	189.841	0.0970856	0.674247	0.399529	1.72555	127	1	0	171	184	143	297
AOTU005	1355115431	107.813	0.215843	0.718822	698	2008	427	705.416	0.152836	0.605317	0.38238	1.19883	417	5	5	645	696	885	1581
AOTU006	1110221199	73.1854	0.200335	0.6887	423	1726	281	514.774	0.14217	0.545871	0.516548	1.23938	276	3	2	371	412	758	1406
AOTU007	769195048	43.0858	0.172509	0.620502	362	791	224	368.808	0.116825	0.607362	0.452548	2.20706	224	1	1	317	357	239	476
AOTU007	861241941	29.192	0.146977	0.582386	296	518	179	261.35	0.111697	0.684905	0.393361	1.76361	179	3	2	250	285	174	343
AOTU007	861928967	37.7156	0.16351	0.613776	332	801	194	317.467	0.118802	0.611087	0.398041	1.84817	192	0	1	291	328	251	531
AOTU007	862947261	39.804	0.194939	0.682304	324	734	186	331.218	0.120174	0.561563	0.393361	1.93548	184	0	1	293	316	240	469
AOTU007	1041395080	26.167	0.152769	0.613977	216	552	155	218.533	0.11974	0.709276	0.38319	2.28759	154	0	0	186	212	161	330
AOTU007	5813022469	19.4391	0.154356	0.625495	142	283	124	172.028	0.113	0.720814	0.38319	1.56246	120	0	0	123	138	101	203
AOTU008_a	861237679	21.8249	0.165822	0.610711	144	646	127	215.716	0.101174	0.588736	0.449464	1.89961	126	2	1	118	140	193	421
AOTU008_a	861583277	25.5946	0.178424	0.675252	117	535	126	202.515	0.126384	0.622175	0.335529	1.76723	122	1	2	107	111	175	366
AOTU008_a	862270125	19.1868	0.151998	0.606708	171	548	121	210.386	0.0911985	0.575135	0.423063	2.22278	119	1	1	144	162	141	322
AOTU008_a	892268533	19.0745	0.122544	0.531154	186	568	134	192.881	0.0988921	0.694727	0.401125	2.06654	131	1	2	150	179	172	377
AOTU008_a	892609503	24.8021	0.159259	0.60751	118	562	140	201.136	0.12331	0.696045	0.361361	2.00517	139	2	1	108	117	169	385
AOTU008_a	986098785	18.8172	0.145662	0.606834	166	594	123	166.594	0.112953	0.738324	0.32	2.35387	120	1	2	155	163	162	335
AOTU008_a	1008663864	20.6681	0.15376	0.605724	187	670	131	192.681	0.107266	0.67988	0.402722	2.39682	128	0	1	163	179	201	386
AOTU008_a	1009004209	21.6635	0.156914	0.6499	181	630	138	191.872	0.112906	0.719231	0.430851	2.45934	136	0	1	138	168	162	378
AOTU008_b	862265395	16.8359	0.161706	0.635427	82	348	96	163.279	0.103111	0.58795	0.437128	2.49753	94	2	0	73	81	95	196
AOTU008_b	892286449	14.6615	0.146481	0.637664	95	241	91	140.688	0.104212	0.646821	0.41051	1.90578	91	0	0	76	90	89	155
AOTU008_b	892959869	15.9752	0.133939	0.550561	85	193	106	141.663	0.11277	0.748257	0.376212	1.03336	106	0	0	79	83	95	142
AOTU009	670547617	125.236	0.252797	0.662273	604	3463	354	856.907	0.146149	0.413114	0.558851	2.41248	248	83	23	477	583	852	1958
AOTU010	1129302146	16.7285	0.129845	0.479672	133	546	106	152.552	0.109658	0.694844	0.355871	2.02599	81	23	2	112	127	151	338
AOTU011	956398176	59.6661	0.27171	0.671677	223	1362	178	307.845	0.193818	0.578212	0.355871	2.75488	117	45	16	187	206	268	716
AOTU011	1438083750	60.5305	0.244916	0.694536	224	1502	189	290.198	0.208584	0.65128	0.32	2.48173	138	43	8	206	221	357	813
AOTU012	611694145	121.926	0.185305	0.634894	786	3070	526	920.895	0.1324	0.571183	0.529125	2.12127	498	8	20	678	774	804	1907
AOTU013	5813094683	89.1007	0.260334	0.70642	734	1217	306	662.27	0.134538	0.462047	0.463529	2.10346	303	2	1	641	721	364	774
AOTU014	860905614	190.34	0.253387	0.799778	717	3544	498	1290.61	0.14748	0.385863	0.47451	1.55868	472	16	10	636	710	1285	2598
AOTU015	861578855	33.6014	0.170902	0.694758	256	947	166	300.185	0.111936	0.552992	0.426039	1.98712	160	2	4	243	254	294	611
AOTU015	1324762843	46.9728	0.223179	0.775218	315	2251	178	429.42	0.109386	0.414512	0.462041	2.30071	169	6	3	283	314	586	1288
AOTU015	1509957347	40.6291	0.195348	0.663591	387	2022	174	403.055	0.100803	0.431703	0.487063	2.62323	169	3	2	326	385	443	1102
AOTU016	673763861	63.8372	0.239401	0.741818	336	1685	224	451.149	0.141499	0.49651	0.44638	1.82931	214	7	3	300	335	551	1103
AOTU016	831225810	39.9833	0.206203	0.705308	261	994	144	261.072	0.153151	0.551573	0.384	1.90819	134	3	7	238	261	292	689
AOTU016	861246683	51.9823	0.253241	0.772389	341	1196	182	325.589	0.159656	0.558987	0.402722	1.87535	169	7	6	302	340	380	825
AOTU016	861260193	47.8727	0.204339	0.687188	342	1304	188	334.426	0.143149	0.562157	0.41051	1.94955	178	5	5	318	338	429	842
AOTU016	862274410	52.574	0.20615	0.658779	326	1202	196	353.987	0.148519	0.553692	0.38238	1.6507	190	3	3	308	324	419	822
AOTU017	861229043	29.574	0.218436	0.696097	215	745	122	211.292	0.139967	0.5774	0.430851	1.89799	120	1	1	198	215	218	464
AOTU017	861233300	21.5366	0.173457	0.555344	185	384	118	174.858	0.123166	0.674834	0.423063	2.16725	116	1	1	177	185	110	254
AOTU017	861237903	26.5367	0.175641	0.64937	182	437	129	208.163	0.12748	0.619705	0.437019	1.91995	124	1	4	164	180	135	280
AOTU017	861592758	27.6753	0.174739	0.729553	194	491	141	221.303	0.125056	0.637136	0.458957	1.89731	138	1	2	165	194	151	335
AOTU018	1509275719	23.2127	0.186774	0.653318	164	435	108	205.567	0.11292	0.525376	0.480787	1.41434	104	2	2	140	162	162	322
AOTU019	799868224	535.46	0.242397	0.819275	541	16870	1193	4170.07	0.128406	0.286086	0.402722	1.81387	1043	129	21	504	540	5431	11432
AOTU019	1605518663	459.41	0.225034	0.870841	2111	3228	1048	3471.89	0.132323	0.301853	0.440212	0.967741	932	97	19	2002	2111	1628	2564
AOTU020	1050922195	42.605	0.181385	0.56157	226	818	220	344.045	0.123836	0.639452	0.44719	2.56929	203	13	4	200	223	204	458
AOTU020	1076173414	36.4175	0.171444	0.53332	210	822	174	302.738	0.120294	0.574754	0.51038	3.26522	164	5	5	174	202	158	379
AOTU021	769191110	33.4431	0.190317	0.623141	161	722	154	283.439	0.117991	0.543327	0.516548	2.75969	143	8	3	147	157	174	379
AOTU022	800212976	30.6527	0.166375	0.559854	211	592	160	266.466	0.115034	0.600452	0.457361	2.64355	153	5	2	190	204	166	316
AOTU023	861242327	142.061	0.223695	0.69033	738	3445	460	1012.35	0.140328	0.454387	0.53689	1.67948	431	20	9	632	734	1135	2483
AOTU023	1191500957	68.7853	0.330918	0.809001	780	483	166	470.395	0.146229	0.352895	0.577573	0.91927	162	2	2	660	776	266	463
AOTU024	799521639	48.7818	0.197325	0.679021	445	613	217	498.874	0.0977839	0.43498	0.5634	1.72471	206	6	5	373	441	200	433
AOTU025	892294329	175.83	0.256154	0.859125	777	5310	486	827.627	0.212451	0.587221	0.373019	1.25642	464	16	6	741	776	2288	4376
AOTU026	861937730	59.7542	0.151286	0.568938	781	1916	358	577.848	0.103408	0.61954	0.426039	2.30255	349	5	4	608	732	486	1182
AOTU027	830915321	78.7669	0.191406	0.665808	549	2031	331	557.744	0.141224	0.593462	0.396554	2.04017	323	6	2	507	544	567	1357
AOTU028	737824168	50.3874	0.156783	0.607616	477	778	284	466.677	0.107971	0.608559	0.44638	1.59995	279	2	3	376	449	277	574
AOTU029	737832306	59.6065	0.146776	0.588867	471	2537	329	426.571	0.139734	0.771267	0.443405	1.89025	319	5	5	387	461	766	1720
AOTU030	861583205	28.0036	0.135789	0.543765	325	809	180	319.911	0.0875354	0.562656	0.512	1.93706	177	1	2	248	307	249	543
AOTU031	1508934482	16.5246	0.198529	0.64784	145	357	82	169.212	0.0976563	0.484601	0.66651	1.63585	78	4	0	96	140	121	267
AOTU032	1441331113	22.241	0.154804	0.620048	212	566	143	204.882	0.108555	0.697962	0.376212	2.38138	133	5	5	177	194	160	336
AOTU032	1603054747	21.559	0.138201	0.557882	320	466	146	202.045	0.106704	0.722611	0.435532	2.19284	140	4	6	243	290	143	269
AOTU032	1813089300	16.7799	0.122941	0.612155	222	443	118	162.043	0.103552	0.7282	0.399529	2.51008	111	0	3	181	200	118	231
AOTU033	860910626	202.394	0.232798	0.699917	1187	4816	722	1318.18	0.15354	0.547724	0.384	2.01123	697	14	11	1051	1166	1375	3088
AOTU034	1354774257	20.2816	0.143434	0.574866	268	517	135	189.271	0.107156	0.713261	0.437019	2.41498	127	1	7	222	255	147	285
AOTU035	642720054	284.443	0.257931	0.807275	722	5047	758	1774.55	0.160291	0.427152	0.625912	1.99651	682	55	21	540	714	1538	3256
AOTU035	5813078621	231.567	0.257755	0.784355	713	3556	670	1386.59	0.167004	0.483199	0.629019	1.77459	623	41	6	553	713	1138	2505
AOTU036	5813123804	36.6691	0.189518	0.699776	1	353	149	260.137	0.140961	0.572776	2.96079	1.91855	126	20	3		1	101	222
AOTU037	1200942398	31.7776	0.207188	0.668071	113	663	138	243.692	0.130401	0.566289	0.495638	2.48333	118	17	3	98	112	159	357
AOTU037	1571859076	30.4698	0.195555	0.637329	107	632	141	224.291	0.13585	0.628648	0.611871	2.26322	112	21	8	84	105	155	347
AOTU038	883790186	20.0188	0.177291	0.607607	49	225	85	186.149	0.107542	0.456625	0.533915	2.5351	65	15	5	41	48	59	107
AOTU038	953319814	20.0213	0.193855	0.592162	59	200	65	167.247	0.119711	0.388647	0.559529	4.08184	44	18	3	51	57	44	74
AOTU038	981306774	20.3448	0.176345	0.527393	55	234	87	179.082	0.113606	0.485811	0.503402	2.14539	69	18	8	44	51	61	147
AOTU038	1012341321	24.1316	0.179208	0.610941	58	220	99	179.146	0.134703	0.552622	0.47289	2.43731	75	16	0	53	55	51	108
AOTU039	981306568	24.1462	0.268788	0.696854	58	217	75	169.297	0.142626	0.443008	0.458039	2.62393	54	16	5	50	55	61	116
AOTU039	1013019093	23.4248	0.237728	0.67291	63	207	86	159.336	0.147015	0.53974	0.402722	2.48346	54	28	4	59	62	53	116
AOTU039	1170891789	20.8398	0.194994	0.63139	66	199	92	148.846	0.140009	0.618087	0.403532	2.26815	65	18	9	62	66	57	121
AOTU039	1483679759	19.5714	0.21719	0.627486	65	207	83	145.673	0.134351	0.569769	0.419871	2.98072	53	25	5	61	62	49	105
AOTU040	949930583	17.3936	0.234162	0.566063	51	159	70	127.399	0.136529	0.549455	0.487063	1.89812	34	30	6	46	48	55	118
AOTU040	1108136270	16.9839	0.238174	0.554848	49	240	66	128.553	0.132115	0.513406	0.443405	2.14025	34	22	10	44	48	66	146
AOTU040	1265037070	18.8522	0.183325	0.582217	48	213	78	128.651	0.146537	0.606289	0.439426	2.86893	52	17	9	45	45	52	110
AOTU041	860896571	375.726	0.343134	0.87653	1427	9915	681	2794.86	0.134435	0.243662	0.430851	1.59812	629	40	12	1247	1408	3368	7172
AOTU041	861233275	385.51	0.282849	0.857222	1562	10537	838	3009.2	0.12811	0.278479	0.443405	1.41653	780	46	12	1375	1550	3971	8148
AOTU041	892277112	98.5546	0.563266	0.929613	440	662	139	442.768	0.222588	0.313934	0.423063	0.939612	110	25	4	407	436	352	620
AOTU041	892618060	96.5932	0.547103	0.950957	422	665	145	435.761	0.221666	0.332751	0.38238	0.917915	119	22	4	398	418	356	632
AOTU042	861251506	190.008	0.190829	0.728444	1486	2507	608	1247.63	0.152295	0.487323	0.516548	1.23013	595	12	1	1267	1481	1058	1986
AOTU042	1137590955	191.44	0.245713	0.847086	283	5147	574	1220.31	0.156879	0.470373	0.362039	2.27399	529	35	10	248	279	1426	2979
AOTU042	1757612027	205.488	0.221659	0.845107	325	6221	622	1408.64	0.145876	0.44156	0.349703	2.36953	595	22	5	287	317	1562	3497
AOTU042	5813057774	179.193	0.168092	0.745792	1391	2766	601	1227.15	0.146023	0.489751	0.53851	1.28931	584	14	3	1190	1387	1087	2037
AOTU043	540290380	29.184	0.179507	0.668905	243	453	148	305.013	0.0956812	0.485225	0.335529	1.90123	146	1	1	222	236	152	305
AOTU043	1378574332	37.967	0.174252	0.600217	327	804	189	382.798	0.0991828	0.493733	0.402722	1.86131	185	2	2	300	324	249	528
AOTU044	757538997	31.3628	0.152148	0.485437	272	571	194	334.897	0.0936491	0.579282	0.416787	1.72806	189	3	2	234	261	198	366
AOTU044	757880474	25.4303	0.114262	0.490442	263	675	178	331.841	0.0766342	0.536402	0.448	2.14693	170	4	4	241	257	187	413
AOTU044	1036149761	28.6875	0.149271	0.546619	289	666	173	339.41	0.0845217	0.509709	0.393361	1.73867	171	1	1	254	276	200	401
AOTU044	5812980457	28.1042	0.133059	0.524364	288	702	177	328.312	0.0856022	0.539122	0.362039	2.00736	175	1	1	264	282	202	440
AOTU045	5813022816	54.4026	0.197751	0.582881	397	477	221	531.246	0.102406	0.416003	0.466722	1.75676	175	36	10	355	387	148	317
AOTU046	977710985	89.739	0.211116	0.59227	602	1349	375	830.775	0.108018	0.451386	0.47289	1.43457	224	112	39	509	578	493	1041
AOTU046	978051730	89.9293	0.206483	0.55655	620	1404	383	835.759	0.107602	0.458266	0.441809	1.23949	218	109	56	554	614	561	1144
AOTU046	978336888	108.592	0.203133	0.547147	713	1958	458	908.378	0.119545	0.504195	0.463529	1.75009	276	133	49	628	704	599	1370
AOTU046	5813071320	104.317	0.174838	0.520168	743	2410	465	906.382	0.115091	0.513029	0.487063	1.92472	280	121	64	634	721	621	1519
AOTU047	478618011	46.8211	0.196389	0.483266	276	651	212	375.123	0.124815	0.565147	0.431529	1.79331	84	81	47	245	264	176	435
AOTU048	861228990	58.734	0.229587	0.660652	353	1051	216	408.317	0.143844	0.529	0.483871	2.90709	185	25	6	248	331	226	530
AOTU049	1533783144	40.6325	0.237847	0.701761	261	935	151	317.183	0.128104	0.476066	0.494851	2.54119	142	9	4	182	240	200	534
AOTU049	1564136459	42.4995	0.257567	0.69174	306	1056	138	320.589	0.132567	0.430457	0.541703	3.45267	119	15	0	204	275	193	468
AOTU050	861924584	46.7883	0.217602	0.658692	215	632	176	316.541	0.147811	0.55601	0.384	1.63904	165	11	1	200	214	232	443
AOTU050	862606783	41.056	0.208239	0.685579	269	539	182	300.584	0.136587	0.605487	0.402722	1.75608	177	4	2	223	260	166	384
AOTU050	1345286099	39.3345	0.202242	0.65094	215	647	180	318.833	0.12337	0.564558	0.376212	1.51891	175	5	3	182	206	213	486
AOTU050	1352011957	42.9435	0.186647	0.571768	302	675	208	352.888	0.121692	0.589423	0.437019	2.034	191	15	0	248	289	201	433
AOTU050	1352356915	41.4356	0.206426	0.6714	249	607	189	331.128	0.125135	0.570776	0.452548	1.8668	181	5	0	209	245	198	416
AOTU051	1219634899	34.3057	0.241498	0.67741	208	567	132	275.38	0.124576	0.479337	0.428445	2.59742	123	7	2	173	204	132	292
AOTU051	1564482110	41.3644	0.246166	0.678355	231	962	151	303.562	0.136263	0.497427	0.430851	3.71648	138	7	6	185	220	172	396
AOTU052	1374839724	47.0447	0.247079	0.706188	240	1059	163	321.558	0.146303	0.506908	0.452548	2.83148	153	5	5	192	215	241	525
AOTU052	1413058496	35.2811	0.206893	0.675657	175	544	147	251.298	0.140395	0.584963	0.493232	2.36412	139	5	3	153	167	151	334
AOTU052	1500693034	42.2144	0.215785	0.752198	215	591	147	267.043	0.158081	0.550473	0.419871	1.97752	140	7	0	200	215	161	386
AOTU053	1473764281	24.079	0.177639	0.602499	140	555	119	201.793	0.119326	0.589714	0.38319	2.43029	115	4	0	117	131	151	303
AOTU053	5813097142	27.3488	0.179458	0.63355	146	660	138	223.833	0.122184	0.61653	0.358955	2.43851	134	4	0	121	136	179	387
AOTU054	1291647067	24.648	0.186139	0.548858	140	394	117	197.987	0.124493	0.590948	0.44638	2.08534	93	23	1	132	137	105	246
AOTU055	5812980647	35.814	0.241924	0.514637	182	782	132	240.688	0.148799	0.548428	0.32	3.20843	33	73	26	160	172	138	346
AOTU056	982994156	24.7803	0.171063	0.485489	133	461	118	200.424	0.12364	0.588753	0.332554	2.46334	69	40	9	121	128	110	253
AOTU056	984008765	15.8683	0.124613	0.489229	130	527	96	166.537	0.0952841	0.576449	0.465125	2.91442	85	11	5	117	126	107	260
AOTU056	1015049194	18.0488	0.170777	0.49592	140	405	94	171.595	0.105182	0.547801	0.466722	2.99828	67	22	2	118	132	62	185
AOTU056	1066506741	14.6998	0.131516	0.513406	102	548	98	145.438	0.101072	0.673826	0.423063	2.03054	88	8	7	97	100	138	334
AOTU056	5813044812	19.0547	0.186862	0.455691	129	358	92	183.644	0.103759	0.50097	0.402722	2.87833	63	22	0	117	123	70	177
AOTU057	5813014911	15.7823	0.182434	0.487567	113	303	78	155.207	0.101685	0.502554	0.423063	3.0718	48	28	2	96	106	45	143
AOTU058	1015048510	13.7537	0.120777	0.484766	98	449	86	127.25	0.108084	0.675833	0.291871	2.11991	63	20	3	95	96	109	283
AOTU058	1046411173	10.4567	0.128729	0.535372	108	232	70	127.88	0.0817695	0.54739	0.38319	1.91317	57	7	6	97	104	77	169
AOTU058	1077122311	12.5015	0.155181	0.5124	98	358	76	128.018	0.0976541	0.593668	0.335529	1.36863	63	9	4	90	95	127	266
AOTU059	892605049	11.662	0.176935	0.570174	87	153	66	120.202	0.0970197	0.549076	0.466722	1.74829	64	1	1	74	83	56	118
AOTU059	922966733	13.1668	0.167772	0.55821	101	204	78	141.833	0.0928331	0.549942	0.51038	1.86919	76	2	1	90	97	66	136
AOTU059	955024652	11.4527	0.146268	0.521661	107	190	70	120.201	0.0952797	0.58236	0.457361	1.90578	64	5	1	92	100	51	142
AOTU059	1631714973	12.7735	0.157606	0.561833	94	254	84	136.511	0.0935711	0.615336	0.465125	2.2891	80	3	0	84	91	63	159
AOTU060	575534632	9.51347	0.128553	0.49283	82	305	71	138.565	0.0686571	0.512395	0.501019	1.97993	68	3	1	67	74	75	202
AOTU060	799872343	10.8313	0.115491	0.446796	97	290	81	143.392	0.0755369	0.564887	0.597915	1.59379	75	6	0	82	93	80	215
AOTU060	860910011	10.8717	0.135025	0.506309	86	320	79	114.824	0.0946816	0.688009	0.441809	1.61334	76	3	0	81	85	101	235
AOTU060	860910051	9.78686	0.109031	0.438122	109	332	83	143.037	0.0684218	0.580268	0.554039	1.63582	80	2	0	89	104	104	245
AOTU061	862278897	12.3107	0.166347	0.614756	93	299	73	112.944	0.108998	0.646336	0.466722	1.39697	72	3	1	74	88	111	208
AOTU061	5813016067	9.73242	0.164667	0.602162	80	185	52	91.5632	0.106292	0.567914	0.44638	2.40653	49	0	0	67	73	52	111
AOTU062	922643119	12.6085	0.123564	0.525336	89	266	79	115.281	0.109371	0.685279	0.476106	1.59081	78	1	1	75	83	86	205
AOTU062	954705691	13.1396	0.177897	0.568649	94	266	70	135.383	0.0970553	0.517053	0.526719	2.32268	66	3	2	83	89	71	169
AOTU062	982688871	11.5853	0.182252	0.575315	81	229	63	112.834	0.102676	0.558343	0.430851	1.85823	62	1	0	73	78	68	155
AOTU062	1692782686	12.1703	0.173599	0.542594	75	232	66	118.892	0.102364	0.555126	0.419871	2.01182	62	2	0	68	71	73	154
AOTU063	791039731	153.168	0.25917	0.687345	848	3431	482	1060.86	0.144381	0.454347	0.469806	1.78552	457	18	7	688	817	1061	2380
AOTU063	800929667	238.964	0.302023	0.845911	858	3111	515	1469.86	0.162576	0.350373	0.507405	1.26738	497	11	7	734	845	1362	2385
AOTU064	1010817979	83.1684	0.1543	0.691238	157	1941	379	502.411	0.165538	0.754362	0.358955	1.89729	362	17	9	143	153	616	1285
AOTU064	1038070642	184.284	0.192696	0.71287	1075	3821	691	1022.72	0.180191	0.675652	0.466722	2.22051	632	50	0	997	1069	988	2354
AOTU065	917493211	59.8773	0.152277	0.552634	525	985	343	500.085	0.119734	0.685884	0.348106	1.94804	319	19	5	454	502	321	635
APL	425790257	1667.37	0.189196	0.564288	16190	127151	7622	11960.6	0.139405	0.637261	0.51038	1.3268	6791	559	272	12034	15337	49093	105713
ATL001	665479890	161.495	0.19149	0.763227	533	1280	400	850.731	0.189831	0.470184	0.493232	1.47744	308	74	18	473	529	475	931
ATL002	669977676	110.167	0.17989	0.514824	635	1382	446	748.953	0.147094	0.595498	0.493232	1.91514	311	102	33	533	615	355	965
ATL003	758674661	75.3575	0.154112	0.493073	477	1364	365	595.448	0.126556	0.612983	0.512	1.66715	277	70	18	396	458	441	984
ATL004	449218986	43.4532	0.168393	0.48632	290	640	208	410.85	0.105764	0.506268	0.530722	2.02061	124	51	33	241	282	194	411
ATL004	577369038	14.1169	0.182485	0.466738	246	179	70	124.877	0.113046	0.560551	0.482274	1.19723	34	32	4	213	240	81	142
ATL005	1137957299	49.4912	0.176665	0.532417	277	1287	227	392.94	0.125951	0.577696	0.541703	2.49123	182	36	9	229	273	267	721
ATL005	5812983965	51.9844	0.215093	0.569628	272	2164	217	459.021	0.113251	0.472745	0.558851	3.18752	189	18	10	212	244	334	965
ATL006	518329528	114.894	0.237126	0.735261	671	2009	380	761.487	0.150881	0.499023	0.466722	1.9518	364	10	6	618	671	602	1295
ATL006	5813062552	138.352	0.221807	0.716234	646	3601	451	874.188	0.158264	0.515908	0.469806	2.80335	431	11	9	576	640	710	1881
ATL007	730013818	56.9657	0.182374	0.501563	340	1013	253	449.52	0.126726	0.562823	0.515061	2.00738	199	47	7	281	325	269	647
ATL007	1079625867	66.0668	0.194038	0.510931	346	2701	286	645.1	0.102413	0.443342	0.618039	3.3654	257	20	9	274	338	406	1146
ATL008	607592906	70.1447	0.240959	0.676118	129	1575	215	524.624	0.133705	0.409817	0.309019	2.38506	137	53	25	120	123	360	927
ATL008	5813068575	126.241	0.259045	0.585631	516	2197	394	765.193	0.164979	0.514903	0.419871	1.9686	231	96	67	450	498	613	1460
ATL009	729328076	23.5095	0.205771	0.63231	143	349	105	227.683	0.103256	0.461167	0.516548	2.8408	104	1	0	122	135	74	181
ATL009	729660692	24.5794	0.185532	0.586337	142	376	111	231.613	0.106123	0.479249	0.448	2.33177	108	3	0	129	141	91	211
ATL009	5813012217	28.3612	0.208755	0.588201	170	359	126	267.048	0.106203	0.471826	0.497935	2.2223	121	5	0	149	168	100	215
ATL010	703430259	20.0832	0.165904	0.537531	109	313	109	199.305	0.100766	0.5469	0.470616	2.82667	107	2	1	95	102	72	154
ATL010	733765528	24.0906	0.170959	0.552873	130	356	108	223.833	0.107628	0.482502	0.520551	2.71599	101	6	0	109	124	84	182
ATL011	731176276	78.324	0.232894	0.581374	623	1277	291	476.302	0.164442	0.610956	0.41051	1.60634	245	43	3	556	610	418	926
ATL011	5813049491	98.2826	0.248066	0.64496	634	1225	320	660.978	0.148693	0.484131	0.396554	1.6797	258	49	13	578	630	394	884
ATL012	702200873	41.4391	0.16229	0.585847	573	722	226	351.334	0.117948	0.643262	0.47451	1.21195	222	3	1	482	567	288	613
ATL012	728991288	58.4532	0.166506	0.600678	635	1249	299	552.38	0.105821	0.541294	0.47451	1.50328	293	3	3	565	632	455	918
ATL012	733235394	42.1911	0.153934	0.570872	596	841	238	364.537	0.115739	0.652883	0.513464	1.32042	235	3	2	487	592	297	697
ATL012	5813041251	53.769	0.144808	0.569238	608	1143	312	541.232	0.0993455	0.576463	0.47451	1.48748	308	2	0	521	604	400	844
ATL013	419980081	18.5031	0.198451	0.577549	144	176	90	177.61	0.104178	0.506727	0.326277	1.92634	89	1	0	130	136	64	112
ATL013	699312063	23.9554	0.203655	0.649487	177	234	104	221.111	0.108341	0.470352	0.38238	1.54383	100	4	0	166	174	92	164
ATL013	5813013152	20.1032	0.201122	0.599414	216	181	93	149.66	0.134326	0.621409	0.423063	1.38897	93	0	0	188	206	65	132
ATL014	664787948	158.561	0.264729	0.803384	690	1410	421	865.077	0.183291	0.486662	0.376212	1.1394	381	31	9	630	679	633	1114
ATL015	5813078068	60.4141	0.181543	0.621411	580	1242	293	683.667	0.0883677	0.428571	0.399529	1.69523	284	4	5	478	549	411	858
ATL016	851106245	58.8906	0.168022	0.506686	477	1286	315	646.499	0.0910916	0.48724	0.554039	2.71442	298	10	7	388	463	312	694
ATL016	5813041316	26.4647	0.210129	0.512965	423	337	126	272.693	0.0970493	0.462058	0.618039	1.70144	119	7	0	312	407	126	237
ATL017	455141922	77.6023	0.14302	0.491924	693	2544	443	757.763	0.10241	0.584615	0.53851	1.98772	330	82	31	523	663	675	1602
ATL017	607373222	56.6426	0.134894	0.452978	655	1222	350	512.4	0.110544	0.68306	0.591529	1.28225	279	57	14	471	644	491	1032
ATL018	455483094	51.322	0.120287	0.514207	617	1936	379	657.593	0.0780453	0.576345	0.524554	1.81606	368	9	2	481	598	581	1286
ATL018	577697202	38.4478	0.107184	0.481048	569	1003	289	421.048	0.0913146	0.686382	0.487063	1.03093	280	9	1	478	554	485	846
ATL018	578034170	38.6981	0.110811	0.483912	559	1026	278	429.39	0.0901235	0.647431	0.547871	1.2564	266	11	6	436	545	387	828
ATL018	727968539	49.7329	0.118665	0.509327	583	1681	352	633.87	0.0784591	0.555319	0.53689	1.63504	334	12	0	468	569	556	1163
ATL019	758636869	13.2614	0.110131	0.49628	116	320	114	144.792	0.0915889	0.787334	0.436209	1.93868	110	2	2	100	107	92	211
ATL020	694813336	12.5444	0.148918	0.552488	113	251	82	105.121	0.119334	0.780057	0.376212	2.35776	76	2	4	98	103	66	153
ATL020	787909611	14.1866	0.136993	0.559278	124	229	106	145.961	0.0971939	0.726219	0.457361	1.81068	103	3	0	106	112	87	145
ATL021	5813078708	123.744	0.294439	0.722254	917	985	336	960.566	0.128824	0.349794	0.373019	2.11969	236	77	23	807	880	269	629
ATL022	5813123584	93.9801	0.19569	0.60893	892	3219	420	808.641	0.11622	0.51939	0.501019	3.39965	403	14	3	718	861	558	1427
ATL023	5813058085	166.779	0.226413	0.737389	513	1647	408	868.092	0.192122	0.469996	0.576	1.81409	234	97	77	405	492	530	1097
ATL024	515152792	38.5992	0.203731	0.550059	159	1114	160	287.649	0.134189	0.556233	0.543058	4.73411	108	46	6	144	155	150	362
ATL025	729815858	56.0035	0.148046	0.514405	884	1152	309	681.581	0.082167	0.453357	0.487063	2.16178	306	2	1	773	865	302	717
ATL025	731180030	62.3974	0.172921	0.554456	898	1527	329	711.697	0.0876741	0.462275	0.501019	2.62756	321	4	4	774	891	333	844
ATL026	882235460	68.0345	0.163639	0.55531	600	1537	347	644.111	0.105625	0.538727	0.493232	1.69366	333	9	5	519	594	487	1090
ATL026	5813020601	73.9871	0.175258	0.543787	595	2403	344	666.913	0.11094	0.51581	0.485467	2.39446	328	10	6	517	585	516	1395
ATL027	1020608279	53.0138	0.164049	0.520636	625	4211	283	580.389	0.0913418	0.487604	0.47289	4.2554	276	6	1	511	574	526	1492
ATL027	1050685061	47.2426	0.156654	0.497999	587	2106	270	499.061	0.094663	0.541016	0.527529	2.56927	258	10	2	460	562	465	1155
ATL028	1005611449	46.5837	0.159721	0.516617	615	1308	274	529.887	0.0879126	0.517091	0.47451	1.84838	266	6	2	524	584	397	876
ATL028	5813063915	55.8955	0.163598	0.535388	623	2383	296	574.429	0.0973062	0.515294	0.426039	2.90139	293	3	0	531	590	425	1156
ATL029	697316795	41.4276	0.168108	0.542937	455	2237	229	506.706	0.0817586	0.451938	0.452548	3.51186	228	1	2	365	408	337	955
ATL029	821552280	34.5666	0.154096	0.505325	427	1155	214	447.05	0.0773215	0.478694	0.423063	2.53967	209	3	0	342	376	288	650
ATL030	882487140	106.154	0.274215	0.697213	531	1477	304	788.912	0.134558	0.385341	0.413703	2.26176	206	93	5	476	524	357	876
ATL031	695922355	123.121	0.130746	0.472101	1751	2679	792	1071.84	0.114868	0.738914	0.973909	1.68097	766	21	5	888	1510	843	2018
ATL031	760026626	110.335	0.125485	0.44807	1813	2387	791	1052.56	0.104826	0.751501	1.1058	1.74506	756	29	6	859	1562	702	1789
ATL032	730843584	79.7772	0.116687	0.464057	1099	2100	589	736.213	0.108362	0.80004	1.23472	1.92472	550	27	12	492	906	578	1447
ATL032	851209002	81.2923	0.124846	0.455493	1120	2156	559	738.167	0.110127	0.757282	1.09585	1.84738	532	21	6	537	958	583	1497
ATL033	730014166	79.4338	0.21291	0.560136	538	1690	325	813.139	0.0976878	0.399686	0.53689	2.68795	283	37	5	446	529	358	911
ATL033	761182853	64.5155	0.202256	0.529862	524	1198	279	599.741	0.107572	0.465201	0.507405	1.86372	230	42	7	429	505	335	795
ATL034	852236918	73.0254	0.233161	0.531695	539	916	293	658.255	0.110938	0.445117	0.53851	1.91387	218	67	8	450	525	294	605
ATL034	5813022259	83.648	0.273811	0.610762	558	1456	274	816.419	0.102457	0.335612	0.518955	3.0688	190	74	10	459	543	301	699
ATL035	667603691	67.1254	0.279695	0.646395	359	1272	218	564.065	0.119003	0.38648	0.527529	2.7894	179	33	6	281	332	271	665
ATL035	5813009885	60.2744	0.228375	0.59554	332	964	224	524.232	0.114977	0.427292	0.535402	2.8471	176	43	5	254	304	202	497
ATL036	635882644	50.7946	0.2891	0.588304	294	1064	175	406.059	0.125092	0.430972	0.541703	3.4878	130	37	8	215	262	194	457
ATL036	697416237	36.0038	0.184746	0.661239	485	534	165	418.834	0.0859621	0.393951	0.530722	1.5524	165	0	0	390	457	174	357
ATL037	5813057033	67.632	0.16783	0.615697	1043	1921	355	796.497	0.0849118	0.445702	0.565019	1.55638	343	11	1	841	1027	609	1419
ATL037	5813061114	86.0747	0.182112	0.606012	1069	3542	405	1114.96	0.0771996	0.363241	0.53851	2.59145	395	5	5	877	1048	701	1907
ATL038	696950427	38.0607	0.168745	0.580983	382	1072	196	497.983	0.0764298	0.393588	0.426039	3.40374	189	5	2	319	354	215	477
ATL038	5813012531	26.06	0.149664	0.524807	329	707	156	319.913	0.0814595	0.487632	0.44638	2.28197	150	5	1	266	294	190	417
ATL039	727276708	37.7684	0.161788	0.552807	409	1258	200	422.064	0.089485	0.473862	0.38238	3.22241	191	7	2	362	393	257	589
ATL039	759468647	27.0958	0.151626	0.526073	333	704	147	280.676	0.0965378	0.523736	0.457361	2.83809	141	5	1	274	309	159	369
ATL040	764131610	104.637	0.225718	0.642945	381	1528	337	606.265	0.172592	0.555863	0.507405	1.9542	175	125	37	343	378	436	980
ATL041	699652692	93.9461	0.236579	0.661262	446	869	358	767.793	0.122359	0.466272	0.38319	1.58897	323	25	10	408	438	311	622
ATL042	974995783	41.2645	0.0937267	0.387571	882	942	390	331.517	0.124472	1.17641	1.23332	2.07604	363	21	6	401	679	262	602
ATL042	1036987921	81.5365	0.10625	0.446687	1303	1865	620	706.12	0.115471	0.878037	0.891273	2.00565	560	48	12	675	1033	510	1219
ATL043	5901200623	63.0927	0.141853	0.49543	734	1491	393	562.754	0.112114	0.698352	0.763296	2.03308	336	45	12	406	600	431	981
ATL044	851114700	53.6796	0.16555	0.566312	467	1303	280	567.697	0.0945568	0.493221	0.399529	2.90147	278	0	2	388	424	295	656
ATL045	974908522	41.754	0.220582	0.582702	236	1070	155	265.329	0.157367	0.584181	0.580657	2.98161	120	30	5	203	235	207	532
ATL045	5812986020	40.8457	0.254378	0.571544	229	692	139	232.772	0.175476	0.597152	0.53851	2.22827	93	39	7	183	211	185	422
AVLP001	1321564092	528.262	0.167526	0.566242	4789	17299	2675	4366.75	0.120974	0.612584	0.530722	1.78714	2594	63	18	3764	4721	5684	11963
AVLP002	982252540	21.2963	0.161747	0.55081	191	357	126	154.827	0.137549	0.813814	0.413703	2.3288	125	1	0	174	186	89	209
AVLP002	1075041096	25.1114	0.153612	0.521314	267	365	157	220.412	0.113929	0.712303	0.443405	2.15854	157	0	0	236	259	94	232
AVLP003	1100952886	17.444	0.121156	0.495878	172	302	127	201.531	0.0865573	0.630175	0.4737	2.98743	126	1	0	144	166	64	147
AVLP003	1228484534	18.6388	0.153737	0.547204	176	269	114	203.52	0.0915818	0.560141	0.451871	2.71912	109	5	0	156	168	62	143
AVLP003	1290563000	22.2978	0.108216	0.504856	232	339	163	227.986	0.0978033	0.714957	0.402722	1.95044	155	8	0	205	223	106	196
AVLP004	1103996326	26.0616	0.11998	0.466619	282	447	205	244.245	0.106703	0.839321	0.465125	3.0798	201	3	1	230	268	101	215
AVLP004	1104686732	24.181	0.11042	0.455548	230	402	208	245.887	0.0983419	0.845916	0.41051	2.90799	200	6	2	198	225	102	207
AVLP004	1228489035	21.2274	0.11117	0.474916	221	310	178	219.453	0.0967287	0.811107	0.437019	2.4512	170	8	0	190	213	70	175
AVLP004	1290562990	21.8783	0.139301	0.510899	236	449	161	217.031	0.100807	0.741828	0.402722	2.73178	157	4	0	214	230	107	247
AVLP004	1352983123	21.6844	0.104651	0.507127	233	570	180	212.733	0.101933	0.846131	0.396554	2.05423	174	6	0	210	222	147	362
AVLP005	1290904379	15.1462	0.187093	0.565779	104	131	77	134.378	0.112713	0.573008	0.509703	2.06987	77	2	0	87	98	32	85
AVLP005	1570922717	22.6782	0.118014	0.499087	286	587	163	212.111	0.106917	0.768467	0.463529	1.87387	161	4	0	247	276	161	420
AVLP005	1601957358	18.4298	0.124015	0.515458	228	511	135	189.078	0.0974718	0.713991	0.448	1.76063	131	1	0	210	227	129	364
AVLP005	5813075524	21.5046	0.121031	0.505131	281	547	152	193.492	0.11114	0.785564	0.47289	1.91536	151	0	0	244	267	150	381
AVLP006	1228489167	17.0915	0.117219	0.484558	191	556	136	173.091	0.0987431	0.785715	0.426039	2.30391	134	2	0	164	186	104	333
AVLP006	1228489539	18.0212	0.122225	0.48928	193	510	137	183.784	0.0980566	0.745442	0.463529	2.26047	136	1	0	168	183	114	315
AVLP007	1166415548	14.8733	0.123648	0.529863	130	264	102	182.017	0.0817137	0.560387	0.477703	3.19977	101	1	1	117	125	47	124
AVLP007	1197450057	19.6843	0.134881	0.512886	179	326	133	212.076	0.092817	0.627133	0.44638	2.6413	133	5	0	167	177	78	178
AVLP007	1197454668	13.9413	0.140808	0.510339	95	150	87	156.023	0.0893541	0.557609	0.44638	2.1861	81	4	0	91	92	40	89
AVLP007	5812986485	16.2545	0.118374	0.496435	130	247	121	199.328	0.0815465	0.60704	0.501128	1.78552	117	0	0	124	129	84	176
AVLP008	1013046019	15.468	0.122892	0.482516	133	227	113	190.054	0.0813876	0.594567	0.423063	2.24131	111	4	2	129	133	59	138
AVLP008	1041602702	6.46503	0.104215	0.444652	62	106	52	100.242	0.0644942	0.518744	0.51038	2.43832	48	6	1	56	59	24	63
AVLP008	1044075948	13.0176	0.0851968	0.438526	122	226	121	181.242	0.0718245	0.667616	0.431529	1.81365	114	5	1	111	119	66	147
AVLP008	1166416004	11.9757	0.117137	0.463187	115	268	92	162.503	0.0736956	0.566144	0.487063	2.47546	86	5	0	97	109	67	159
AVLP008	1197449561	13.1789	0.116957	0.451068	126	224	103	171.82	0.0767016	0.599463	0.493232	1.81068	98	0	0	116	126	70	154
AVLP009	983362172	13.2905	0.137998	0.493197	76	173	91	156.827	0.0847463	0.580257	0.456551	1.9348	84	7	0	66	74	58	116
AVLP010	890925383	9.15323	0.121524	0.405395	68	132	79	106.908	0.0856178	0.738953	0.402722	1.70304	76	3	1	59	64	37	93
AVLP010	949870573	9.4424	0.0967926	0.399242	86	155	89	113.22	0.0833988	0.786081	0.599402	1.87284	86	3	2	72	84	40	103
AVLP010	1014051490	10.5825	0.100712	0.448661	83	139	99	123.654	0.085581	0.800618	0.557232	1.95237	91	8	0	74	83	41	93
AVLP010	1014392280	7.93838	0.124838	0.452906	85	100	66	82.1191	0.0966692	0.803711	0.577573	1.73753	64	1	0	68	79	34	61
AVLP010	5813009998	9.36293	0.0870912	0.38417	65	148	94	114.742	0.0815999	0.819229	0.440212	2.35373	84	8	0	61	64	41	85
AVLP011	953004445	8.37937	0.10761	0.424752	76	126	76	88.189	0.095016	0.861785	0.379296	2.04953	71	5	0	74	76	34	73
AVLP012	1103327144	10.3911	0.096766	0.410775	79	148	96	102.825	0.101056	0.933629	0.512	2.60118	92	4	2	65	74	36	81
AVLP012	1106064205	7.99568	0.14019	0.447485	62	117	59	70.5222	0.113378	0.836616	0.545464	2.70755	53	4	0	50	55	29	68
AVLP013	1134703538	10.2355	0.111135	0.416112	77	77	90	95.3562	0.107339	0.943829	0.516548	1.6157	86	4	0	60	69	26	46
AVLP013	1162711771	10.3861	0.0949207	0.415705	75	78	94	88.3475	0.117559	1.06398	0.568212	1.32053	92	2	0	58	73	37	57
AVLP014	1039267479	10.6589	0.0901816	0.382013	78	81	105	100.743	0.105803	1.04226	0.493232	1.6084	103	2	0	60	76	30	50
AVLP015	676479217	216.64	0.211843	0.666801	786	6977	706	1416.85	0.152903	0.498288	0.640787	2.81431	650	36	20	670	781	1504	3540
AVLP016	947573616	827.238	0.278041	0.727465	4740	21382	2164	4866.68	0.16998	0.444657	0.426039	2.00506	1944	125	95	4109	4633	6360	13714
AVLP017	701201945	222.533	0.275716	0.619846	1115	3887	614	1302.38	0.170866	0.471444	0.444893	1.90254	294	210	110	1006	1092	1122	2623
AVLP018	951234513	89.671	0.138449	0.525221	689	3289	524	1130.71	0.0793054	0.463427	0.41051	2.9345	512	11	1	649	679	707	1669
AVLP019	1042957191	82.9498	0.150438	0.535358	674	2836	466	863.767	0.0960326	0.539497	0.376212	3.0088	455	8	3	631	656	515	1407
AVLP020	5812982039	90.7287	0.178184	0.543949	580	1535	443	689.38	0.131609	0.642606	0.413703	2.2214	375	62	6	487	542	438	926
AVLP021	5812983094	55.7411	0.140575	0.540354	412	1250	329	695.528	0.0801422	0.473022	0.38238	2.50529	324	5	0	379	400	261	709
AVLP022	1041343227	19.3181	0.121987	0.453496	75	468	143	209.359	0.0922726	0.683038	0.47451	1.86851	128	10	5	51	65	136	294
AVLP023	5813053731	77.2702	0.137138	0.525536	495	2715	495	933.109	0.0828095	0.530485	0.38238	2.54595	485	7	3	463	481	664	1532
AVLP024	420965117	69.4518	0.14295	0.546855	543	1856	439	716.575	0.0969219	0.612636	0.32	2.5694	433	4	2	499	520	436	1046
AVLP024	485771504	47.6845	0.162763	0.522221	448	813	274	532.056	0.0896231	0.514983	0.47451	2.05889	269	7	5	397	439	244	515
AVLP024	548488948	51.2926	0.124817	0.534475	491	1171	333	594.265	0.0863127	0.560356	0.38238	1.94187	324	0	2	467	481	348	782
AVLP025	764377593	43.1533	0.160547	0.588018	478	978	243	530.825	0.0812946	0.457778	0.373019	2.87995	240	1	2	448	462	213	503
AVLP026	390616420	7.83247	0.105318	0.47605	103	263	66	122.373	0.0640051	0.539336	0.452548	3.13282	66	4	1	79	87	61	128
AVLP026	1074678938	17.8076	0.121438	0.456696	191	385	143	256.661	0.0693818	0.557155	0.433935	2.78699	139	1	1	170	180	100	201
AVLP026	1198504136	16.84	0.121532	0.470662	175	458	135	240.362	0.0700611	0.561653	0.423063	2.27888	133	3	0	153	165	130	266
AVLP026	1229538338	17.571	0.122204	0.434797	209	436	144	259.583	0.0676892	0.554736	0.44638	2.76435	141	2	0	184	197	98	235
AVLP026	5812989557	20.3954	0.124418	0.471438	233	593	166	284.053	0.0718013	0.584398	0.41051	2.89251	164	2	0	208	218	129	300
AVLP026	5813009518	22.1519	0.11716	0.450656	276	728	170	304.635	0.0727162	0.558045	0.41051	3.18704	167	0	0	249	264	160	349
AVLP026	5813054421	20.5289	0.113254	0.408751	231	426	158	310.399	0.0661372	0.509023	0.452548	2.12735	158	0	0	213	224	126	259
AVLP027	1042656011	16.2246	0.111718	0.4857	173	351	137	220.972	0.0734239	0.619987	0.41051	2.77863	131	4	2	163	166	82	186
AVLP027	1043289707	16.8207	0.102644	0.423538	179	453	140	254.062	0.0662068	0.551046	0.38238	3.20765	138	2	0	169	177	97	211
AVLP028	545786279	16.2135	0.137568	0.571645	159	274	105	161.735	0.100247	0.649209	0.312212	2.1494	103	2	2	151	154	82	160
AVLP028	576143501	15.9695	0.120314	0.541598	154	219	116	181.252	0.0881065	0.639993	0.329361	2.07923	115	1	0	142	147	76	148
AVLP028	609224408	16.2224	0.116486	0.570979	171	251	122	205.905	0.0787858	0.592506	0.41051	2.65383	118	2	0	148	158	59	138
AVLP028	1353690708	17.1826	0.0975155	0.531294	173	240	136	194.748	0.0882297	0.698337	0.366851	1.94635	136	0	0	161	171	84	150
AVLP029	580227374	195.985	0.162841	0.499662	2138	5200	1109	1554.28	0.126093	0.713512	0.47289	1.67721	1020	67	22	1862	2082	1548	3889
AVLP030	481657750	111.487	0.156498	0.425579	1429	5470	618	1413.43	0.0788767	0.437234	0.501019	2.7334	559	56	3	1080	1293	1047	2914
AVLP031	829145708	94.1241	0.136417	0.448781	1230	2778	624	1005.04	0.093652	0.62087	0.53851	2.17271	562	55	7	1009	1214	695	1748
AVLP032	487968933	90.1569	0.146733	0.546067	679	2782	504	714.382	0.126203	0.705505	0.41051	2.41476	492	6	6	560	654	607	1646
AVLP032	550962648	39.9185	0.169142	0.649051	707	655	222	290.03	0.137635	0.765437	0.426039	1.522	219	1	2	614	694	221	519
AVLP033	885163107	65.6354	0.127048	0.513559	598	1400	448	948.767	0.0691797	0.472192	0.443405	2.58014	437	9	2	520	572	332	741
AVLP034	917527702	43.1542	0.132686	0.539166	243	810	310	726.368	0.0594109	0.426781	0.507405	2.73259	304	4	2	214	232	188	419
AVLP035	796733296	52.581	0.132588	0.535601	447	1304	330	765.842	0.0686578	0.430898	0.463529	2.87553	312	13	5	364	407	254	675
AVLP036	891914014	71.394	0.197235	0.612895	497	846	313	684.959	0.104231	0.456961	0.426039	2.72853	298	10	5	465	486	229	437
AVLP036	1103076052	69.0872	0.228811	0.612204	477	722	284	667.8	0.103455	0.425277	0.423063	2.28437	260	24	0	434	457	218	417
AVLP037	766410696	55.0302	0.178029	0.584011	390	1723	281	536.371	0.102597	0.523891	0.490039	2.66689	268	9	4	332	380	386	928
AVLP037	795723912	45.0869	0.192367	0.563941	412	1450	212	483.943	0.0931657	0.438068	0.462041	3.34643	207	3	2	355	389	284	662
AVLP037	5813022764	48.6423	0.174031	0.56239	422	1459	255	530.39	0.0917104	0.480778	0.516548	3.32515	247	6	2	329	391	283	657
AVLP038	549502646	59.0465	0.149033	0.498612	517	1613	329	665.909	0.0886705	0.494062	0.516548	2.48482	321	5	3	439	510	373	926
AVLP038	734352404	47.6624	0.168636	0.568223	356	1194	245	439.842	0.108363	0.557018	0.41051	2.44151	241	3	1	326	351	302	681
AVLP038	766410805	46.9753	0.16881	0.545235	329	1377	244	420.67	0.111668	0.580027	0.426039	2.73178	235	8	1	301	322	338	731
AVLP039	828830111	30.8965	0.133693	0.537987	346	914	215	494.044	0.0625379	0.435184	0.494851	2.30093	209	3	3	293	328	240	524
AVLP039	891582311	28.9174	0.11613	0.511174	317	980	221	502.387	0.05756	0.4399	0.554039	2.79261	217	3	1	268	310	258	501
AVLP039	5813021637	25.689	0.116396	0.455485	274	801	204	416.528	0.0616741	0.489763	0.490039	2.5084	203	1	0	230	257	182	432
AVLP040	642262407	34.5347	0.15411	0.508261	336	779	210	371.969	0.0928429	0.564564	0.501019	2.7037	207	2	1	272	316	195	409
AVLP040	642263196	24.9551	0.128504	0.485277	235	543	171	290.724	0.0858377	0.588187	0.53851	2.24518	169	3	2	200	228	162	336
AVLP040	829155062	44.0964	0.17741	0.588736	459	1195	218	446.219	0.0988223	0.488549	0.466722	2.6285	213	0	2	368	440	281	644
AVLP040	5812983519	47.7504	0.158988	0.552667	483	1338	262	515.37	0.0926527	0.508373	0.477703	2.95725	261	0	1	408	458	293	666
AVLP041	950928506	87.3385	0.183804	0.668925	461	755	371	621.52	0.140524	0.596924	0.463529	1.3508	367	3	1	424	459	298	562
AVLP042	950233506	46.085	0.165405	0.607867	348	910	230	444.48	0.103683	0.517459	0.462041	2.47167	227	2	1	323	340	218	521
AVLP043	764339062	99.4334	0.208441	0.792264	484	1056	366	577.253	0.172253	0.634037	0.458957	2.06348	353	11	2	456	481	348	663
AVLP043	796061060	82.6662	0.185399	0.835222	429	829	316	521.881	0.1584	0.605502	0.501019	2.11033	311	5	0	401	428	262	503
AVLP044_a	891577717	26.3724	0.133632	0.538638	238	437	167	258.806	0.101901	0.645272	0.511977	2.162	165	2	0	196	233	129	262
AVLP044_a	977201905	30.7341	0.158841	0.557568	197	454	174	277.917	0.110587	0.626086	0.41051	2.72275	171	3	0	180	195	120	247
AVLP044_b	891577867	34.5034	0.167088	0.5808	283	742	175	322.858	0.106869	0.542034	0.426039	2.50595	169	3	3	271	281	193	410
AVLP044_b	1012298719	40.6034	0.147945	0.549309	325	790	222	389.277	0.104304	0.570287	0.396554	2.16254	217	5	0	313	323	225	478
AVLP045	765034172	22.75	0.0935813	0.463219	236	582	199	320.104	0.0710707	0.621673	0.466722	2.44131	195	1	3	219	231	129	331
AVLP045	857788501	24.0249	0.102066	0.487248	233	584	204	369.007	0.065107	0.552835	0.554039	2.78537	202	2	1	200	232	129	312
AVLP045	922608418	21.7968	0.0995533	0.480719	218	559	193	318.079	0.0685263	0.606767	0.515061	2.17412	192	3	0	200	215	159	342
AVLP045	953302667	22.0256	0.110778	0.503176	210	577	178	290.964	0.0756986	0.61176	0.497935	2.55374	175	0	0	197	207	153	307
AVLP046	767084239	33.1941	0.149809	0.555824	326	617	202	459.357	0.0722622	0.439746	0.57519	2.34689	198	1	3	291	315	148	343
AVLP046	828477488	38.8883	0.164033	0.548893	362	735	225	482.693	0.0805653	0.466135	0.554256	2.38484	214	8	3	327	354	182	419
AVLP047	798114519	33.1814	0.114188	0.516032	246	779	210	298.463	0.111174	0.703605	0.561125	2.11353	205	4	1	219	243	232	481
AVLP047	827794325	28.5998	0.139459	0.504009	253	597	166	267.903	0.106754	0.619628	0.533915	2.10893	161	3	2	223	248	167	368
AVLP047	953306312	27.1658	0.117441	0.510745	239	577	175	312.794	0.0868489	0.559473	0.526041	2.19922	170	4	1	208	235	144	334
AVLP048	515718803	28.1319	0.141412	0.504019	265	613	180	436.699	0.0644195	0.412183	0.577573	2.90265	174	1	5	220	253	135	305
AVLP048	766388652	23.2736	0.127433	0.474206	249	806	174	400.377	0.0581292	0.434591	0.487063	3.01664	170	3	1	226	245	147	402
AVLP049	890191937	18.46	0.122024	0.521379	150	405	137	244.096	0.0756259	0.561255	0.431529	1.76842	134	2	1	138	144	131	265
AVLP049	919850789	25.5318	0.103762	0.491849	204	794	194	288.546	0.0884843	0.672337	0.47451	2.13238	190	3	1	192	200	218	471
AVLP050	859507725	16.9361	0.0998973	0.557287	114	256	131	235.018	0.0720631	0.557404	0.47451	1.90254	128	1	2	107	109	83	165
AVLP050	953639677	13.6621	0.112689	0.553151	102	219	104	200.12	0.0682694	0.519688	0.399529	1.63101	100	3	1	97	100	83	154
AVLP050	5813021562	17.8338	0.129245	0.588759	118	283	129	224.313	0.0795042	0.575089	0.48468	2.06506	129	0	0	105	114	82	184
AVLP051	953635591	20.7741	0.151538	0.682412	194	352	134	261.068	0.0795735	0.513277	0.433125	1.87472	132	2	2	186	192	123	218
AVLP051	953639837	18.7829	0.141154	0.665856	208	360	130	263.119	0.0713857	0.494073	0.41051	1.84268	128	0	0	201	203	123	235
AVLP051	983663810	17.126	0.129876	0.665924	188	289	119	269.299	0.0635946	0.441888	0.462041	1.74589	119	0	0	178	187	109	186
AVLP052	1014016610	17.9317	0.119366	0.57985	191	446	129	224.009	0.0800489	0.57587	0.437019	2.21672	128	0	1	183	189	132	273
AVLP053	5813021533	145.747	0.165827	0.634472	1094	3464	694	1440.25	0.101196	0.481862	0.399529	2.24618	664	18	12	1014	1078	899	2054
AVLP054	828826099	35.0686	0.179986	0.498346	260	729	190	301.852	0.116178	0.629448	0.38868	2.57679	179	9	2	221	244	175	401
AVLP055	828485538	29.859	0.174977	0.493849	167	397	152	264.784	0.112767	0.574053	0.47289	2.60195	142	9	1	139	151	100	215
AVLP055	889190744	29.5235	0.163885	0.500812	218	468	168	249.334	0.118409	0.673794	0.423063	2.69342	159	8	1	188	200	119	262
AVLP055	889190964	31.2731	0.196088	0.563292	155	432	148	269.778	0.115922	0.548599	0.530722	2.07923	146	2	0	124	145	133	260
AVLP056	457520471	45.4912	0.135131	0.49641	352	913	233	392.405	0.115929	0.593774	0.376212	2.25854	221	8	4	325	344	235	551
AVLP057	1074674316	91.5498	0.247022	0.615957	497	1342	289	520.474	0.175897	0.555263	0.44638	1.94178	127	77	85	433	490	414	881
AVLP058	1043669697	75.7866	0.204222	0.577433	518	1436	319	529.465	0.143138	0.602495	0.450274	2.03559	198	84	37	432	504	401	921
AVLP058	5813075517	71.4499	0.198283	0.583871	480	1440	299	492.232	0.145155	0.607437	0.440212	2.06379	173	77	49	421	461	400	902
AVLP059	1043298586	44.9406	0.194884	0.55093	342	916	208	324.816	0.138357	0.640363	0.437019	2.14437	175	29	4	314	333	208	587
AVLP059	1074337817	57.1057	0.198742	0.588916	418	1329	251	394.672	0.144692	0.635971	0.41051	2.09857	201	36	14	378	401	361	847
AVLP060	766389431	30.5894	0.160903	0.511641	219	886	184	336.241	0.0909745	0.547226	0.466722	2.35717	174	6	4	160	198	235	528
AVLP060	797423594	34.1483	0.11556	0.457067	196	874	239	366.442	0.0931888	0.652217	0.505809	2.21659	173	40	26	156	182	243	530
AVLP060	1014327691	39.845	0.128373	0.449281	236	1073	281	405.467	0.0982694	0.693029	0.526041	2.42265	230	37	14	195	213	265	634
AVLP060	5813037890	41.6862	0.138588	0.4845	230	1162	260	433.598	0.0961401	0.599633	0.538486	2.52399	224	27	9	187	210	286	657
AVLP061	890883360	25.6946	0.114045	0.463992	146	687	194	303.35	0.0847028	0.639525	0.471293	2.02918	161	20	13	120	139	210	424
AVLP061	1042703654	35.6414	0.119007	0.470013	194	756	240	375.621	0.0948865	0.638942	0.448	2.0637	186	35	19	166	186	225	482
AVLP061	1044377644	29.3991	0.117936	0.445853	185	786	214	332.665	0.0883744	0.643289	0.430851	2.26939	158	31	25	162	173	220	464
AVLP061	1198844575	21.8486	0.101439	0.434179	115	604	164	249.575	0.0875431	0.657116	0.516548	2.51235	138	15	11	94	108	154	329
AVLP062	735008444	26.8835	0.12236	0.449424	209	835	199	296.767	0.0905879	0.670559	0.426039	2.70344	181	10	8	160	184	206	452
AVLP062	921590115	27.0709	0.137949	0.474737	227	886	171	292.25	0.0926292	0.585116	0.402722	2.88297	145	17	9	166	196	197	444
AVLP063	766738741	24.1505	0.124459	0.422627	133	576	170	290.079	0.083255	0.586048	0.413703	2.22584	99	46	25	122	131	142	353
AVLP063	797082982	24.9815	0.113369	0.447546	128	561	174	262.2	0.0952767	0.663617	0.546274	2.137	139	25	10	99	114	152	352
AVLP064	1074337946	38.0044	0.174162	0.566399	310	765	205	372.986	0.101892	0.549619	0.480787	2.10338	149	38	18	248	300	224	465
AVLP064	1198844082	63.6721	0.24039	0.604426	348	1063	225	411.748	0.154639	0.546451	0.475296	2.1461	120	77	28	311	345	305	662
AVLP064	5813069462	56.2314	0.220764	0.617273	326	846	216	403.522	0.139352	0.535287	0.491635	2.01344	122	53	41	288	320	265	541
AVLP065	392304239	46.0548	0.186991	0.547193	235	739	204	408.698	0.112686	0.499146	0.38238	2.155	143	53	8	217	229	208	452
AVLP065	736079298	32.0395	0.117645	0.442419	128	622	207	326.05	0.0982655	0.634872	0.358955	2.51765	150	47	10	118	123	159	335
AVLP066	1009600421	45.3183	0.184914	0.553077	287	742	222	349.768	0.129567	0.634707	0.332554	2.06816	191	25	6	266	284	220	460
AVLP066	1131485772	36.0333	0.16655	0.536735	266	808	200	307.085	0.11734	0.651286	0.355871	2.4718	186	12	2	222	251	203	459
AVLP067	1041001961	28.973	0.16092	0.540089	244	1006	162	289.086	0.100223	0.560386	0.332554	3.20905	127	27	8	217	229	207	473
AVLP068	919177076	26.2967	0.160012	0.522565	163	781	144	276.59	0.0950747	0.520627	0.355871	3.18416	120	17	7	133	145	141	371
AVLP068	1105083895	25.9971	0.113129	0.453692	109	804	186	280.588	0.0926522	0.662893	0.554256	3.1945	166	14	6	72	89	151	378
AVLP069_a	1131810172	23.4477	0.135197	0.497968	155	624	164	262.577	0.0892987	0.62458	0.41051	3.00017	149	12	3	120	143	118	308
AVLP069_a	1162849350	24.7407	0.129982	0.52974	182	564	156	248.151	0.0997002	0.628649	0.348106	2.85007	144	12	3	157	171	115	290
AVLP069_a	1230220003	25.2643	0.144667	0.507421	187	502	157	224.091	0.112741	0.700608	0.32	2.42652	139	15	0	172	179	137	279
AVLP069_b	1044339802	23.5617	0.103328	0.452695	104	454	182	285.395	0.0825579	0.637712	0.421467	1.80451	163	17	2	89	95	155	316
AVLP069_b	1074057874	23.5443	0.153731	0.476879	148	402	145	248.356	0.0948005	0.583839	0.424551	2.02004	124	17	4	128	141	110	251
AVLP069_b	1074333284	24.8746	0.138719	0.474055	193	461	160	236.598	0.105135	0.676253	0.32	2.47692	130	25	5	185	187	115	268
AVLP069_b	1198844628	19.298	0.113611	0.455798	120	331	156	241.853	0.0797921	0.645019	0.443405	1.81297	147	8	1	111	118	111	229
AVLP069_c	1039293613	18.5533	0.174662	0.580645	153	349	102	168.486	0.110118	0.605393	0.38238	2.15718	91	10	1	135	144	85	230
AVLP069_c	1043700428	23.5604	0.153993	0.523902	246	394	140	237.863	0.0990502	0.588574	0.352787	2.13308	118	17	5	217	228	119	245
AVLP070	1044356616	23.2185	0.0890511	0.425288	57	750	191	256.276	0.0905995	0.74529	0.558851	3.21874	172	13	6	41	49	131	343
AVLP071	1043022708	23.3901	0.115304	0.437001	78	765	170	273.605	0.0854886	0.621334	0.454955	2.69731	154	13	3	62	66	160	419
AVLP071	1105713515	21.0963	0.119484	0.475418	67	599	160	248.972	0.0847336	0.642643	0.440212	2.13617	150	7	3	53	57	168	385
AVLP072_a	1131810273	27.1014	0.135979	0.508589	152	575	184	270.508	0.100187	0.680202	0.51119	1.97774	157	22	5	127	142	172	365
AVLP072_a	5812987090	21.4768	0.127668	0.486416	100	453	150	237.6	0.0903906	0.631314	0.483061	2.37088	126	18	6	76	89	118	250
AVLP072_b	1105713483	17.8922	0.102425	0.485642	45	326	144	229.998	0.0777929	0.626091	0.557232	2.26322	118	19	7	34	45	102	196
AVLP072_b	1131814976	16.9866	0.110123	0.443201	53	355	134	224.283	0.0757372	0.59746	0.402722	2.06357	110	17	7	42	50	101	222
AVLP073	1163509685	21.2087	0.069718	0.391737	38	568	209	264.725	0.0801161	0.7895	0.419871	2.06254	191	10	8	33	35	169	352
AVLP074	1162849313	18.5977	0.100817	0.465336	39	389	138	238.626	0.0779364	0.578311	0.460554	2.0621	113	21	4	35	37	103	246
AVLP075	674108632	123.033	0.281354	0.618513	437	1485	366	835.173	0.147314	0.438233	0.521361	1.98076	195	83	88	346	418	464	935
AVLP075	702152113	55.6319	0.395594	0.581329	346	418	130	333.809	0.166658	0.389445	0.540784	1.45548	33	57	40	292	331	155	329
AVLP076	1135441187	388.989	0.171274	0.502802	4234	15223	2034	3062.54	0.127015	0.664155	0.460554	1.91501	1881	136	17	3421	4048	4256	10472
AVLP077	1136752885	311.782	0.210182	0.655875	1872	6710	1122	1905.53	0.163619	0.588811	0.463529	1.51426	1015	88	19	1646	1837	2305	5203
AVLP078	5812987694	280.735	0.221413	0.707823	1791	4252	933	1704.68	0.164685	0.547317	0.437019	1.64748	831	90	12	1682	1783	1492	3087
AVLP079	950880008	516.82	0.170303	0.530015	4500	19272	2642	3655.58	0.141378	0.722731	0.452548	1.72633	2563	73	6	4109	4417	5999	14369
AVLP080	5813027276	562.651	0.193485	0.550017	5584	17316	2530	4032.01	0.139546	0.627478	0.430851	1.58751	2429	83	18	4928	5483	5911	13016
AVLP081	1136407269	120.706	0.16912	0.544435	1413	2093	572	1208.94	0.099845	0.473142	0.51038	2.39593	472	84	16	1243	1402	500	1205
AVLP082	5813050499	493.618	0.145392	0.549384	4957	22759	2823	3488.41	0.141502	0.809252	0.512	1.47493	2780	30	13	4076	4871	7930	18596
AVLP083	981194127	328.382	0.143614	0.513274	3966	9094	1863	2612.15	0.125713	0.713204	0.512	1.61868	1816	44	3	3136	3850	3024	6830
AVLP084	5813027132	208.603	0.18636	0.66383	1793	5607	806	1575.27	0.132423	0.511657	0.516548	1.42202	733	66	7	1494	1746	2047	4517
AVLP085	1573336031	187.729	0.188553	0.612631	2115	2636	844	1390.13	0.135044	0.607138	0.501019	1.58123	764	72	8	1784	2081	941	1911
AVLP086	1013982515	253.695	0.132962	0.453909	3285	10893	1608	2062.79	0.122986	0.779525	0.466722	1.79812	1572	31	5	2745	3184	3069	7910
AVLP087	1417810944	199.808	0.236618	0.679954	1634	4035	562	1383.48	0.144424	0.406221	0.512	2.14861	388	162	12	1388	1608	974	2607
AVLP088	1138855577	162.639	0.231764	0.660385	1350	2028	621	1025.99	0.158519	0.605267	0.362039	1.92931	552	53	16	1235	1336	598	1362
AVLP089	728912816	71.9789	0.220041	0.589003	320	916	237	427.827	0.168243	0.553962	0.402722	2.46861	109	67	61	297	314	217	521
AVLP089	821344463	54.7928	0.226488	0.563253	274	748	199	362.588	0.151116	0.548832	0.41519	2.50986	102	64	33	254	267	167	433
AVLP090	1541277224	73.3433	0.160479	0.589004	743	2376	370	699.565	0.104841	0.5289	0.493232	1.72038	358	11	1	672	739	687	1711
AVLP091	977205675	50.5648	0.184052	0.592793	550	705	242	481.384	0.10504	0.502717	0.419871	1.74186	193	47	2	484	533	246	531
AVLP092	1134819586	36.2149	0.16051	0.630216	453	681	195	317.554	0.114043	0.614069	0.507405	1.49459	187	7	1	401	443	258	507
AVLP092	1135169386	29.6096	0.146543	0.598642	344	350	178	269.116	0.110026	0.661425	0.591529	1.18157	162	14	2	293	342	145	282
AVLP093	5813055222	31.3235	0.140702	0.593892	439	750	180	281.807	0.111152	0.638734	0.487063	1.30646	174	5	1	414	428	291	555
AVLP094	5813090649	32.7162	0.174213	0.590695	408	728	174	276.719	0.118229	0.628798	0.508893	1.61478	165	8	1	347	390	260	518
AVLP095	1166545210	42.1349	0.126345	0.547875	334	537	262	352.466	0.119543	0.743335	0.5377	1.906	244	18	0	301	328	179	354
AVLP096	1107441034	40.7758	0.142782	0.602294	209	544	249	400.233	0.10188	0.622138	0.554256	1.93148	238	11	1	189	208	180	360
AVLP096	1200554295	17.9611	0.111141	0.513879	112	297	149	169.379	0.106041	0.879684	0.573703	2.42259	139	9	0	85	101	68	166
AVLP097	573090850	47.2523	0.181649	0.578043	591	1095	245	603.916	0.0782432	0.405686	0.41051	2.45977	240	5	0	524	560	254	627
AVLP098	5813037826	62.2292	0.160354	0.535044	508	2093	333	507.095	0.122717	0.656682	0.396554	2.1461	322	9	2	454	486	567	1276
AVLP099	1230902952	37.6054	0.118028	0.495747	345	1564	288	479.446	0.0784351	0.600694	0.452548	2.86027	288	5	3	313	337	336	801
AVLP099	5813070613	39.6505	0.105722	0.46509	354	1418	313	513.483	0.0772188	0.609563	0.488551	2.67154	305	0	0	291	335	309	752
AVLP100	5813023015	40.8268	0.122835	0.516341	383	1343	279	472.077	0.0864833	0.591005	0.423063	2.79189	276	2	1	343	359	289	715
AVLP101	1635729066	33.6381	0.128938	0.50923	332	895	256	427.84	0.0786231	0.598355	0.44638	2.92289	252	3	1	279	310	191	455
AVLP102	1728479593	33.2383	0.106039	0.502606	268	1636	242	404.01	0.0822712	0.598996	0.393361	2.95029	237	2	3	249	262	336	825
AVLP103	1324032826	32.0123	0.126902	0.552129	334	1341	199	319.179	0.100296	0.623474	0.369935	2.68791	195	2	2	304	328	273	725
AVLP103	1666751599	57.6718	0.154792	0.587456	488	1908	309	595.013	0.0969253	0.519317	0.406616	2.23923	295	11	3	479	485	457	1166
AVLP103	1666755653	31.4715	0.128174	0.516337	296	1482	188	312.817	0.100607	0.60099	0.355871	2.51603	182	6	2	258	280	267	858
AVLP103	1854031434	39.0188	0.14694	0.546466	350	2269	228	413.87	0.0942778	0.550897	0.393361	2.86114	219	7	0	310	338	394	1149
AVLP104	1604694135	32.7652	0.1386	0.548536	277	1361	211	336.918	0.0972496	0.626264	0.437019	2.67222	208	1	2	231	262	273	733
AVLP104	1604698471	33.7406	0.121467	0.534266	360	1068	224	285.075	0.118357	0.785759	0.440212	2.2102	222	2	1	328	348	284	665
AVLP104	1635725024	40.235	0.116797	0.508702	330	1174	287	429.556	0.0936665	0.668132	0.448	2.19238	286	1	1	297	327	299	716
AVLP104	1822978855	30.6001	0.12819	0.547578	289	782	202	304.382	0.100532	0.663639	0.463529	2.03879	195	6	1	256	275	228	518
AVLP104	1916727506	33.2324	0.116791	0.556635	323	858	224	347.118	0.0957381	0.645314	0.452548	2.21272	222	1	0	297	314	231	545
AVLP104	1946759931	30.6605	0.127521	0.530508	302	1100	205	316.251	0.09695	0.64822	0.413703	2.18667	201	3	0	265	290	261	706
AVLP105	1480170126	31.4891	0.114303	0.519477	294	1389	234	280.822	0.112132	0.833268	0.393361	2.58904	230	4	0	244	274	282	751
AVLP105	1511598475	31.5432	0.0990147	0.503865	352	1230	246	345.369	0.0913319	0.712282	0.419871	2.64425	242	4	0	284	325	267	678
AVLP106	1604698648	21.0441	0.123421	0.509586	244	462	141	254.508	0.0826854	0.55401	0.462041	2.2774	140	1	0	225	239	130	275
AVLP107	1260914538	26.7118	0.127111	0.573652	460	694	204	332.321	0.0803796	0.613865	0.444893	2.75007	204	3	1	379	447	164	362
AVLP107	1322984572	27.0322	0.111354	0.521158	443	778	227	412.121	0.0655929	0.550809	0.448	2.74346	224	1	0	358	426	161	417
AVLP107	5813054317	25.9994	0.118895	0.595792	443	670	205	332.549	0.078182	0.61645	0.44638	2.30209	203	0	0	401	436	202	404
AVLP108	1199872316	21.777	0.0996987	0.462548	351	554	208	281.557	0.0773448	0.738749	0.507405	1.98347	206	0	2	298	342	171	362
AVLP109	1107146865	26.6315	0.0972923	0.516737	459	1149	242	341.104	0.0780745	0.709461	0.423063	3.1282	237	5	0	368	425	219	557
AVLP109	1632639000	21.493	0.101024	0.515151	382	742	202	276.329	0.0777804	0.731011	0.418383	2.93371	201	1	0	323	368	149	378
AVLP110	952266169	23.9994	0.10999	0.503612	308	776	184	371.157	0.0646611	0.495747	0.430851	2.63786	179	5	2	277	296	175	409
AVLP110	1074160595	40.1156	0.148926	0.535128	408	1090	241	529.781	0.0757211	0.454905	0.426039	2.67395	228	11	2	379	401	267	585
AVLP110	1074480379	36.0845	0.151233	0.581901	373	960	221	513.621	0.070255	0.430278	0.38238	3.1391	218	1	0	349	362	204	438
AVLP110	2227740774	23.0752	0.124631	0.514334	268	770	174	408.574	0.0564774	0.425871	0.416787	3.30343	174	0	0	239	258	147	353
AVLP111	1105502287	54.6164	0.154399	0.558155	412	1854	309	441.711	0.123647	0.699553	0.469806	2.25091	299	9	1	368	403	471	1134
AVLP111	1136524135	35.5138	0.128877	0.500843	273	1196	261	377.306	0.0941246	0.691746	0.384	2.51876	250	5	6	219	245	295	678
AVLP111	1293676344	47.7073	0.15889	0.580155	351	1435	266	479.656	0.0994616	0.554565	0.426039	2.16827	263	3	2	323	347	394	869
AVLP111	1324373969	45.935	0.163066	0.530524	299	1213	261	496.742	0.0924726	0.525423	0.41519	2.29293	256	3	4	280	292	319	704
AVLP111	1511593574	45.4981	0.151437	0.526373	331	1925	279	361.944	0.125705	0.770839	0.376212	2.74276	268	7	4	299	318	437	1022
AVLP111	1511593744	42.5741	0.15174	0.529252	300	1378	249	438.42	0.0971081	0.567949	0.396554	2.25957	235	10	1	284	292	357	826
AVLP111	1537130680	30.7804	0.148353	0.513579	262	1359	203	335.518	0.09174	0.605035	0.329361	3.11714	199	3	0	221	238	275	656
AVLP112	1355750084	34.168	0.119267	0.542254	369	967	232	466.761	0.0732025	0.497043	0.466722	2.47338	219	12	1	316	341	241	547
AVLP112	1914331248	38.8712	0.149316	0.576966	371	1043	231	383.262	0.101422	0.602721	0.466722	1.98152	220	10	1	344	365	291	680
AVLP112	5901218998	21.2029	0.136081	0.479088	202	416	153	327.469	0.0647479	0.46722	0.516548	2.03535	146	5	2	170	200	117	261
AVLP113	828800065	27.4676	0.138934	0.549389	312	685	182	348.091	0.0789092	0.522851	0.374616	3.21587	179	2	1	288	305	164	325
AVLP113	1135829553	16.4838	0.122462	0.549098	173	314	120	249.921	0.065956	0.480152	0.393361	2.85178	115	3	2	164	171	75	163
AVLP114	1200247508	18.2925	0.101831	0.482632	171	527	145	233.928	0.0781971	0.619848	0.396554	2.61525	142	2	1	151	166	126	279
AVLP114	1759173561	21.3628	0.0987054	0.553885	147	436	165	301.54	0.0708456	0.547191	0.423063	2.10644	158	5	2	130	145	115	273
AVLP115	1074748105	14.8515	0.118604	0.54594	219	509	115	229.999	0.064572	0.500002	0.384	2.9048	113	2	3	207	210	110	261
AVLP115	1169562518	15.4902	0.144685	0.5738	193	264	104	179.253	0.086415	0.580185	0.41519	2.26336	103	1	1	172	184	75	147
AVLP115	1324715168	16.1824	0.107397	0.542177	227	435	134	250.543	0.0645893	0.534839	0.424551	3.15323	129	2	1	201	210	111	207
AVLP115	1356760143	14.1453	0.0943964	0.501057	208	336	134	224.169	0.0631008	0.597762	0.379296	2.56837	131	2	0	193	205	91	180
AVLP115	1386784924	15.3305	0.111268	0.545658	169	480	124	198.868	0.0770885	0.623529	0.38238	2.79169	119	4	0	160	163	111	247
AVLP116	1074143330	17.6751	0.101413	0.544648	148	341	131	232.776	0.0759321	0.562773	0.401125	2.15443	128	3	0	140	144	94	211
AVLP116	1167878646	17.856	0.116068	0.50521	180	445	129	179.617	0.0994115	0.718194	0.452548	2.20837	128	1	0	164	172	113	266
AVLP117	1074484603	25.5102	0.115487	0.535006	333	764	182	282.376	0.0903413	0.644531	0.355871	2.11969	180	2	1	321	331	204	479
AVLP117	1386780502	23.5757	0.145842	0.553271	334	478	145	234.914	0.100359	0.617247	0.366851	2.29151	143	2	1	312	331	123	274
AVLP117	1386780576	30.4077	0.155904	0.708491	355	464	162	314.538	0.0966739	0.515041	0.355871	1.7028	159	2	1	337	349	154	322
AVLP117	1509146177	32.6094	0.161505	0.685634	396	569	181	311.299	0.104753	0.581434	0.374616	1.91195	180	0	0	365	386	180	352
AVLP117	5813070954	25.9134	0.120748	0.58527	288	597	172	340.194	0.0761722	0.505593	0.366851	2.01812	171	0	0	278	287	175	384
AVLP118	1476777923	24.19	0.115628	0.554425	168	1036	178	319.317	0.0757553	0.557439	0.447977	3.11908	174	1	3	154	166	201	499
AVLP119	1324370139	33.7617	0.163594	0.631731	252	1466	178	275.459	0.122566	0.646195	0.41051	1.88323	174	2	2	240	249	446	963
AVLP120	1198576311	18.5524	0.114588	0.560387	322	382	146	330.697	0.056101	0.441491	0.401125	2.24612	146	1	1	269	306	92	212
AVLP120	1386780716	15.2916	0.129946	0.547771	292	357	113	250.72	0.0609907	0.450702	0.402722	3.71873	111	1	2	251	270	77	139
AVLP120	1820561194	16.6088	0.142025	0.597711	316	328	108	274.196	0.0605726	0.393878	0.44638	2.77522	105	0	0	252	294	91	164
AVLP121	1074476096	27.0045	0.142975	0.621005	281	311	184	259.194	0.104186	0.709894	0.44638	1.59033	183	1	2	245	266	128	220
AVLP121	1074480375	28.5431	0.135635	0.721773	269	288	193	268.732	0.106214	0.718189	0.355871	1.24089	191	0	0	246	260	128	207
AVLP122	1074143191	23.6601	0.13165	0.517879	306	871	173	283.96	0.0833217	0.60924	0.352787	3.05327	171	2	3	258	281	204	432
AVLP122	1105157111	37.2313	0.143651	0.542083	345	837	227	386.969	0.0962126	0.586611	0.452548	2.22123	219	5	1	274	314	243	489
AVLP122	1138528013	25.2412	0.132207	0.48923	258	674	165	271.173	0.0930815	0.608468	0.423063	2.30874	155	9	1	207	234	189	389
AVLP122	1539547561	25.8346	0.118956	0.54768	351	762	191	368.832	0.0700442	0.517851	0.419871	2.45842	189	1	2	278	321	189	424
AVLP122	1691303322	33.2913	0.162673	0.578031	318	775	200	348.253	0.0955951	0.574296	0.452548	2.20942	197	1	0	244	290	224	463
AVLP123	1199569954	17.2078	0.109648	0.477084	292	683	162	282.325	0.0609504	0.573807	0.364445	2.94889	161	0	1	257	280	169	331
AVLP123	1199573657	23.4768	0.134527	0.572789	347	605	164	231.548	0.10139	0.708275	0.402722	2.43694	164	0	0	277	309	163	340
AVLP124	1355042626	25.1011	0.0924508	0.482584	292	943	235	453.297	0.0553746	0.518423	0.426039	3.03593	231	2	2	218	257	204	467
AVLP124	1416766624	27.4905	0.116402	0.519081	307	863	222	430.547	0.0638501	0.515623	0.393361	3.85539	218	3	1	256	276	167	366
AVLP124	1757477299	18.4111	0.114012	0.50975	200	535	153	277.121	0.0664371	0.552105	0.362039	3.75211	151	0	2	169	187	103	224
AVLP125	1510562557	16.0436	0.0961208	0.493449	235	561	153	250.558	0.0640315	0.610637	0.335529	2.47716	152	1	1	209	224	144	313
AVLP125	1510907126	15.1503	0.099414	0.425227	256	599	150	260.202	0.0582251	0.576476	0.34651	2.8277	149	1	1	226	249	133	304
AVLP125	5812990819	16.7359	0.101851	0.484374	276	618	155	279.037	0.0599775	0.555482	0.34651	2.45855	153	0	0	238	265	153	344
AVLP126	1199517654	17.2358	0.111383	0.505927	212	510	139	248.256	0.0694276	0.559907	0.416787	2.80125	139	1	1	179	198	100	263
AVLP126	1417120952	14.5352	0.105878	0.473891	236	492	126	179.675	0.0808971	0.701267	0.390277	2.61017	125	1	3	209	228	103	258
AVLP126	1479185968	18.102	0.108919	0.521455	250	565	148	259.357	0.0697958	0.570642	0.355871	2.84764	148	0	0	236	249	122	290
AVLP126	1691992939	20.9289	0.118557	0.514633	291	692	174	292.48	0.0715567	0.594912	0.399529	2.33545	173	0	0	249	281	165	405
AVLP126	5813038104	18.0909	0.116613	0.471061	204	441	153	260.531	0.0694388	0.587263	0.373019	2.97107	149	0	0	173	191	99	217
AVLP127	577455404	22.0063	0.107299	0.478027	149	604	169	348.021	0.0632326	0.485603	0.34651	2.49915	166	1	2	128	136	143	340
AVLP127	798119747	22.5206	0.118813	0.50829	154	736	159	367.252	0.0613219	0.432945	0.358955	3.10021	156	1	2	123	130	147	359
AVLP127	1075058701	22.2538	0.125047	0.496593	185	776	168	353.55	0.0629438	0.475181	0.423063	2.78524	167	1	0	146	166	165	409
AVLP127	5813069140	23.9154	0.13108	0.517264	171	989	161	390.327	0.0612701	0.412474	0.457361	3.27117	160	1	0	148	164	182	455
AVLP128	1132142271	19.9103	0.115399	0.538723	147	776	144	335.725	0.0593054	0.428922	0.443405	3.31574	144	1	2	122	135	135	343
AVLP128	5813041301	25.4854	0.121803	0.49389	193	860	181	406.689	0.0626654	0.445057	0.452548	2.95416	178	0	0	150	179	177	428
AVLP129	1013346945	24.4742	0.103723	0.41646	242	721	208	367.876	0.0665283	0.565407	0.53851	2.61726	204	3	1	200	221	170	403
AVLP129	5813048692	16.3782	0.126525	0.571494	113	456	106	275.645	0.0594177	0.384552	0.487063	3.37336	105	1	0	102	110	76	199
AVLP130	1136472342	17.3333	0.10317	0.535292	106	513	147	309.843	0.0559421	0.474433	0.545464	3.51076	142	3	2	86	96	92	224
AVLP130	1230569974	14.6701	0.109445	0.540373	87	426	104	250.932	0.0584623	0.414454	0.437019	3.95066	102	2	0	75	85	75	170
AVLP131	1074744013	13.6443	0.0960819	0.523907	122	299	112	236.551	0.0576804	0.473471	0.444893	2.68014	110	0	2	100	115	74	163
AVLP131	1104431743	12.7388	0.116785	0.557484	163	313	93	216.659	0.0587967	0.429246	0.463529	3.05773	93	0	0	128	145	76	150
AVLP132	1105839127	30.8696	0.132264	0.600075	338	581	205	356.471	0.0865978	0.575082	0.440212	2.4463	204	1	0	306	320	176	321
AVLP133	1723385845	25.2063	0.129245	0.520937	330	865	189	320.71	0.0785954	0.589318	0.426039	2.93459	186	2	1	263	299	168	438
AVLP133	1944705325	20.4187	0.11946	0.512553	267	767	160	280.259	0.0728567	0.570901	0.376212	3.05336	158	1	1	230	254	144	376
AVLP134	1292635448	19.6395	0.0948572	0.49557	200	708	180	301.601	0.0651175	0.596816	0.396554	2.87055	177	1	2	148	170	150	354
AVLP134	1387105148	14.4819	0.103938	0.502311	168	463	126	239.293	0.0605195	0.526551	0.393361	2.63353	121	4	1	134	146	103	242
AVLP134	5812987231	12.7877	0.093909	0.473643	136	436	113	227.621	0.0561797	0.496439	0.440212	3.83855	110	2	1	105	113	82	181
AVLP135	1512232956	25.9959	0.155957	0.644518	386	570	156	289.682	0.0897395	0.538521	0.44638	1.81284	151	2	3	365	382	184	368
AVLP135	5901214683	26.1013	0.14303	0.614563	373	671	174	276.324	0.0944591	0.629696	0.38238	1.83443	170	2	2	348	367	202	466
AVLP136	1387774133	17.1273	0.105255	0.491857	303	536	155	220.874	0.0775434	0.701757	0.457361	2.78994	154	0	1	242	277	123	285
AVLP136	1447815025	17.4072	0.0958321	0.486747	308	575	180	201.97	0.0861868	0.891221	0.398041	2.66297	179	0	1	257	293	125	326
AVLP137	828813438	11.072	0.0976015	0.474044	182	252	102	185.078	0.0598235	0.551118	0.450274	2.73213	101	1	1	144	156	65	137
AVLP137	1417789519	12.3491	0.117572	0.479139	222	259	95	160.752	0.0768207	0.590971	0.47451	2.84331	92	3	0	172	191	60	131
AVLP137	5812980825	14.6438	0.0937533	0.446777	207	329	127	232.927	0.0628688	0.545235	0.516548	3.1856	120	7	0	145	172	73	155
AVLP137	5901194603	17.7671	0.112361	0.471707	420	386	151	238.854	0.0743851	0.632186	0.426039	1.6171	150	0	0	370	412	128	290
AVLP138	1353669883	14.3228	0.118706	0.595325	193	343	109	208.536	0.0686823	0.52269	0.38238	3.27322	105	1	3	171	175	71	165
AVLP138	5813048693	12.4817	0.124469	0.603674	164	269	98	169.372	0.0736941	0.578608	0.379296	2.91004	98	0	0	129	143	64	138
AVLP139	609855276	15.2777	0.108667	0.466255	159	523	131	273.016	0.0559591	0.479826	0.463529	3.36535	129	1	2	125	141	107	232
AVLP139	671929521	15.6002	0.105089	0.493054	123	616	138	255.43	0.0610743	0.540265	0.440212	3.21248	136	0	1	106	114	128	287
AVLP139	1819905958	17.2376	0.124174	0.503017	181	631	134	254.159	0.0678223	0.52723	0.449464	3.48147	134	0	0	149	163	144	273
AVLP140	1912306658	19.5948	0.145361	0.615991	125	396	120	212.369	0.0922678	0.565055	0.460554	2.04633	119	1	0	118	121	127	242
AVLP141	797812785	10.9314	0.101407	0.503948	148	175	92	179.975	0.0607383	0.511181	0.334041	1.31263	91	1	2	139	144	69	132
AVLP141	798494331	15.0625	0.118936	0.520734	232	224	118	257.327	0.0585344	0.45856	0.396554	1.90427	115	3	1	210	224	74	136
AVLP141	859200049	16.6052	0.110203	0.539679	230	301	132	264.579	0.0627607	0.498906	0.412106	1.99421	130	2	0	215	225	97	191
AVLP141	948933005	8.03761	0.0999793	0.502729	110	124	77	159.4	0.0504241	0.483061	0.34651	2.37731	77	0	0	99	106	32	70
AVLP141	1571263529	16.9153	0.118026	0.519298	244	232	141	269.721	0.062714	0.522762	0.384	1.69046	139	0	0	222	237	78	169
AVLP141	5813015174	6.2944	0.118444	0.560179	42	92	51	118.635	0.0530569	0.42989	0.477703	2.00884	50	0	0	34	36	33	50
AVLP141	5813058410	18.4565	0.123236	0.539822	257	243	143	278.107	0.0663647	0.514191	0.393361	1.67174	143	0	0	236	248	88	164
AVLP142	1074510430	13.4065	0.113406	0.514526	141	184	106	193.268	0.0693672	0.548461	0.399529	2.14791	103	1	2	122	130	57	119
AVLP142	1200584107	11.4862	0.128315	0.518087	152	228	87	130.162	0.0882452	0.668399	0.348106	2.576	87	0	0	132	140	53	131
AVLP143	1074147610	15.8123	0.11203	0.547314	165	309	113	163.152	0.0969178	0.692606	0.419871	1.81982	110	3	0	155	165	88	213
AVLP143	2251662029	11.0297	0.121467	0.518827	99	226	82	126.224	0.087382	0.649639	0.362039	2.80595	81	1	0	88	96	55	121
AVLP144	983296591	12.9432	0.137951	0.549667	162	246	90	186.845	0.0692727	0.481684	0.390277	2.18965	90	2	1	135	152	66	149
AVLP144	1664368181	11.9371	0.122018	0.548942	164	232	90	176.332	0.0676969	0.510401	0.396554	2.11969	90	0	0	137	151	65	148
AVLP144	5813035420	10.8878	0.120588	0.566834	151	188	92	178.193	0.0611015	0.516295	0.34651	2.45866	89	0	0	138	142	51	109
AVLP145	1105502296	14.1851	0.113803	0.525927	149	217	109	221.654	0.0639965	0.491756	0.396554	2.68163	107	1	1	139	142	55	115
AVLP145	1355408941	9.46117	0.109296	0.53212	92	212	84	171.659	0.0551161	0.489343	0.374616	2.81591	83	1	1	83	88	44	109
AVLP145	1697104095	11.8727	0.0985907	0.503946	126	241	110	182.782	0.0649557	0.601811	0.38238	2.52734	109	0	2	112	116	48	137
AVLP145	1820233780	11.895	0.111507	0.490032	117	280	100	190.555	0.0624228	0.524783	0.41051	3.80099	98	0	0	102	113	46	115
AVLP145	1851614730	9.2844	0.109974	0.499918	108	206	79	110.98	0.0836583	0.71184	0.358955	2.29271	79	0	0	100	104	65	123
AVLP146	1571263601	12.9438	0.117932	0.551285	136	289	105	177.344	0.0729867	0.592069	0.362039	2.79578	103	1	1	114	126	69	149
AVLP146	1722700227	13.3838	0.11553	0.557483	172	381	108	181.99	0.0735412	0.593439	0.31451	3.12173	104	2	2	147	157	76	186
AVLP147	1569895989	14.0407	0.113324	0.590274	75	286	103	165.62	0.0847765	0.621905	0.312212	1.91449	100	3	0	59	67	93	183
AVLP148	1601957332	4.91158	0.1229	0.596801	47	74	42	122.65	0.0400454	0.342438	0.376212	2.39763	41	1	0	38	42	21	37
AVLP149	1008926553	8.62561	0.0912916	0.445103	82	144	85	168.414	0.0512168	0.504709	0.513464	2.47578	84	1	1	56	65	34	75
AVLP149	1012699945	8.20929	0.07407	0.41535	82	162	84	172.934	0.0474706	0.485734	0.476106	2.75112	82	2	1	54	68	45	86
AVLP149	1071342414	7.25172	0.0835031	0.391642	102	147	80	145.351	0.0498909	0.55039	0.504212	1.62966	80	3	3	69	88	50	93
AVLP149	1757481665	11.8411	0.0904438	0.453068	144	328	114	217.685	0.0543959	0.523694	0.457361	2.73784	111	0	1	98	116	73	164
AVLP149	1786841971	10.0475	0.0748626	0.389903	116	214	103	190.336	0.052788	0.541148	0.600212	2.88813	100	0	1	78	95	58	108
AVLP149	5812995931	10.0222	0.0875479	0.457641	102	199	109	192.99	0.0519313	0.564795	0.604083	2.46187	105	0	0	62	85	48	115
AVLP150	1042426546	4.11118	0.0716083	0.376884	43	77	50	97.3005	0.0422524	0.513872	0.605703	2.94369	50	0	0	25	30	21	40
AVLP151	1014344148	335.713	0.206594	0.733658	1347	4983	1264	2590.77	0.12958	0.487886	0.513573	1.57983	1222	31	11	1171	1320	1915	3452
AVLP152	1539193374	83.4609	0.16768	0.643571	1156	2636	458	864.338	0.0965605	0.529885	0.457361	2.30229	450	3	5	950	1124	694	1544
AVLP153	5813080260	80.819	0.192057	0.70147	1282	2693	369	810.799	0.0996782	0.455106	0.493232	2.17617	358	7	4	1026	1215	699	1674
AVLP154	1353359159	87.26	0.166214	0.574483	1155	2564	478	906.784	0.0962302	0.527138	0.34651	2.25559	472	3	3	1114	1147	628	1551
AVLP155	950888882	64.4046	0.128483	0.504011	639	1647	433	625.078	0.103034	0.692713	0.399529	2.36336	423	9	1	547	604	422	956
AVLP155	1382343142	56.7659	0.118974	0.50491	693	1877	408	661.457	0.0858195	0.61682	0.430851	2.25706	405	1	2	627	666	515	1129
AVLP156	1012622865	61.9397	0.129675	0.499807	535	1698	426	850.851	0.0727974	0.500675	0.437019	2.48335	417	7	2	499	523	437	982
AVLP157	1075062749	67.5454	0.133378	0.489493	844	2129	415	839.713	0.0804387	0.494216	0.443405	2.19625	405	9	1	774	824	557	1318
AVLP158	1290270553	41.0799	0.13526	0.55063	461	1275	284	511.311	0.0803423	0.555435	0.443405	2.05412	278	4	2	419	446	376	803
AVLP159	1259295990	47.8971	0.103178	0.529129	366	1179	365	802.824	0.0596607	0.454645	0.57438	2.0525	358	7	0	306	353	351	745
AVLP160	1012954687	80.9798	0.146848	0.581502	618	2820	464	1040.98	0.0777917	0.445733	0.396554	2.78734	456	5	3	563	599	660	1490
AVLP161	1480891757	45.6473	0.127402	0.560758	316	1629	315	556.23	0.0820655	0.566313	0.426039	2.29627	305	8	2	270	302	436	988
AVLP162	1105178295	44.5775	0.126415	0.551612	411	827	315	503.462	0.0885419	0.625668	0.448	2.20242	307	5	3	370	395	226	486
AVLP163	982968977	73.3978	0.13764	0.534381	817	2233	458	725.461	0.101174	0.631323	0.399529	2.72973	452	5	1	758	796	481	1200
AVLP163	1321352281	86.7703	0.140218	0.529454	912	2977	531	794.832	0.109168	0.668066	0.406616	2.35922	524	2	5	805	893	674	1801
AVLP164	796754549	76.0678	0.156975	0.490952	765	2395	449	678.228	0.112157	0.662019	0.373019	2.7152	447	2	3	689	741	481	1295
AVLP164	5813057853	76.3935	0.161174	0.517264	791	2091	443	671.827	0.11371	0.659396	0.38238	2.62863	433	7	0	702	768	462	1151
AVLP165	1075400240	44.8061	0.176603	0.599837	415	809	223	467.56	0.0958296	0.476944	0.440212	2.24072	219	2	2	395	414	210	477
AVLP165	1075741037	43.4302	0.180756	0.632382	402	1150	217	445.616	0.0974611	0.486966	0.426039	2.96106	214	1	2	381	402	234	576
AVLP166	828144800	49.2115	0.108546	0.462541	418	2139	384	553.14	0.0889676	0.694218	0.426039	2.23661	379	4	1	378	412	533	1279
AVLP166	1164817714	52.1671	0.136667	0.527062	438	1680	343	497.431	0.104873	0.689543	0.401125	2.14345	340	3	2	399	433	454	1032
AVLP166	5812983081	68.7196	0.151458	0.535269	534	2615	406	608.555	0.112923	0.667154	0.38868	2.38803	402	2	4	486	520	688	1511
AVLP166	5813022455	70.7772	0.157956	0.537911	549	2739	414	633.188	0.111779	0.653835	0.423063	2.51008	407	3	1	497	536	701	1543
AVLP166	5813099340	48.2122	0.137441	0.526738	413	1920	324	472.775	0.101977	0.685316	0.413703	2.8095	321	2	0	373	398	437	1006
AVLP167_a	951592811	24.9289	0.0940585	0.449171	209	764	216	291.184	0.0856123	0.741799	0.493232	2.59202	214	2	1	177	200	182	422
AVLP167_a	981967586	29.6335	0.105273	0.470045	250	730	222	341.175	0.086857	0.650692	0.477703	2.31421	219	2	1	233	244	217	427
AVLP167_a	1195866078	42.148	0.1101	0.454771	354	1248	300	452.841	0.0930744	0.662484	0.452548	2.33545	295	4	0	326	344	330	704
AVLP167_b	921235264	47.0094	0.111993	0.461127	436	1666	348	523.32	0.0898291	0.664985	0.452548	2.53659	341	3	4	369	419	425	915
AVLP167_b	1010998659	46.3971	0.123017	0.467995	420	1350	332	493.714	0.0939758	0.672455	0.466722	2.22873	328	2	2	351	411	379	797
AVLP167_b	1011335902	44.4848	0.120736	0.452159	419	1139	330	460.475	0.0966063	0.716651	0.466722	2.36314	326	2	2	375	403	332	657
AVLP168	797101318	23.5232	0.126069	0.501692	204	647	170	257.479	0.0913598	0.660249	0.47289	2.47075	168	1	1	191	198	169	357
AVLP168	981924087	26.167	0.123255	0.508675	234	689	178	276.733	0.0945566	0.643218	0.507405	2.07912	177	1	0	211	228	200	430
AVLP169	1168543037	75.5619	0.161096	0.62668	993	1722	404	887.205	0.0851685	0.455363	0.413703	2.4991	382	18	4	928	988	367	973
AVLP170	920536487	50.5786	0.128221	0.499479	435	1827	339	554.889	0.091151	0.610933	0.419871	2.89727	335	2	2	395	424	407	931
AVLP170	1044343952	60.4694	0.138461	0.548362	433	2103	362	610.926	0.0989798	0.592543	0.384	2.31968	353	5	4	393	425	580	1211
AVLP171	951916894	38.1628	0.104798	0.450986	371	1282	304	524.585	0.0727485	0.579505	0.448	2.91691	302	2	2	343	366	278	653
AVLP171	1106093869	39.4567	0.121946	0.478886	391	1178	305	530.256	0.0744108	0.575194	0.426039	3.09063	303	14	4	370	386	263	568
AVLP171	1193214867	56.6113	0.114684	0.483132	522	1594	407	761.131	0.0743778	0.53473	0.487063	2.53101	389	0	0	446	510	399	897
AVLP172	1043696281	49.7549	0.135934	0.489468	329	1584	333	581.312	0.0855908	0.572842	0.460554	2.3774	330	1	2	297	323	443	909
AVLP172	5812986197	50.6634	0.119091	0.469469	348	1765	353	583.52	0.0868238	0.60495	0.492445	2.39604	350	3	1	304	340	468	996
AVLP172	5813013574	39.2195	0.112308	0.457421	368	1412	312	590.889	0.0663738	0.528018	0.476106	2.53821	309	2	0	318	360	370	769
AVLP173	859166241	33.7408	0.108028	0.499256	274	1206	263	425.058	0.0793792	0.618739	0.475296	2.29157	258	4	1	252	267	322	703
AVLP173	947564983	52.7328	0.125358	0.504143	409	1570	339	568.19	0.0928083	0.596631	0.463529	2.2022	330	7	2	375	398	457	943
AVLP174	1135112830	43.5091	0.143393	0.491499	320	1612	275	475.728	0.0914579	0.578061	0.488551	2.79736	272	0	3	273	317	367	827
AVLP175	1320286990	35.9001	0.111366	0.447376	233	1352	281	484.509	0.0740958	0.579969	0.477703	2.87109	281	2	1	210	226	273	689
AVLP175	5813038350	34.6818	0.120656	0.473969	249	1349	249	463.933	0.074756	0.536715	0.493232	3.12884	246	0	0	223	240	260	653
AVLP176_a	671233447	30.8081	0.105849	0.494008	251	1162	261	422.115	0.072985	0.618315	0.448	3.22501	259	1	1	219	239	241	552
AVLP176_a	764330286	38.5444	0.105402	0.460171	308	1582	318	526.793	0.073168	0.603652	0.423063	2.90025	313	1	4	263	294	337	801
AVLP176_a	1043705078	35.4678	0.108872	0.480367	311	1508	297	484.997	0.0731299	0.612375	0.483871	2.81602	290	4	3	244	289	344	781
AVLP176_b	859166719	31.1739	0.0934994	0.458676	304	1199	267	455.615	0.0684215	0.586021	0.466722	3.57931	262	1	4	271	299	233	529
AVLP176_b	1167796848	42.5361	0.109318	0.463119	372	1359	311	491.734	0.0865023	0.632456	0.41051	2.98599	305	2	4	352	363	314	679
AVLP176_c	1014016336	44.5658	0.135315	0.539416	351	1311	277	439.685	0.101358	0.629997	0.423063	2.26187	267	7	3	329	349	395	759
AVLP176_c	1044701474	41.3233	0.141283	0.513933	389	1330	263	450.112	0.0918067	0.584299	0.448	2.34527	258	4	1	363	385	344	789
AVLP176_d	797424771	40.691	0.153967	0.539841	369	1573	232	412.948	0.0985378	0.561814	0.399529	2.87748	230	3	2	333	362	359	805
AVLP176_d	1193210995	36.0934	0.153592	0.511802	297	1449	220	418.957	0.0861507	0.525114	0.44638	2.76906	216	3	1	271	286	349	744
AVLP176_d	5813133312	38.2785	0.140612	0.517907	390	1637	236	407.659	0.0938984	0.578915	0.402722	3.31872	229	0	4	352	380	339	753
AVLP177_a	1195870226	32.9968	0.13577	0.502794	237	1047	217	401.384	0.0822076	0.54063	0.452548	2.71761	216	1	2	201	225	260	540
AVLP177_a	1256268811	37.9494	0.129294	0.480467	325	1414	254	452.804	0.0838098	0.560949	0.513573	2.52728	248	4	0	259	302	353	780
AVLP177_b	1162180404	40.8502	0.126587	0.476216	403	1795	293	523.301	0.0780625	0.559908	0.524554	2.65834	290	1	2	314	371	454	952
AVLP177_b	1193539096	36.6077	0.123001	0.465371	326	1447	276	456.075	0.0802667	0.605163	0.494851	2.34862	275	1	0	259	306	397	822
AVLP178	1256605576	28.7228	0.106942	0.484226	233	903	227	478.813	0.0599875	0.474089	0.437019	2.14458	224	2	1	217	223	264	540
AVLP179	1044028675	35.2555	0.104002	0.474736	295	1512	298	389.503	0.0905141	0.765078	0.493232	2.64414	294	2	2	259	287	331	816
AVLP179	1135777647	33.7995	0.113365	0.50582	306	1170	252	355.753	0.0950085	0.708357	0.45268	2.19778	251	0	1	278	297	291	732
AVLP180	1262632452	30.4251	0.106484	0.475332	226	1123	243	342.97	0.0887108	0.708518	0.4737	2.6248	240	2	1	211	220	267	613
AVLP181	1132764433	25.3138	0.117248	0.468139	234	616	203	383.82	0.0659522	0.528894	0.469806	2.14437	201	2	1	210	226	170	392
AVLP181	1225238274	23.6271	0.114219	0.485148	191	533	182	335.338	0.0704578	0.542737	0.47451	1.99786	180	1	1	168	179	159	318
AVLP181	1448181901	24.204	0.0984474	0.464392	218	695	200	399.736	0.06055	0.50033	0.501019	2.25846	198	1	0	184	201	195	397
AVLP182	1106443149	22.6366	0.118376	0.5118	173	689	172	286.567	0.0789924	0.600209	0.448	2.60492	169	2	1	153	166	187	375
AVLP182	1168487432	21.6694	0.111194	0.44155	181	497	163	314.618	0.0688752	0.518089	0.483871	2.7663	162	1	0	163	178	126	250
AVLP183	1012329216	16.0425	0.129989	0.54073	136	306	122	209.766	0.0764782	0.581599	0.554039	2.11031	120	1	1	110	130	88	197
AVLP183	1415126563	23.1821	0.112839	0.481497	187	638	182	286.366	0.080953	0.635551	0.430851	2.08997	177	3	2	145	167	179	393
AVLP183	1448111953	23.4803	0.107948	0.458829	185	653	198	309.274	0.0759209	0.64021	0.443405	2.48195	193	3	2	154	174	176	375
AVLP183	1574700181	23.8166	0.11607	0.454492	189	531	194	328.835	0.0724275	0.589962	0.466722	1.97162	192	1	1	170	180	161	359
AVLP183	5813061299	22.8097	0.112876	0.474143	159	621	176	280.805	0.0812299	0.62677	0.501019	2.60116	174	2	0	130	150	143	335
AVLP184	1447452334	30.8881	0.120723	0.472615	459	734	218	412.389	0.0749004	0.528628	0.452548	2.87967	217	1	0	421	440	142	378
AVLP185	1259230618	33.738	0.104759	0.460043	394	1563	288	480.873	0.0701599	0.598911	0.47451	3.18376	284	0	4	344	387	306	749
AVLP186	826062651	24.2676	0.129065	0.496093	274	899	176	337.865	0.0718263	0.520919	0.507405	3.16556	175	1	1	238	270	171	435
AVLP186	1382023849	22.0914	0.120422	0.481944	243	619	164	290.173	0.0761316	0.565179	0.527529	2.55234	162	1	0	206	237	162	344
AVLP187	796056849	25.2796	0.138303	0.506792	197	479	162	286.494	0.0882378	0.565456	0.571405	2.4804	155	4	3	159	186	118	269
AVLP187	827086517	27.5748	0.152226	0.581091	185	692	148	259.56	0.106237	0.570196	0.437019	2.67371	140	6	2	162	178	155	371
AVLP187	889540433	23.3706	0.128373	0.486577	194	684	166	234.269	0.0997596	0.708586	0.41519	2.47819	165	0	1	170	190	166	400
AVLP188	5812986217	22.4974	0.110377	0.505821	211	738	172	232.659	0.096697	0.73928	0.419871	2.42276	170	1	1	197	208	206	416
AVLP189_a	795362225	27.1547	0.122894	0.516041	220	602	194	303.521	0.0894657	0.639165	0.413703	2.66021	190	3	1	184	208	130	324
AVLP189_a	1505152580	24.1446	0.133333	0.519461	208	435	164	269.189	0.0896941	0.609238	0.564209	2.51349	158	5	1	158	183	104	239
AVLP189_a	5813010405	22.5984	0.140775	0.516438	237	667	153	289.189	0.078144	0.529066	0.47451	3.13337	151	1	1	193	220	142	318
AVLP189_b	765028935	32.1742	0.137478	0.549632	241	729	214	330.973	0.0972109	0.646578	0.426039	2.69272	211	1	2	201	228	172	397
AVLP189_b	765050884	30.1197	0.15887	0.555198	222	738	182	318.538	0.0945561	0.571361	0.423063	3.00926	180	1	1	184	210	160	367
AVLP190	829163055	21.8151	0.100831	0.469076	150	464	170	320.28	0.0681126	0.530785	0.463529	2.9174	165	3	2	126	140	112	234
AVLP190	951597076	27.7079	0.120545	0.539941	210	683	193	374.012	0.0740828	0.516026	0.430851	2.49136	192	1	1	195	204	197	367
AVLP190	951933611	24.2801	0.123396	0.516701	180	646	180	337.1	0.0720264	0.533966	0.430851	2.5895	176	1	3	168	174	165	352
AVLP190	5813047990	18.053	0.121545	0.482423	173	320	126	270.777	0.0666711	0.465327	0.487063	3.01086	125	0	0	151	161	78	160
AVLP191	516421917	13.4264	0.118473	0.516789	68	470	103	306.577	0.0437947	0.335968	0.527638	3.71024	100	1	2	55	63	65	178
AVLP191	1225575153	18.5929	0.113394	0.500977	172	314	139	307.672	0.0604309	0.45178	0.47919	2.36084	139	1	2	148	168	99	186
AVLP191	1228545481	15.6971	0.095916	0.518808	102	476	118	313.045	0.0501431	0.376942	0.508893	3.1031	115	3	1	94	97	101	221
AVLP191	1259576269	16.2839	0.0624783	0.410181	130	223	138	300.337	0.0542187	0.459484	0.53689	3.04245	134	0	0	105	111	48	108
AVLP192	1162516527	30.6979	0.122614	0.509326	308	857	219	367.18	0.0836046	0.596438	0.498722	2.72513	213	5	1	278	304	189	460
AVLP192	1415484346	23.7271	0.101122	0.48069	282	848	190	352.292	0.0673508	0.539326	0.505809	3.01565	184	4	2	248	279	168	420
AVLP193	1291289106	27.4711	0.114409	0.528124	280	741	185	343.712	0.0799248	0.538241	0.457361	2.73752	183	2	0	248	272	195	402
AVLP194_a	1321042078	20.6476	0.141705	0.614204	155	445	133	241.023	0.0856667	0.551815	0.543058	2.04974	128	3	2	124	152	140	285
AVLP194_a	5813027142	27.4159	0.174584	0.681675	226	477	136	311.421	0.0880348	0.436707	0.530722	2.57863	131	3	2	187	223	126	275
AVLP194_b	1603710566	14.366	0.0962171	0.485909	121	361	118	211.471	0.0679339	0.557997	0.430851	2.51706	116	1	1	106	115	77	213
AVLP194_b	1604047384	12.4903	0.124346	0.533271	92	302	94	175.161	0.0713074	0.536648	0.424551	2.91818	90	1	3	84	87	60	154
AVLP194_c	1415480049	18.8598	0.14445	0.580112	158	456	121	247.398	0.0762329	0.489091	0.485467	2.77157	118	1	3	132	141	105	244
AVLP194_c	1603714772	15.6981	0.129247	0.521246	92	504	106	194.286	0.0807991	0.545588	0.572106	2.46082	105	0	0	75	88	121	291
AVLP195	1413771042	23.9925	0.111579	0.508026	171	665	191	303.415	0.0790747	0.6295	0.521361	2.19625	189	1	1	136	157	182	398
AVLP196	1513614683	17.4829	0.122237	0.529484	125	495	133	225.671	0.0774708	0.589354	0.644548	2.87988	129	4	0	90	109	118	253
AVLP197	1009980185	27.774	0.116396	0.457713	355	1503	207	387.337	0.0717049	0.534418	0.557232	2.44131	203	2	2	266	331	395	868
AVLP197	1102407288	31.2401	0.111182	0.445368	392	1727	261	407.611	0.0766419	0.640316	0.513573	2.48587	260	4	1	309	365	427	956
AVLP197	1162081064	22.8651	0.113648	0.452595	284	1048	192	305.188	0.0749213	0.629121	0.57519	2.24774	187	0	1	209	270	267	620
AVLP198	1226202007	18.067	0.111292	0.459265	252	696	163	273.53	0.0660513	0.595913	0.508893	2.40301	161	2	0	187	229	171	408
AVLP198	1451216904	13.8018	0.101872	0.431185	188	393	132	217.56	0.0634391	0.60673	0.611061	2.47902	131	1	0	145	173	104	229
AVLP198	5812990235	10.1531	0.0902308	0.424691	143	310	102	162.55	0.0624612	0.627497	0.557232	2.39374	101	1	0	101	121	91	174
AVLP199	1319988625	5.38784	0.0985211	0.50408	86	119	48	102.272	0.0526815	0.469337	0.533915	1.7734	48	2	2	66	75	36	80
AVLP199	1350340954	6.03437	0.10643	0.487942	82	101	54	108.39	0.0556729	0.498202	0.590719	1.32897	52	4	0	59	71	42	71
AVLP199	5901214960	11.8961	0.109433	0.515294	134	237	67	140.959	0.0843943	0.475316	0.527638	2.25784	61	0	0	98	120	61	140
AVLP200	1785486134	91.2425	0.167948	0.598642	966	2298	457	916.766	0.0995265	0.498492	0.402722	1.48134	435	16	6	811	932	765	1877
AVLP201	1290930207	103.55	0.178233	0.603784	830	3001	510	800.197	0.129406	0.637343	0.366851	2.15421	487	18	5	781	809	825	1867
AVLP202	1568561101	54.7662	0.195914	0.637222	199	1253	204	403.71	0.135657	0.505313	0.683635	1.86302	170	28	6	138	181	395	810
AVLP203	1632996774	36.2224	0.165442	0.654498	170	761	183	333.679	0.108555	0.548431	0.47451	1.40017	177	5	1	155	168	311	570
AVLP203	1663354321	34.4533	0.178389	0.665814	232	855	168	316.998	0.108686	0.529971	0.444893	1.82166	164	3	1	215	226	265	582
AVLP203	5813055019	33.5769	0.159351	0.583963	166	693	165	390.762	0.0859268	0.422252	0.51038	1.92774	149	10	6	145	159	219	439
AVLP204	1260944875	42.7819	0.177197	0.68306	238	1148	211	440.834	0.0970478	0.478638	0.416787	2.16514	194	9	8	201	223	344	702
AVLP204	1292320285	46.1751	0.168387	0.631201	322	1429	239	430.388	0.107287	0.555312	0.419871	1.71378	209	19	11	261	302	469	1018
AVLP204	1292325012	45.0061	0.156107	0.542446	248	1443	246	469.084	0.0959446	0.524426	0.448	1.95425	229	12	5	208	229	434	954
AVLP205	1446455697	25.3461	0.1378	0.520755	238	688	154	265.922	0.095314	0.579117	0.448	2.11055	149	3	2	208	227	173	435
AVLP205	1508511790	23.9222	0.15452	0.527039	243	746	146	258.775	0.0924437	0.564196	0.504212	2.4054	142	1	3	199	225	154	432
AVLP206_a	1291633691	30.6513	0.181707	0.619161	273	448	163	285.639	0.107308	0.570651	0.426039	2.15478	159	3	1	233	254	133	282
AVLP206_a	1322306508	29.4741	0.195842	0.623076	232	434	144	266.831	0.11046	0.539667	0.405019	2.91258	135	5	4	213	224	101	221
AVLP206_a	1384052612	25.9195	0.192319	0.640778	235	383	130	245.978	0.105374	0.528504	0.393361	2.11114	126	2	2	209	229	110	239
AVLP206_b	1353704387	28.0411	0.166236	0.605583	227	472	151	259.117	0.108218	0.582749	0.419871	2.45065	142	3	6	199	213	114	262
AVLP206_b	1477447226	25.7896	0.174062	0.58594	215	399	144	243.694	0.105828	0.590904	0.440212	2.93135	142	2	0	191	203	91	202
AVLP207	1443036085	28.1131	0.15759	0.555048	250	559	163	251.27	0.111884	0.648704	0.437019	2.6654	158	2	3	230	241	130	308
AVLP207	1446756739	28.9965	0.162222	0.567795	325	606	168	264.856	0.10948	0.634307	0.501019	2.85018	162	5	1	251	294	130	319
AVLP207	1474736336	24.2407	0.144183	0.553667	256	511	155	226.035	0.107243	0.685734	0.426039	2.2798	151	3	1	216	232	150	306
AVLP208	1508874056	26.1485	0.180005	0.643237	216	407	136	228.358	0.114507	0.595557	0.402722	2.21513	129	3	4	198	211	111	242
AVLP208	1538156282	26.5798	0.147702	0.553439	346	593	165	261.95	0.101469	0.629892	0.487063	2.49818	161	3	1	255	307	147	336
AVLP208	1571634471	25.3225	0.181502	0.592302	212	448	139	224.638	0.112726	0.618772	0.443405	1.86667	134	4	1	186	201	146	309
AVLP208	1658040290	28.7298	0.194857	0.582369	262	619	128	253.533	0.113318	0.504865	0.399529	1.77502	126	2	0	237	247	194	433
AVLP209	671574812	136.935	0.152056	0.4718	1876	5883	776	1348.82	0.101522	0.575319	0.554256	2.50835	738	26	12	1296	1703	1124	3368
AVLP210	5813021583	149.673	0.191164	0.558614	1047	4431	694	1509.15	0.0991767	0.45986	0.483871	2.98113	678	7	9	948	1022	934	2199
AVLP211	5813032849	106.603	0.212062	0.615919	870	2109	450	1030.26	0.103472	0.436784	0.457361	2.60243	434	10	6	789	847	534	1124
AVLP212	517090901	55.0465	0.154114	0.558783	396	721	300	532.489	0.103376	0.563392	0.440212	1.53674	290	8	2	347	389	269	513
AVLP213	1451562506	128.314	0.179986	0.525368	1322	2418	624	1237.51	0.103687	0.504237	0.448	1.94008	486	127	11	1183	1288	649	1632
AVLP214	1013011315	40.2301	0.121348	0.51274	597	920	287	531.552	0.0756841	0.539928	0.457361	2.30574	281	3	3	501	570	217	545
AVLP215	673639143	306.265	0.176943	0.469032	3086	9418	1523	2345.27	0.130588	0.649393	0.524554	1.60315	1112	327	84	2337	2907	3087	7147
AVLP216	1479824955	97.1055	0.154245	0.554332	919	1714	566	761.036	0.127597	0.743723	0.457361	1.64497	545	19	2	826	891	576	1277
AVLP217	766389528	41.8585	0.132395	0.491018	507	1388	292	595.035	0.0703463	0.490728	0.399529	2.67452	288	2	2	440	481	303	739
AVLP218	766389130	40.0811	0.106873	0.415431	282	830	296	628.66	0.0637564	0.470843	0.577573	2.42952	284	7	5	225	268	193	470
AVLP218	1387773463	31.7231	0.129739	0.512548	131	955	198	449.884	0.070514	0.440113	0.629019	3.53439	191	7	0	90	115	194	413
AVLP219	921232037	25.6256	0.0923013	0.381063	187	1225	228	428.409	0.0598158	0.532202	0.452548	3.80832	226	4	2	162	172	192	496
AVLP219	1168845584	22.2132	0.115331	0.457448	103	812	158	326.987	0.0679329	0.4832	0.47451	3.67185	151	2	3	96	99	122	338
AVLP219	1230893838	21.8352	0.0963584	0.426273	75	1060	188	359.654	0.0607117	0.522724	0.565019	3.8571	185	2	1	58	60	158	401
AVLP219	1231239491	24.6935	0.127623	0.470287	90	949	173	372.861	0.0662272	0.463979	0.600212	3.37371	170	5	1	78	87	170	422
AVLP219	1387095695	24.6635	0.0982815	0.427459	112	1012	188	353.534	0.0697627	0.531774	0.521361	3.4145	185	0	3	97	102	170	457
AVLP219	1415774445	26.4196	0.0787476	0.394783	141	886	236	398.421	0.0663108	0.592338	0.463638	3.54659	230	0	1	120	132	137	374
AVLP220	951567246	28.2281	0.129649	0.523213	359	1003	208	430.345	0.0655941	0.483334	0.362039	3.70269	207	1	1	295	331	188	430
AVLP220	981583738	29.404	0.117993	0.509091	372	1007	220	451.213	0.0651666	0.487575	0.349703	3.27808	218	1	0	329	348	177	461
AVLP221	1449848294	27.4971	0.118673	0.521709	358	411	198	354.667	0.0775293	0.558271	0.543058	2.00051	196	2	0	301	343	124	266
AVLP222	1355736858	25.7475	0.15404	0.642456	265	725	154	315.342	0.0816496	0.488359	0.426039	2.51008	151	3	1	237	256	153	412
AVLP222	5813017914	27.0923	0.161907	0.614589	329	739	154	390.089	0.0694516	0.394782	0.423063	3.41539	147	6	0	284	312	157	324
AVLP223	1356743512	38.8808	0.141619	0.680089	379	1161	234	421.892	0.0921582	0.554644	0.426039	2.17271	224	8	2	357	374	317	721
AVLP223	1357088989	31.9509	0.150612	0.606963	402	917	200	360.425	0.0886477	0.5549	0.38319	2.17088	197	2	1	375	396	280	548
AVLP224_a	1259890841	27.1858	0.149418	0.565849	287	676	169	274.761	0.0989436	0.615081	0.366851	1.97779	167	2	0	252	279	200	437
AVLP224_a	1357084643	26.1328	0.147859	0.552572	246	553	164	255.854	0.10214	0.640991	0.384	2.72448	163	1	0	225	234	136	294
AVLP224_b	1259895761	29.8262	0.139092	0.613721	351	891	198	320.238	0.0931376	0.61829	0.393361	2.12451	192	5	1	323	345	266	557
AVLP224_b	1354722783	31.0406	0.160819	0.645993	337	925	184	346.1	0.0896867	0.531639	0.402722	2.36038	184	2	1	319	332	221	538
AVLP224_b	5813038167	34.3693	0.149111	0.694962	392	1073	215	400.672	0.085779	0.536598	0.390277	1.98369	212	0	0	376	389	333	685
AVLP225_a	766730917	20.5106	0.1304	0.536759	216	350	129	244.706	0.0838173	0.527163	0.376212	2.52574	126	2	1	197	212	89	193
AVLP225_a	828795703	19.8338	0.145621	0.611156	212	308	125	260.258	0.0762082	0.480293	0.428445	2.13763	124	1	0	182	204	90	184
AVLP225_b	516409549	17.928	0.116081	0.423609	239	324	141	249.887	0.0717446	0.564255	0.362039	2.58985	139	1	1	194	218	75	177
AVLP225_b	547439565	18.1359	0.108454	0.403948	275	426	151	276.08	0.0656908	0.546942	0.460554	2.35489	148	2	1	221	261	97	228
AVLP225_b	735699469	21.9477	0.118622	0.457754	298	405	166	277.281	0.0791534	0.598672	0.332554	2.26939	164	2	3	270	282	116	238
AVLP225_b	766734991	21.5363	0.116462	0.469377	281	419	165	263.53	0.0817221	0.626114	0.335529	1.91833	160	2	0	252	275	122	275
AVLP225_b	1512246869	20.2386	0.108159	0.452788	279	336	165	289.296	0.0699581	0.570351	0.34651	2.32598	163	2	0	247	269	82	201
AVLP226	1230216845	19.635	0.145033	0.564755	217	321	128	252.127	0.0778773	0.50768	0.44638	1.94646	128	0	0	193	209	90	204
AVLP227	484006079	16.7048	0.0957235	0.456894	218	412	147	265.535	0.0629102	0.5536	0.454955	2.33366	142	4	1	193	210	105	239
AVLP227	484014387	15.3309	0.11537	0.449679	218	402	122	278.799	0.0549892	0.437591	0.504212	2.83922	116	4	2	182	203	78	213
AVLP227	515049524	13.4887	0.117058	0.441631	174	363	108	232.67	0.0579735	0.464177	0.494041	2.86427	102	4	2	140	153	78	186
AVLP228	1169173428	10.4778	0.104464	0.464685	125	484	86	217.219	0.0482361	0.395914	0.349703	4.14044	81	4	1	102	111	82	206
AVLP228	1169182259	7.43733	0.0923505	0.441759	94	307	68	165.369	0.044974	0.4112	0.465125	4.42089	67	2	1	85	88	52	109
AVLP228	5901203462	9.63323	0.0983429	0.466194	135	382	78	196.471	0.0490313	0.397005	0.527529	3.44033	76	0	0	111	125	73	169
AVLP229	1289238793	20.9948	0.143438	0.572612	227	453	139	241.451	0.0869526	0.575686	0.393361	2.19922	139	0	1	208	221	128	287
AVLP229	5901202967	20.101	0.142033	0.589346	187	335	130	216.987	0.092637	0.599115	0.366851	2.04953	129	0	0	184	185	99	215
AVLP230	1356061127	25.4259	0.145822	0.586745	308	636	141	236.154	0.107667	0.597067	0.376212	2.10097	140	1	1	294	301	177	397
AVLP230	1357097532	28.2586	0.142148	0.584157	279	749	165	277.9	0.101686	0.593738	0.355871	2.30553	160	4	0	272	276	190	445
AVLP231	1387471295	20.4192	0.13937	0.580358	255	316	130	254.384	0.0802692	0.511038	0.41051	2.4491	129	1	1	211	237	92	175
AVLP231	1478491453	20.8488	0.146756	0.637053	230	338	128	262.094	0.0795469	0.488374	0.443296	2.32095	126	0	1	197	215	89	186
AVLP232	1356743173	17.3533	0.167211	0.702906	256	381	97	214.613	0.0808587	0.451976	0.38238	1.85888	95	1	1	244	249	118	267
AVLP232	1357088826	18.5815	0.145754	0.638445	264	268	108	232.445	0.0799395	0.464627	0.401125	1.34406	108	1	0	224	253	112	201
AVLP232	1357088864	17.5274	0.144237	0.608225	258	297	100	207.681	0.0843961	0.481509	0.38868	1.83723	99	1	0	248	256	92	200
AVLP232	1357093131	15.4454	0.145175	0.678223	236	272	95	192.136	0.0803882	0.494442	0.374616	1.51331	94	1	0	215	223	93	195
AVLP232	1357438446	21.4296	0.160707	0.677125	295	411	112	200.65	0.106801	0.558187	0.355871	1.99331	111	1	0	293	295	104	264
AVLP232	1357774525	15.4426	0.151892	0.615599	245	347	94	193.708	0.079721	0.485267	0.384	1.68633	93	0	0	228	236	117	240
AVLP233	1107095537	25.9299	0.141789	0.534658	205	549	164	368.51	0.0703641	0.445035	0.426039	2.88927	163	1	1	193	202	129	280
AVLP233	1511602490	32.5879	0.153436	0.610611	230	648	185	373.811	0.0871774	0.494902	0.423063	2.73319	183	2	1	220	226	159	336
AVLP233	5813038035	27.5391	0.142852	0.52278	222	670	167	339.285	0.0811679	0.492211	0.38868	3.5761	164	0	1	212	216	128	293
AVLP234	1355042349	16.2344	0.103602	0.494287	148	440	122	275.907	0.0588401	0.442179	0.41519	3.22615	118	1	3	143	146	81	205
AVLP234	5813067916	18.7126	0.108448	0.501644	165	530	146	340.117	0.0550182	0.429264	0.373019	3.44195	142	1	3	155	160	92	227
AVLP235	1416749916	17.6737	0.116036	0.531753	158	475	137	304.999	0.0579467	0.449182	0.384	3.39851	136	1	0	148	155	80	211
AVLP235	1419836599	20.7378	0.126038	0.520983	185	645	140	245.201	0.0845749	0.570961	0.362039	3.1015	137	3	0	167	176	134	312
AVLP235	1447465334	17.5268	0.102439	0.553207	150	656	130	281.322	0.0623015	0.462103	0.376212	4.4282	130	0	0	136	143	98	246
AVLP236	1105157124	17.4599	0.104591	0.487639	161	393	133	245.062	0.0712469	0.542721	0.423063	2.97658	131	1	1	153	154	92	196
AVLP236	1105459542	16.945	0.130916	0.548705	180	468	117	273.731	0.0619038	0.427428	0.448	2.97201	113	3	1	169	178	92	233
AVLP237_a	1104798905	17.379	0.103645	0.442164	151	459	144	261.855	0.0663686	0.549922	0.396554	2.94931	141	2	1	143	148	96	233
AVLP237_a	5813047383	14.9779	0.110322	0.459185	132	375	125	246.194	0.0608378	0.507729	0.401125	3.18752	121	3	1	125	128	72	180
AVLP237_b	1012112752	17.6179	0.109621	0.479961	186	500	149	283.457	0.0621537	0.525653	0.426039	2.97282	147	2	0	173	181	108	251
AVLP237_b	1230903191	12.2388	0.101446	0.459716	151	351	101	225.871	0.054185	0.447158	0.501019	2.73957	101	1	0	143	148	91	181
AVLP237_b	1386755292	10.4926	0.0969892	0.478149	122	286	96	198.083	0.0529705	0.484645	0.47919	2.45846	95	0	0	109	113	86	153
AVLP237_c	1011763168	14.8711	0.107913	0.51203	191	550	131	269.997	0.0550787	0.485191	0.443405	3.10166	131	3	1	179	185	102	269
AVLP237_c	5813016302	14.4389	0.105155	0.481075	174	457	126	255.991	0.056404	0.492204	0.44638	3.63049	122	0	0	166	169	84	204
AVLP238	1199181469	13.2905	0.113066	0.473341	177	287	114	215.066	0.0617974	0.530069	0.466722	2.41854	113	3	1	142	162	68	155
AVLP238	5813058104	15.6013	0.103193	0.490127	159	400	128	219.114	0.0712018	0.584171	0.51038	3.21487	125	0	0	138	153	97	190
AVLP239	1167205022	12.269	0.10292	0.477071	135	314	100	216.399	0.0566964	0.46211	0.448	3.18136	98	2	0	122	131	67	150
AVLP239	1355745773	10.6136	0.108118	0.472785	119	219	93	198.542	0.053458	0.468415	0.466722	2.32241	92	1	0	106	113	58	133
AVLP240	1014327603	16.0254	0.110529	0.575054	146	296	108	247.683	0.064701	0.43604	0.51038	3.01998	106	2	0	138	143	51	139
AVLP240	1042767699	12.4262	0.123585	0.519836	99	228	88	201.148	0.0617767	0.43749	0.41051	3.06569	87	1	0	96	96	47	109
AVLP240	1511240183	9.99492	0.0690811	0.441193	89	159	86	191.619	0.0521603	0.448806	0.423063	2.15404	85	1	0	86	87	54	90
AVLP241	947233693	9.31893	0.0942899	0.423211	108	187	85	166.71	0.0558992	0.509869	0.490039	3.00629	80	2	3	92	104	46	91
AVLP241	1012108434	8.9565	0.0994591	0.45475	67	206	83	170.849	0.0524234	0.485809	0.47289	4.01147	81	1	1	56	59	31	76
AVLP242	1231244303	9.70477	0.110371	0.480272	89	254	81	174.128	0.0557336	0.465176	0.452548	3.18146	77	3	1	71	88	48	121
AVLP242	1355383564	7.76829	0.116509	0.47174	77	210	60	151.053	0.0514276	0.397212	0.431529	4.15496	59	1	1	69	71	36	83
AVLP242	5813022999	4.5596	0.116109	0.498519	30	186	35	116.825	0.0390292	0.299592	0.463529	4.35562	33	0	1	24	26	26	60
AVLP243	826416797	57.6412	0.157018	0.574952	351	1717	306	692.114	0.0832828	0.442123	0.362039	3.6913	297	7	2	334	347	294	724
AVLP243	888491795	58.1281	0.138926	0.568882	370	1826	308	696.078	0.083508	0.442479	0.330957	3.76147	303	4	1	356	366	289	754
AVLP244	704699697	39.5244	0.141169	0.575409	315	835	219	428.624	0.0922123	0.510938	0.362039	2.56131	211	8	1	289	312	221	459
AVLP244	949537961	40.5533	0.157204	0.601568	260	769	215	375.031	0.108133	0.573286	0.396554	2.60378	212	2	2	250	259	191	423
AVLP244	5813069087	46.8223	0.140356	0.637693	320	901	246	516.74	0.0906109	0.476062	0.406616	2.44289	241	3	0	309	314	248	498
AVLP245	578837220	12.458	0.104192	0.447965	106	304	106	160.115	0.0778065	0.662022	0.384	2.47021	102	3	1	99	103	78	172
AVLP245	642642309	13.6854	0.102918	0.447292	183	533	128	196.986	0.0694739	0.649792	0.38238	3.03577	122	2	4	169	174	94	264
AVLP246	297860327	11.1177	0.0625418	0.44804	62	132	108	150.586	0.0738294	0.717196	0.53221	1.80346	107	1	1	49	59	47	88
AVLP246	1009893717	12.0564	0.101401	0.480749	84	196	93	159.648	0.0755183	0.58253	0.38868	2.49261	91	0	1	74	79	56	109
AVLP247	610920670	8.0759	0.0963727	0.457112	106	174	76	123.542	0.0653699	0.615178	0.399638	2.6037	72	1	3	94	99	40	101
AVLP247	672982133	10.8088	0.0887706	0.523143	75	199	84	168.289	0.0642274	0.49914	0.329361	2.06427	84	1	1	68	71	60	123
AVLP247	736757366	7.964	0.104112	0.496514	83	123	69	120.827	0.0659123	0.571064	0.376212	2.37797	69	0	0	78	79	27	68
AVLP247	951640635	8.06544	0.0935526	0.511394	76	113	73	116.513	0.0692235	0.626539	0.349703	2.3414	71	0	0	71	74	28	71
AVLP248	982343007	9.29967	0.100469	0.515224	74	158	78	129.798	0.0716472	0.600933	0.32468	2.44138	76	2	2	64	69	46	86
AVLP248	982684071	7.84615	0.10052	0.525139	54	127	66	124.592	0.062975	0.529731	0.295764	2.15216	64	0	1	50	51	38	78
AVLP248	1137504126	10.7885	0.13321	0.619692	53	134	66	140.196	0.076953	0.470771	0.355871	2.25089	65	0	2	49	51	36	80
AVLP248	1229879796	7.81396	0.0790344	0.489765	52	143	80	124.286	0.0628707	0.643676	0.374616	2.02118	80	0	0	44	47	43	91
AVLP248	5813070171	8.99827	0.0981463	0.493952	78	130	88	131.894	0.0682236	0.667203	0.424551	2.25251	86	0	0	68	74	41	87
AVLP249	297528119	12.925	0.114647	0.501242	122	274	107	182.06	0.0709934	0.58772	0.41519	1.89091	106	1	1	100	116	74	160
AVLP249	297869179	14.2359	0.102101	0.481449	160	308	116	213.456	0.0666923	0.543437	0.426039	2.28667	115	0	0	129	151	77	190
AVLP250	1136498477	17.7054	0.134906	0.566637	173	345	107	212.604	0.0832789	0.503284	0.513573	2.54757	105	1	1	155	168	86	199
AVLP250	1229538180	14.8641	0.128023	0.580458	99	239	102	150.961	0.0984633	0.675672	0.493232	2.10508	100	1	1	88	94	66	152
AVLP250	1351628071	15.0309	0.124195	0.546623	157	251	109	195.347	0.0769448	0.557983	0.399529	2.24459	108	1	0	144	150	71	147
AVLP251	857793013	170.232	0.200483	0.578596	978	3821	696	1337.61	0.127266	0.520331	0.463529	2.19949	579	108	9	887	969	999	2353
AVLP252	1012289976	59.1363	0.143483	0.551757	926	1408	375	698.49	0.084663	0.536872	0.437019	1.94646	370	4	1	845	909	372	938
AVLP253	5813010488	33.6791	0.15307	0.512782	408	701	192	328.926	0.102391	0.583718	0.419871	2.26327	178	14	0	357	403	160	417
AVLP254	1168487385	35.4881	0.164688	0.496819	405	721	199	421.391	0.0842166	0.472245	0.44719	2.14323	191	5	3	371	399	186	458
AVLP255	1322051647	26.3731	0.104669	0.484916	195	372	203	323.773	0.0814555	0.626983	0.633568	1.89961	195	4	4	158	186	106	235
AVLP256	922595498	21.2145	0.138191	0.649683	136	214	121	232.154	0.0913814	0.521207	0.487063	2.69867	119	1	1	109	123	56	112
AVLP256	1292971921	24.7768	0.101878	0.535547	133	285	188	274.817	0.0901573	0.684091	0.487063	1.98642	181	5	2	118	131	91	187
AVLP257	1693719111	57.068	0.121467	0.527056	612	1487	405	739.819	0.0771377	0.547431	0.379296	2.13842	399	5	1	545	597	436	915
AVLP258	1352335144	85.0739	0.155353	0.552349	1009	3167	504	1081.68	0.0786496	0.465941	0.501019	2.68342	498	2	4	844	979	752	1692
AVLP259	1446100318	34.0342	0.113832	0.456869	330	2346	255	439.93	0.0773628	0.579638	0.428445	3.51737	251	3	1	254	301	400	1013
AVLP259	5813054376	37.7181	0.119718	0.466679	387	2595	278	500.28	0.075394	0.555689	0.527529	3.93383	271	4	3	281	341	411	1033
AVLP260	1824334786	44.929	0.141496	0.603342	347	1118	285	521.892	0.0860887	0.54609	0.591529	1.90565	280	3	2	272	325	349	725
AVLP261	1753449164	32.5988	0.12058	0.53943	245	884	202	331.08	0.0984618	0.610124	0.452548	2.76908	201	1	1	231	243	169	460
AVLP261	1785827281	40.6421	0.140308	0.559589	305	1272	215	363.163	0.111912	0.592021	0.466722	3.05841	213	1	2	285	303	204	626
AVLP261	5813054882	50.9598	0.18379	0.681417	250	980	222	485.683	0.104924	0.457089	0.53689	1.69663	217	3	0	227	246	322	666
AVLP262	1635397292	29.144	0.111999	0.526071	138	1015	190	328.607	0.0886895	0.578198	0.41051	2.46393	185	3	2	136	137	218	607
AVLP262	5813094802	40.8027	0.105198	0.515865	222	1582	297	460.749	0.0885572	0.644602	0.426039	2.7535	291	3	3	212	219	354	862
AVLP263	2099889350	30.5495	0.141429	0.601829	223	601	182	352.944	0.0865562	0.515663	0.5634	2.50597	175	6	1	185	215	158	327
AVLP264	1753116913	20.4128	0.0833618	0.501528	144	1159	197	293.692	0.069504	0.670771	0.490039	2.85344	195	2	1	140	142	239	598
AVLP264	1753449224	26.3348	0.0901652	0.487029	158	1501	226	358.164	0.0735273	0.630996	0.466722	2.88848	222	3	0	146	154	280	769
AVLP265	1721758360	21.8206	0.141189	0.592079	148	454	141	256.87	0.084948	0.548915	0.535402	1.97	136	2	3	114	140	142	293
AVLP265	1753453311	19.0137	0.142758	0.619947	90	363	113	228.895	0.0830673	0.493675	0.534616	2.42093	112	2	1	70	83	95	208
AVLP265	1912647511	24.0435	0.150557	0.609961	172	445	141	242.377	0.099199	0.581739	0.501019	1.94187	136	2	3	147	172	116	299
AVLP265	1917767850	24.1181	0.129075	0.560075	189	488	158	287.492	0.0838914	0.549581	0.543058	1.98542	154	5	2	158	179	149	322
AVLP265	1978849252	27.268	0.133497	0.529889	212	709	169	294.771	0.0925059	0.573327	0.465125	2.32289	163	1	1	183	203	159	426
AVLP265	5813000199	27.8089	0.159212	0.628848	117	581	151	299.971	0.0927054	0.503382	0.483871	1.68873	149	0	1	91	111	214	396
AVLP266	921589471	43.5871	0.12349	0.483353	423	1761	307	618.73	0.070446	0.496178	0.516548	3.26412	297	9	1	332	393	332	815
AVLP267	890524529	43.1144	0.115771	0.46396	296	1579	292	624.951	0.0689884	0.467236	0.701679	3.59965	274	12	6	179	258	263	679
AVLP268	672593764	38.663	0.130959	0.492714	292	1039	244	528.728	0.0731246	0.461485	0.512	2.93522	233	8	3	229	269	230	529
AVLP269	1200209058	19.0658	0.112611	0.48925	122	453	136	270.73	0.0704238	0.502345	0.399529	4.42824	134	2	4	111	118	69	171
AVLP269	1262278858	19.2429	0.111639	0.497502	173	676	152	309.77	0.06212	0.490686	0.577573	3.69642	144	4	17	119	140	116	294
AVLP269	1293309124	18.3177	0.128029	0.458213	171	624	133	255.061	0.071817	0.521443	0.633568	3.85631	116	1	1	104	140	104	257
AVLP269	1633333063	16.0995	0.0956785	0.449943	126	410	147	255.809	0.0629356	0.574648	0.416787	2.47281	145	1	1	104	123	102	221
AVLP269	5813070362	20.2041	0.117672	0.485943	153	512	142	309.217	0.0653395	0.459224	0.457361	3.34803	140	0	0	131	145	86	226
AVLP270	796733475	15.4032	0.111276	0.498126	87	509	134	295.15	0.0521878	0.454006	0.51038	3.20924	130	2	2	76	82	94	229
AVLP270	1320597959	15.3553	0.100549	0.456777	76	337	129	283.999	0.0540681	0.454227	0.488551	2.76984	125	3	1	69	75	82	172
AVLP270	1448118399	16.0909	0.105001	0.479451	109	486	135	282.722	0.0569143	0.477501	0.547871	2.79714	133	2	0	94	102	108	245
AVLP271	797075463	16.6388	0.118555	0.499805	126	604	135	244.694	0.0679986	0.55171	0.517467	3.37957	131	2	2	90	111	121	279
AVLP271	1292286082	17.5608	0.0992338	0.44552	122	560	164	268.708	0.0653527	0.610329	0.505809	2.28811	162	2	0	98	110	158	336
AVLP272	1474088775	13.1535	0.105452	0.537881	117	601	115	223.41	0.0588761	0.514749	0.524554	3.01182	114	1	1	93	110	109	292
AVLP272	1479847174	12.6801	0.106686	0.514341	162	310	110	226.225	0.056051	0.486242	0.466722	2.24461	107	2	1	144	155	80	184
AVLP272	1536157927	11.8608	0.106252	0.531798	152	331	108	230.866	0.0513755	0.467805	0.518955	2.55833	106	1	0	135	142	88	187
AVLP273	1168833413	9.8386	0.102679	0.506691	92	203	84	176.138	0.0558574	0.476899	0.466722	3.14387	83	1	1	79	84	44	97
AVLP273	1478491581	9.02973	0.0961393	0.533317	78	141	78	173.807	0.0519527	0.448774	0.462041	1.77183	77	0	0	65	71	53	79
AVLP273	1509521212	10.4454	0.104077	0.489253	109	209	90	195.794	0.0533487	0.459666	0.47289	2.43353	90	0	0	100	106	59	118
AVLP274	1479518734	15.7852	0.124633	0.524763	169	425	117	209.48	0.0753542	0.558527	0.490039	2.32327	116	1	2	135	165	107	247
AVLP274	5813069320	23.0387	0.121049	0.485988	207	653	161	313.054	0.0735934	0.514288	0.492445	3.09295	156	3	0	167	192	149	314
AVLP275	1349685300	8.30138	0.11827	0.52951	97	157	68	138.623	0.0598847	0.49054	0.493232	2.12153	68	1	1	80	95	45	94
AVLP275	5812991183	6.73986	0.0986235	0.453949	76	182	64	124.928	0.0539499	0.512295	0.463638	1.78417	62	0	0	57	69	63	112
AVLP276	1417457582	6.05495	0.110227	0.523002	60	178	51	108.652	0.0557278	0.469387	0.526041	2.24063	49	2	1	44	52	49	104
AVLP276	1664363803	7.30846	0.120556	0.537739	74	137	60	130.294	0.0560919	0.460496	0.433125	2.84604	59	0	0	62	67	31	71
AVLP277	1632992770	10.0592	0.129794	0.578729	76	157	67	140.087	0.0718073	0.478275	0.539296	1.50942	67	0	0	71	74	61	109
AVLP278	1753116740	9.89229	0.108868	0.523326	93	181	79	140.681	0.0703173	0.561555	0.437019	2.66665	74	3	2	84	88	42	96
AVLP278	1849554529	5.74709	0.093524	0.485695	46	184	51	105.151	0.0546558	0.485018	0.431529	3.31255	50	0	1	41	43	40	77
AVLP278	1849895777	5.97574	0.111587	0.540798	58	140	51	105.481	0.0566523	0.4835	0.391765	3.49259	51	0	0	51	55	20	62
AVLP279	829154825	16.8648	0.108055	0.462067	158	504	148	266.981	0.0631684	0.554346	0.557232	2.42255	146	1	1	120	146	116	294
AVLP279	889852017	12.2475	0.102734	0.494494	134	464	110	174.438	0.0702109	0.630596	0.651635	2.31399	110	1	1	86	115	134	264
AVLP279	921576508	19.3623	0.113773	0.534882	159	478	162	254.849	0.0759755	0.63567	0.591529	1.54234	161	3	0	119	147	163	334
AVLP279	1411336347	16.3549	0.110367	0.544024	122	497	127	211.06	0.0774891	0.601723	0.558041	1.94392	126	0	0	91	103	159	319
AVLP279	5813041323	19.2496	0.109236	0.498043	160	615	157	258.295	0.0745255	0.607832	0.490039	1.71308	154	0	0	132	149	212	420
AVLP280	797442049	258.908	0.188328	0.644727	2392	5079	1082	1990.81	0.130052	0.543496	0.413703	1.79033	1059	18	5	2234	2379	1655	3411
AVLP281	669856713	65.4289	0.12107	0.480334	1312	1383	479	922.894	0.0708954	0.51902	0.384	2.31467	457	18	4	1125	1239	343	797
AVLP282	1535471736	105.639	0.257409	0.774888	807	2720	285	735.839	0.143562	0.387313	0.423063	1.50314	271	8	6	748	803	996	2086
AVLP282	1597213470	89.9409	0.292346	0.864457	739	2432	242	634.559	0.141738	0.381368	0.443405	1.46338	232	6	4	660	730	904	1912
AVLP283	1478487190	53.0524	0.188664	0.600136	625	933	264	540.425	0.0981679	0.488504	0.413703	2.24012	256	6	2	545	606	250	570
AVLP283	1541242980	43.5545	0.161647	0.626502	549	741	226	451.614	0.096442	0.500427	0.396554	2.18846	223	0	3	513	540	185	450
AVLP284	1196816048	52.3502	0.147419	0.574334	448	986	306	620.145	0.0844161	0.493433	0.396554	2.14863	293	10	3	423	436	274	601
AVLP285	1137503987	43.4636	0.130806	0.653499	454	711	263	479.112	0.0907171	0.548933	0.423063	1.52659	252	9	2	442	453	263	505
AVLP285	1480525278	55.7231	0.141644	0.603355	671	1372	337	594.19	0.0937798	0.567158	0.402722	2.07823	332	2	3	650	667	422	827
AVLP286	5901219180	50.3048	0.145404	0.588757	562	967	292	590.796	0.0851474	0.494248	0.437019	2.05889	291	1	0	537	556	307	620
AVLP287	1226789202	39.5282	0.135418	0.544147	403	816	267	492.632	0.0802388	0.541987	0.443405	2.48996	261	3	3	366	390	211	463
AVLP287	1383016399	46.28	0.130275	0.517562	451	1134	308	632.053	0.0732217	0.487301	0.493232	2.58473	302	6	0	390	420	254	620
AVLP288	1289213295	43.0803	0.142043	0.613493	391	611	260	493.032	0.0873782	0.527349	0.384	1.89161	255	2	3	372	382	184	403
AVLP288	1380979698	42.2547	0.115132	0.502344	415	899	298	529.738	0.0797653	0.562542	0.396554	2.11504	294	4	0	385	400	273	556
AVLP289	1451889472	137.755	0.177959	0.655285	2355	2460	639	1434.03	0.0960614	0.445596	0.437019	1.78417	622	12	5	2094	2334	766	1692
AVLP290	1389142287	44.8574	0.132014	0.50798	932	1100	313	555.009	0.0808228	0.563955	0.443405	1.23446	308	2	3	859	925	452	881
AVLP290	1419136775	65.8174	0.133165	0.509095	1325	1595	433	821.087	0.0801588	0.52735	0.477703	1.69182	425	5	3	1021	1257	508	1146
AVLP290	5813108983	49.6047	0.147745	0.549516	981	1148	314	606.27	0.0818195	0.517921	0.47451	1.37915	310	2	2	890	965	420	881
AVLP291	1480516899	25.6486	0.109076	0.47568	296	857	211	391.86	0.0654534	0.538457	0.426039	2.21182	206	3	2	266	283	228	510
AVLP291	1508144735	32.8845	0.105802	0.529302	550	1083	272	454.793	0.0723064	0.598074	0.362039	2.37132	263	4	5	503	546	259	649
AVLP292	1445130240	28.0459	0.113621	0.508471	336	849	224	375.518	0.074686	0.59651	0.452548	1.65297	219	1	4	300	324	278	599
AVLP292	1569519432	29.5837	0.116068	0.488842	361	833	243	383.47	0.0771475	0.633687	0.399529	2.0354	235	6	2	328	355	215	521
AVLP293	1450167207	22.8316	0.110514	0.502441	297	657	187	298.297	0.0765397	0.626892	0.437019	1.66071	183	2	2	252	286	213	464
AVLP293	1542237002	21.0111	0.109867	0.551865	261	649	157	310.917	0.0675779	0.504959	0.443405	1.81684	157	1	0	236	255	184	442
AVLP293	5901195292	21.0341	0.122794	0.549897	245	487	153	288.921	0.0728023	0.529557	0.419871	2.07766	152	0	0	211	237	140	311
AVLP294	1137499637	59.4842	0.171911	0.693512	685	1714	284	671.736	0.088553	0.422785	0.402722	3.23431	277	2	5	640	683	339	797
AVLP294	1167118856	37.8354	0.11896	0.543766	441	1325	271	510.926	0.0740525	0.530409	0.396554	3.12801	266	1	4	420	437	277	642
AVLP294	1229197633	50.9893	0.140239	0.619023	662	2030	292	616.861	0.0826593	0.473364	0.419871	3.05795	288	0	4	618	657	391	996
AVLP295	978855713	35.1947	0.120521	0.478938	311	973	246	481.345	0.0731174	0.511068	0.487063	2.4708	244	2	0	282	302	252	544
AVLP295	1290253312	42.2504	0.159113	0.512515	380	1094	256	513.283	0.0823139	0.49875	0.41051	2.90882	256	0	0	354	376	248	558
AVLP296	1199225061	31.2636	0.112699	0.503867	484	1093	246	420.219	0.0743984	0.585409	0.46821	2.9405	241	4	1	403	474	216	553
AVLP296	1291638853	30.6694	0.102568	0.478198	495	1277	269	448.368	0.0684022	0.599953	0.402722	2.85957	263	4	2	436	490	253	654
AVLP297	735733975	30.8248	0.140616	0.540923	469	964	211	368.022	0.0837581	0.573336	0.38238	2.84471	208	1	2	430	458	215	499
AVLP297	1138518446	36.3742	0.109185	0.525062	557	1170	290	520.298	0.0699104	0.557373	0.376212	2.09319	286	2	2	524	545	338	702
AVLP297	1354368623	29.3354	0.134601	0.51601	471	917	214	382.939	0.0766059	0.558836	0.426039	2.44746	210	3	1	408	447	247	517
AVLP297	1479156699	27.9613	0.105349	0.484362	405	719	241	379.639	0.0736525	0.634814	0.423063	2.56472	239	1	2	365	394	187	383
AVLP297	1512587785	28.6668	0.119943	0.495938	377	693	214	417.422	0.0686759	0.51267	0.426039	2.95511	213	0	0	343	368	169	346
AVLP298	1480171213	17.7124	0.117932	0.521101	197	347	129	216.89	0.0816654	0.594771	0.47451	1.95399	128	1	0	169	188	100	236
AVLP298	1540877021	21.5377	0.142172	0.571238	234	441	129	252.976	0.0851372	0.509929	0.508893	2.15216	129	1	0	194	224	127	278
AVLP298	5812991176	24.5393	0.160289	0.62352	255	500	145	287.479	0.0853606	0.504386	0.452548	1.72176	144	0	0	240	252	157	358
AVLP299_a	1226793835	32.652	0.131629	0.561969	412	617	231	442.906	0.0737221	0.521555	0.466722	2.53659	228	1	2	365	407	136	335
AVLP299_a	1352315133	33.0933	0.137769	0.552997	403	483	217	392.785	0.0842531	0.552465	0.426039	1.92612	214	3	2	345	393	151	312
AVLP299_a	2376180863	30.5132	0.138699	0.544257	374	458	199	344.795	0.0884968	0.577155	0.428445	2.14691	196	1	0	318	364	144	283
AVLP299_b	1166778367	40.2459	0.133415	0.551918	458	600	258	563.662	0.0714008	0.457721	0.47289	2.16314	255	2	1	405	444	173	347
AVLP299_b	5813069489	40.0352	0.141877	0.54267	419	588	262	589.837	0.0678749	0.44419	0.483871	1.97065	260	1	1	360	411	194	385
AVLP299_b	5901219320	42.793	0.127504	0.510215	470	612	295	619.029	0.0691292	0.476553	0.512787	1.94471	285	6	4	384	451	185	403
AVLP299_c	1383379730	37.6367	0.137316	0.58807	463	723	250	455.391	0.0826469	0.548978	0.457361	1.85661	245	3	2	387	445	244	487
AVLP299_c	5813056622	33.2257	0.13808	0.539118	412	741	227	405.791	0.0818787	0.559401	0.452548	2.15102	222	2	3	358	400	230	441
AVLP300_a	1168193427	28.6174	0.10095	0.505246	367	605	235	451.923	0.0633235	0.52	0.487063	2.01136	231	3	1	298	353	163	376
AVLP300_a	1228860966	31.4495	0.103059	0.501679	412	618	249	485.672	0.0647545	0.512691	0.487063	2.45885	240	6	3	349	397	145	347
AVLP300_b	1260237061	26.6471	0.116029	0.466553	338	568	214	369.942	0.0720303	0.578469	0.466722	2.35468	210	2	2	286	330	149	341
AVLP300_b	1260237339	30.2987	0.110768	0.448885	356	590	249	408.437	0.0741821	0.609641	0.476106	1.81068	245	2	2	299	345	182	408
AVLP301	1041931156	22.1155	0.122827	0.536447	221	302	163	251.051	0.0880917	0.649271	0.448	1.66233	160	1	2	190	218	107	212
AVLP301	1382667382	22.8619	0.129772	0.512748	237	392	166	257	0.0889567	0.645914	0.402722	1.58989	162	2	2	210	235	135	288
AVLP301	5813082781	22.1628	0.126554	0.553378	235	254	153	246.958	0.0897433	0.619538	0.393361	1.33081	153	0	0	218	233	100	190
AVLP302	950881138	35.096	0.140743	0.525191	296	820	229	423.144	0.0829411	0.541187	0.47289	2.7736	227	2	1	261	285	182	427
AVLP302	1229862274	36.4309	0.138596	0.514418	344	717	235	480.97	0.0757447	0.488596	0.41051	2.64744	225	9	0	323	338	185	381
AVLP303	1507812837	35.0725	0.164692	0.540471	359	668	193	416.03	0.0843029	0.463909	0.483871	2.11033	183	6	4	315	353	179	403
AVLP304	1419136956	33.4327	0.137069	0.513639	308	741	211	453.744	0.0736819	0.46502	0.513573	2.44667	208	2	1	274	293	175	415
AVLP304	1447093754	30.184	0.125983	0.492315	333	813	210	409.18	0.0737671	0.513221	0.487063	2.8207	206	3	1	287	322	188	419
AVLP305	950885567	32.0621	0.143761	0.508775	306	839	211	371.237	0.0863657	0.568371	0.44638	2.36931	210	0	1	271	290	219	487
AVLP306	1448142556	30.6206	0.139043	0.585978	372	462	189	386.612	0.0792025	0.488862	0.426039	1.80131	183	4	2	319	354	158	294
AVLP306	1511240113	30.8639	0.166107	0.588854	412	430	176	382.054	0.0807841	0.460668	0.448	2.4629	172	2	2	368	393	120	246
AVLP307	1447431073	26.9157	0.113996	0.486285	257	724	205	364.632	0.0738159	0.56221	0.430851	2.43429	203	1	1	223	245	178	410
AVLP308	950544340	30.2459	0.094124	0.526471	376	944	228	497.947	0.0607413	0.45788	0.38238	2.75902	226	1	2	353	368	227	501
AVLP308	1757797015	25.6091	0.1316	0.544708	339	636	157	351.639	0.0728277	0.44648	0.38238	2.80744	153	0	3	317	332	146	328
AVLP309	1136788088	19.3381	0.113078	0.474468	279	652	147	318.991	0.0606228	0.460828	0.402722	2.89062	145	2	1	256	270	135	334
AVLP309	1669125322	18.6671	0.126259	0.544352	236	476	133	286.918	0.065061	0.463548	0.373019	2.42255	131	1	0	226	232	113	270
AVLP310	1414712300	42.1326	0.137765	0.525466	360	1144	259	528.225	0.0797625	0.490321	0.488551	2.90025	256	1	2	315	347	251	584
AVLP310	1570901776	26.56	0.126067	0.483304	282	586	191	349.974	0.0758913	0.545754	0.428445	2.41957	185	3	3	269	275	147	329
AVLP311_a	1450875637	31.5299	0.148726	0.671559	408	604	187	336.75	0.0936301	0.555308	0.362039	1.38521	186	5	1	385	397	230	453
AVLP311_a	1508128473	36.5803	0.14053	0.640205	467	617	231	407.02	0.0898736	0.56754	0.396554	1.46579	225	4	1	456	465	239	452
AVLP311_a	1569209515	44.4843	0.157381	0.647593	584	741	247	482.276	0.0922384	0.512155	0.384	1.72633	242	0	1	570	577	257	512
AVLP311_b	1450568327	27.8412	0.129577	0.575552	396	698	207	312.473	0.0890995	0.662457	0.38319	1.39242	207	1	1	381	395	283	549
AVLP311_b	1508127542	27.1234	0.127169	0.579196	357	516	186	250.684	0.108198	0.741969	0.355871	1.43138	186	1	1	335	348	187	388
AVLP311_b	1508132976	25.5398	0.125977	0.539412	401	647	191	312.959	0.0816074	0.610304	0.376212	2.25706	189	0	2	377	394	192	392
AVLP311_b	1537807327	29.682	0.133075	0.599271	394	606	187	264.401	0.112261	0.70726	0.3777	1.50782	186	0	0	381	393	209	472
AVLP311_b	1570866455	28.2329	0.137759	0.606683	354	569	184	261.07	0.108143	0.704793	0.38238	1.37825	181	0	0	338	352	207	443
AVLP312	979286788	22.8038	0.12186	0.492399	276	426	171	276.281	0.0825383	0.618935	0.532318	2.37727	170	4	1	223	249	112	253
AVLP312	981627104	22.1465	0.104993	0.470941	238	358	158	306.781	0.0721899	0.515025	0.452548	2.9887	154	0	1	206	224	87	180
AVLP312	981976338	24.3352	0.0870625	0.461124	264	418	204	330.616	0.0736058	0.617031	0.539974	2.77511	203	0	0	207	247	99	219
AVLP313	5901193389	19.7453	0.0877445	0.461412	194	361	163	285.927	0.0690571	0.570075	0.466722	2.56382	147	16	0	166	183	87	190
AVLP314	579510789	79.8749	0.146186	0.471558	939	1594	499	980.583	0.0814565	0.508881	0.433935	2.14804	490	7	2	861	919	442	1007
AVLP315	609548390	96.9605	0.15095	0.566488	1025	3737	535	1103.82	0.0878408	0.48468	0.335529	2.97042	517	15	3	960	1005	718	1853
AVLP316	675822559	63.0576	0.137699	0.55472	421	2629	387	491.837	0.128208	0.786846	0.501019	2.51784	373	2	12	355	413	594	1441
AVLP316	800233950	72.9665	0.163019	0.598158	459	2176	408	607.306	0.120148	0.671819	0.501019	2.2454	396	8	4	387	447	566	1326
AVLP317	455439723	33.3581	0.124369	0.551551	546	882	234	441.029	0.0756371	0.530578	0.376212	2.83441	231	3	0	501	525	209	451
AVLP318	1324028712	52.4713	0.139858	0.538192	618	2173	313	514.219	0.102041	0.60869	0.41051	2.31878	307	2	4	579	605	480	1297
AVLP319	1659590563	59.397	0.149629	0.598679	667	1109	356	480.916	0.123508	0.740253	0.426039	1.2987	355	0	1	588	657	449	886
AVLP320	1480857786	27.801	0.119118	0.627922	383	474	186	310.943	0.0894088	0.598181	0.426039	1.4548	183	2	1	345	379	171	347
AVLP320	1597208095	28.0027	0.128711	0.61139	399	655	196	341.916	0.0818993	0.573239	0.463529	1.61253	192	1	3	339	389	247	463
AVLP321	5813053863	61.9935	0.160252	0.592544	817	1150	299	598.67	0.103552	0.49944	0.399529	2.10097	296	2	1	688	773	336	719
AVLP322	1167537600	53.1527	0.161001	0.618326	535	1178	277	532.276	0.0998593	0.520407	0.384	2.17888	271	5	1	479	519	318	728
AVLP323	1478802290	44.1922	0.174293	0.547488	359	1312	248	381.564	0.115819	0.649957	0.44638	2.04544	243	5	0	323	350	358	811
AVLP324	1288530238	31.7478	0.14659	0.539868	250	591	196	367.226	0.0864531	0.533731	0.398041	2.24634	189	3	4	234	243	156	344
AVLP324	5813053966	30.9461	0.148746	0.534949	260	576	188	316.558	0.097758	0.593888	0.426039	2.19238	183	4	1	237	250	168	360
AVLP325_a	1443041217	26.3797	0.133614	0.552025	191	504	184	350.064	0.0753567	0.525618	0.394957	2.55365	176	1	7	179	184	118	273
AVLP325_a	1474084639	22.85	0.11826	0.598266	154	598	170	321.707	0.0710272	0.528431	0.307532	3.52231	166	3	1	139	147	129	273
AVLP325_b	1167542031	31.8217	0.176712	0.619659	279	671	174	326.097	0.0975835	0.533583	0.38238	2.44748	168	3	3	260	271	177	373
AVLP325_b	1199910583	35.3292	0.180048	0.6673	328	834	183	284.986	0.123968	0.642138	0.398041	2.26025	180	3	2	312	318	261	484
AVLP325_b	1503754813	33.2273	0.169275	0.666689	306	1555	166	252.222	0.131738	0.658149	0.349703	1.89637	164	0	0	299	306	474	1045
AVLP326	1511888459	23.2174	0.123824	0.577016	230	975	172	319.539	0.072659	0.538276	0.384	3.95025	165	5	2	224	230	175	409
AVLP327	1074493547	24.2327	0.128803	0.573799	296	531	171	228.619	0.105996	0.74797	0.390277	2.06164	170	1	0	267	294	164	334
AVLP328	1356091208	22.4765	0.112259	0.528058	332	443	168	229.829	0.0977966	0.730979	0.423063	2.19008	168	0	0	297	322	123	279
AVLP329	1290943306	26.5122	0.116972	0.547359	380	770	192	350.561	0.0756279	0.547693	0.444893	1.68351	185	4	3	347	372	250	538
AVLP329	1321982689	38.9968	0.148521	0.570028	538	941	239	419.818	0.0928896	0.569294	0.441809	1.7748	230	6	3	513	532	291	654
AVLP330	1321642426	27.6856	0.148128	0.580674	309	521	169	300.489	0.0921353	0.562417	0.53689	1.31906	165	2	2	268	308	213	414
AVLP331	1382343196	45.5885	0.166564	0.667812	469	602	251	484.523	0.0940894	0.518035	0.47451	1.36659	247	2	2	421	463	238	472
AVLP331	1576379806	18.6064	0.103432	0.529663	284	600	150	220.2	0.0844975	0.681198	0.448	2.77761	150	0	1	267	281	139	317
AVLP331	7112617294	19.5477	0.113099	0.599391	285	661	137	224.641	0.0870175	0.609862	0.44638	3.11557	136	0	0	274	279	147	318
AVLP332	1478487101	43.574	0.124613	0.644948	440	733	233	514.082	0.0847609	0.453235	0.428445	2.10152	226	4	3	420	436	212	472
AVLP332	1480179511	23.8837	0.120924	0.574175	326	516	174	258.776	0.092295	0.672397	0.394957	2.31786	173	0	1	302	324	138	314
AVLP332	1480521237	28.6327	0.136456	0.60657	357	545	156	251.886	0.113673	0.619327	0.38238	2.55969	156	0	0	349	356	141	302
AVLP333	1414746150	28.2331	0.162912	0.691818	338	391	158	303.338	0.0930747	0.52087	0.443405	1.22829	156	2	4	303	326	177	327
AVLP333	1478879340	32.2564	0.162478	0.657111	331	467	184	340.822	0.0946432	0.539872	0.452548	1.48978	177	3	1	305	325	180	358
AVLP333	1479225680	32.3525	0.16528	0.67022	352	475	166	312.836	0.103417	0.530629	0.457361	1.49365	161	4	0	309	345	178	330
AVLP334	1602247856	28.903	0.165863	0.666548	371	562	164	225.797	0.128004	0.726316	0.41051	1.75295	164	0	0	357	366	191	392
AVLP334	1635354529	29.0757	0.182567	0.736788	355	528	144	237.349	0.122502	0.606702	0.413703	1.44623	144	0	0	343	354	198	406
AVLP335	1480520817	22.9078	0.101941	0.56304	329	569	199	285.875	0.0801324	0.696109	0.393361	1.85298	198	2	1	310	323	187	386
AVLP335	7112615127	20.0262	0.0995983	0.597979	362	577	157	231.978	0.0863283	0.67679	0.379296	2.46139	154	0	1	348	362	162	335
AVLP336	1480520765	21.1665	0.103608	0.62303	355	465	171	297.027	0.0712612	0.575706	0.437019	1.81776	165	2	4	327	350	139	324
AVLP337	1478802798	24.0189	0.155345	0.682411	376	429	139	203.425	0.118072	0.683298	0.396554	1.30668	138	1	1	349	365	182	313
AVLP337	1479825087	22.8724	0.154526	0.724087	371	388	134	200.279	0.114203	0.669068	0.419871	1.23389	133	0	1	345	366	158	302
AVLP337	1606010743	20.5298	0.124211	0.615166	351	315	144	178.946	0.114726	0.80471	0.452548	1.39002	143	0	0	329	345	122	245
AVLP338	1043113043	17.7244	0.120254	0.515921	214	310	123	194.599	0.0910819	0.63207	0.310616	3.10318	122	1	0	193	207	66	142
AVLP338	1043731200	14.0775	0.11954	0.529793	226	304	108	155.534	0.0905109	0.694381	0.376212	2.83465	107	1	0	187	214	72	154
AVLP339	889838921	66.0419	0.148525	0.497554	686	1840	400	720.743	0.0916303	0.554983	0.443405	2.53372	397	1	2	643	664	416	1015
AVLP340	1260949492	91.7278	0.14711	0.562134	1082	2505	562	894.606	0.102534	0.62821	0.426039	1.81752	553	8	1	996	1063	810	1719
AVLP341	5813057548	47.7779	0.158308	0.627313	712	1775	228	342.858	0.139352	0.664999	0.32	1.58442	225	2	1	648	706	569	1355
AVLP342	1756121345	25.1734	0.129602	0.588525	364	1095	171	299.402	0.0840789	0.571139	0.452548	3.7025	169	2	0	285	330	191	461
AVLP343	5813056321	91.2866	0.124932	0.521264	571	1392	547	867.935	0.105177	0.630232	0.424551	1.73193	507	36	4	514	561	435	1002
AVLP344	980253830	24.3007	0.133726	0.473332	343	578	165	234.319	0.103708	0.704167	0.512	2.43123	163	1	1	291	323	127	333
AVLP345	1793325908	16.1574	0.131162	0.500068	165	397	117	152.031	0.106277	0.76958	0.44638	2.63086	117	0	1	146	158	98	214
AVLP345	1948457676	21.4437	0.133478	0.553623	222	541	142	171.434	0.125084	0.828306	0.426039	2.3358	141	0	0	199	208	142	319
AVLP345	5813132512	16.397	0.116916	0.51175	164	404	122	168.801	0.0971378	0.722745	0.476106	2.52653	122	0	0	139	154	96	214
AVLP346	5812991193	22.7796	0.103432	0.49141	320	927	206	259.776	0.0876894	0.79299	0.41051	2.49753	205	1	0	277	311	221	528
AVLP346	5813054974	24.8267	0.119333	0.504362	318	992	198	280.6	0.0884771	0.705631	0.38238	2.58003	197	1	0	281	308	228	554
AVLP346	5813065148	24.7607	0.131092	0.582237	281	844	173	269.36	0.0919242	0.642263	0.384	2.88673	171	2	0	260	276	166	441
AVLP347	1448799465	24.4457	0.131412	0.574285	439	686	173	253.137	0.096571	0.683424	0.393361	3.10697	171	2	1	397	430	152	330
AVLP347	1510562176	22.8445	0.13143	0.628161	363	715	164	259.704	0.0879638	0.631489	0.41051	3.2928	161	2	0	319	355	145	328
AVLP348	1415424742	18.9674	0.107962	0.525283	250	600	168	211.617	0.0896309	0.793887	0.34651	2.67157	167	1	0	232	246	121	323
AVLP348	5812990808	19.2236	0.103064	0.527851	251	607	169	231.157	0.0831624	0.731105	0.399529	2.52655	167	2	0	235	249	137	343
AVLP349	1976090538	25.0028	0.158781	0.680989	319	404	127	218.401	0.114481	0.581499	0.47451	1.68817	127	14	2	295	319	139	291
AVLP349	2068863008	29.8425	0.152801	0.678015	336	504	145	217.562	0.137168	0.666478	0.4737	1.65059	129	8	1	292	332	168	368
AVLP349	2099889449	36.7095	0.165671	0.688363	372	616	181	256.415	0.143164	0.705886	0.450274	1.58497	172	0	0	320	366	218	426
AVLP350	1882639614	22.5091	0.126067	0.608652	417	571	153	224.799	0.10013	0.680608	0.423063	2.59339	147	6	0	363	411	131	307
AVLP351	1479558350	21.9092	0.126552	0.646689	310	396	144	215.574	0.101632	0.667984	0.426039	1.8948	143	1	0	295	308	131	252
AVLP351	1975399991	22.4492	0.135848	0.654661	335	495	141	229.633	0.0977609	0.614022	0.423063	2.15559	141	0	0	321	330	136	286
AVLP352	2071953654	142.287	0.158245	0.677376	2067	4636	560	948.391	0.15003	0.590474	0.376212	1.38932	551	8	1	1970	2064	1722	3696
AVLP353	2041567042	30.6576	0.153965	0.607524	407	1012	171	237.086	0.12931	0.721256	0.426039	2.40688	170	1	0	375	404	224	614
AVLP353	5813000683	32.7592	0.181039	0.667169	369	704	157	237.901	0.137701	0.659939	0.426039	1.91352	136	21	0	306	347	205	485
AVLP353	5813045760	43.8173	0.158126	0.606319	560	1373	241	337.023	0.130012	0.715084	0.419871	1.8077	236	5	0	523	552	406	966
AVLP354	2069194719	31.009	0.15718	0.589443	447	1385	169	244.24	0.126961	0.691943	0.399529	2.20404	168	1	1	417	446	309	891
AVLP354	2069199558	32.264	0.145912	0.58483	476	1481	187	242.51	0.133042	0.771103	0.373019	1.70302	184	2	0	454	474	433	1048
AVLP355	2009853953	29.3905	0.190194	0.725844	259	1407	135	219.898	0.133655	0.61392	0.384	2.42119	134	1	0	228	248	325	819
AVLP355	2100912570	35.9792	0.140964	0.60503	470	1525	197	268.184	0.134159	0.734571	0.402722	1.57318	196	1	0	435	468	517	1187
AVLP355	5901224672	33.1228	0.126697	0.599443	439	1242	186	231.872	0.142849	0.802165	0.426039	1.25731	186	0	0	412	439	515	1010
AVLP356	1729887288	21.9995	0.116439	0.550206	288	635	168	222.662	0.0988021	0.754508	0.463529	2.87855	166	1	1	270	285	134	326
AVLP357	1976095316	29.0466	0.166994	0.617858	357	782	141	194.213	0.149561	0.726008	0.527529	2.05893	119	20	2	250	319	195	515
AVLP357	2102259127	31.3704	0.153561	0.67808	390	688	158	243.092	0.129048	0.649961	0.477703	1.82382	141	16	1	332	377	215	451
AVLP357	2130242042	26.455	0.135813	0.628676	326	623	144	196.692	0.1345	0.732108	0.438616	1.50782	137	6	1	278	315	210	472
AVLP358	2071958190	24.1887	0.13772	0.590364	355	529	153	197.387	0.122545	0.775127	0.516548	2.91418	150	3	0	273	348	121	269
AVLP359	2071936445	19.8966	0.155447	0.627574	171	512	125	146.111	0.136175	0.855514	0.504212	1.497	122	3	0	149	168	199	393
AVLP359	2099893858	31.1408	0.140755	0.658291	436	775	171	230.014	0.135386	0.743432	0.402722	1.07378	165	6	0	425	436	370	655
AVLP359	2101935380	23.1404	0.167588	0.700125	183	412	123	161.836	0.142987	0.760028	0.501019	1.12225	115	8	0	169	182	186	328
AVLP359	5901225222	33.6216	0.138588	0.648938	450	1143	190	230.507	0.145859	0.824269	0.426039	1.28634	186	4	0	436	450	460	977
AVLP360	1885740332	16.3856	0.139829	0.66086	186	365	102	136.409	0.120122	0.747753	0.423063	1.65936	102	3	2	176	182	113	270
AVLP360	1947464610	26.7997	0.113742	0.626912	363	675	183	227.282	0.117914	0.805168	0.457361	2.27902	180	2	0	342	360	171	417
AVLP360	2009524968	20.7297	0.146262	0.630011	226	504	120	155.937	0.132936	0.769539	0.374616	2.17214	118	1	0	215	224	132	331
AVLP360	5812994282	14.3396	0.121389	0.618807	195	563	99	132.431	0.10828	0.747557	0.402722	2.42233	99	0	0	184	192	134	324
AVLP360	5813066748	25.2593	0.122841	0.652474	323	604	158	196.635	0.128458	0.80352	0.443405	2.09305	155	0	0	298	321	178	384
AVLP361	2070239660	11.6192	0.152588	0.603294	106	536	70	88.3837	0.131463	0.792001	0.355871	2.64731	69	1	1	102	106	117	296
AVLP361	2071245752	11.9939	0.102337	0.547825	191	405	104	131.643	0.0911095	0.790014	0.44638	2.35378	100	3	1	179	189	91	237
AVLP361	2072289947	11.5359	0.106598	0.556065	123	538	83	104.65	0.110233	0.793119	0.349703	2.80414	82	1	0	114	118	112	287
AVLP361	2162969684	15.8716	0.116099	0.573294	247	541	122	167.225	0.0949114	0.729556	0.396554	2.78642	120	2	0	224	244	126	289
AVLP361	5813000220	14.3654	0.118469	0.556311	203	594	97	122.183	0.117573	0.793892	0.38238	2.2573	95	1	0	189	200	155	350
AVLP362	1631930801	21.5913	0.173584	0.699136	282	425	113	197.81	0.109152	0.571255	0.423063	1.71216	112	0	1	259	271	142	278
AVLP363	1946769600	17.897	0.121479	0.560638	255	458	133	183.153	0.0977166	0.72617	0.437019	2.39923	132	1	0	238	250	113	263
AVLP364	1387449975	14.5061	0.105607	0.479711	255	416	126	172.966	0.0838668	0.728466	0.452548	2.04244	124	2	0	225	248	111	261
AVLP365	1948478919	14.9508	0.11256	0.5346	267	741	116	146.475	0.10207	0.791942	0.396554	2.49658	116	0	0	250	265	181	395
AVLP365	1980191561	13.2402	0.0856658	0.494638	217	578	114	130.857	0.10118	0.871177	0.426039	2.0525	114	0	0	203	216	145	361
AVLP366	2010548349	11.1754	0.117088	0.561165	179	362	86	119.541	0.0934858	0.719419	0.426039	2.3751	83	2	1	173	179	90	207
AVLP367	2009879876	15.9573	0.0905134	0.508462	157	600	140	169.583	0.094097	0.825552	0.426039	1.7685	139	1	0	139	157	168	430
AVLP367	2072950822	12.2472	0.0806728	0.449043	119	475	112	132.761	0.0922503	0.843623	0.423063	1.92017	108	4	0	108	114	138	320
AVLP367	5812993221	12.4672	0.103125	0.501569	171	371	99	105.342	0.11835	0.9398	0.44638	1.56084	99	0	0	139	164	129	270
AVLP368	1979854855	9.59612	0.0827761	0.478354	107	383	95	82.2866	0.116618	1.1545	0.423063	1.51123	95	2	0	99	105	139	310
AVLP368	2010889646	8.25485	0.0671212	0.461558	90	288	77	91.8702	0.0898534	0.838139	0.335529	1.34076	77	0	0	88	88	118	232
AVLP368	2072268964	7.70514	0.0650732	0.552981	38	332	85	85.8167	0.089786	0.990483	0.398041	1.50463	83	0	0	38	38	119	267
AVLP369	1043700892	119.83	0.204906	0.654495	962	1931	527	930.832	0.128734	0.56616	0.428445	1.42749	521	5	1	881	960	769	1446
AVLP370	1541964241	108.095	0.208519	0.666682	960	2104	439	673.636	0.160465	0.651687	0.428445	1.47434	426	7	6	891	954	770	1590
AVLP370	5813049627	110.669	0.182837	0.713422	1618	3256	475	716.312	0.154498	0.663118	0.355871	1.65779	465	8	2	1536	1613	1061	2293
AVLP371	5813088464	37.3973	0.122903	0.473354	367	943	278	345.256	0.108318	0.805201	0.399529	2.14642	272	4	2	341	359	250	587
AVLP372	1480532936	38.7051	0.139465	0.528082	606	981	253	432.447	0.0895024	0.585042	0.362039	3.15452	250	1	2	565	583	203	469
AVLP372	5901212033	39.4755	0.152621	0.53568	588	1039	255	491.402	0.0803324	0.518924	0.376212	3.00152	249	5	1	544	563	231	513
AVLP373	1477774797	35.25	0.169562	0.636159	330	769	178	380.304	0.0926892	0.468047	0.485467	2.18529	173	5	0	316	324	201	467
AVLP374	2006796832	56.4318	0.147661	0.628813	745	2256	293	439.59	0.128374	0.666529	0.396554	1.78793	287	6	2	683	741	684	1619
AVLP374	2009184596	119.268	0.156129	0.648501	1548	5025	528	867.032	0.137559	0.608974	0.424551	1.72017	518	8	1	1436	1547	1559	3758
AVLP374	2101257590	32.4635	0.190358	0.643125	260	1275	145	223.962	0.144951	0.647432	0.38868	2.06987	141	3	0	222	249	334	872
AVLP374	5813001765	55.9854	0.149379	0.684583	721	1928	284	481.709	0.116222	0.589567	0.402722	1.76599	278	6	0	649	717	583	1343
AVLP375	1916080175	28.3451	0.15018	0.783172	321	1110	145	330.652	0.0857251	0.438528	0.507405	2.44149	142	2	1	271	319	245	639
AVLP376	1854022847	25.2195	0.119902	0.607961	292	681	163	280.744	0.089831	0.580601	0.549467	1.92293	162	1	0	248	291	195	463
AVLP377	2041255721	25.4721	0.14643	0.661126	304	1123	128	249.882	0.101937	0.512242	0.41051	2.00127	127	1	2	299	304	298	729
AVLP377	2071949565	29.388	0.11783	0.605754	367	1035	183	242.766	0.121055	0.753811	0.44638	1.78417	181	2	2	355	366	331	730
AVLP377	2100925151	23.122	0.134248	0.627008	236	562	118	177.015	0.130622	0.66661	0.402722	2.22416	108	8	2	229	236	154	361
AVLP377	2100934217	30.2529	0.15412	0.656971	343	1487	145	243.764	0.124107	0.594838	0.426039	1.78255	145	8	0	338	343	452	1046
AVLP377	5813057556	27.1936	0.122294	0.588666	287	793	153	242.771	0.112013	0.630223	0.463529	1.89961	143	1	0	262	287	218	543
AVLP377	5813060176	28.8741	0.125964	0.587398	346	1055	156	196.949	0.146607	0.792083	0.44719	2.16493	155	0	0	324	346	256	699
AVLP377	5901202219	22.065	0.119669	0.620516	233	764	127	205.407	0.107421	0.618286	0.399529	2.19397	125	0	0	221	232	182	492
AVLP378	2101935020	17.3925	0.128991	0.61551	144	363	101	176.17	0.0987254	0.573309	0.421467	2.23604	99	1	1	136	142	84	212
AVLP378	5812994930	23.2253	0.155628	0.593389	188	418	143	249.481	0.0930946	0.57319	0.424551	2.16974	141	2	0	163	183	104	273
AVLP379	2041592320	19.6809	0.150497	0.650032	203	533	104	125.03	0.15741	0.831803	0.426039	1.90254	103	3	1	199	202	157	370
AVLP379	2133332515	18.1363	0.102429	0.576789	199	753	119	193.445	0.0937546	0.615163	0.430851	2.30715	114	2	2	187	198	158	462
AVLP379	5813002260	15.849	0.122024	0.584767	168	545	109	150.785	0.10511	0.722881	0.462041	2.33339	107	0	0	156	168	138	327
AVLP379	5901202812	25.1554	0.136786	0.661335	260	958	137	196.865	0.12778	0.695909	0.438616	1.85422	137	0	0	254	258	299	666
AVLP380	1943713249	20.9656	0.124252	0.609405	289	467	134	282.181	0.0742985	0.474872	0.47289	2.61052	129	3	2	263	286	117	255
AVLP380	5901214983	20.6181	0.11973	0.554525	337	368	134	291.19	0.0708063	0.460181	0.457361	2.12131	128	4	2	303	327	96	223
AVLP381	1947468557	23.6114	0.121326	0.588	300	565	150	308.398	0.0765614	0.486385	0.437019	2.13019	143	5	2	285	298	149	368
AVLP382	1572998452	21.4786	0.142842	0.63199	274	720	136	273.716	0.0784704	0.496866	0.450274	2.43969	133	3	1	247	273	185	407
AVLP382	1760922408	20.6115	0.111288	0.56948	261	740	135	243.74	0.0845632	0.553868	0.463529	2.3101	134	3	1	221	258	195	428
AVLP382	1885394352	24.4292	0.113979	0.656478	298	634	177	286.792	0.0851809	0.617172	0.494851	1.79206	173	2	0	266	296	195	447
AVLP382	1885735235	16.0284	0.0990351	0.605915	215	455	134	224.63	0.0713544	0.596536	0.463529	1.72179	132	0	0	202	215	145	310
AVLP382	1916428879	16.9327	0.120222	0.615462	199	478	125	234.969	0.0720634	0.531984	0.513573	1.96952	125	0	0	183	198	139	323
AVLP383	2009861709	28.1977	0.138449	0.67835	280	963	149	259.258	0.108763	0.574717	0.41051	1.95902	147	1	2	276	280	258	651
AVLP383	2070222337	34.435	0.139479	0.639258	404	1338	174	307.517	0.111978	0.565822	0.44638	2.13617	173	2	3	384	404	324	873
AVLP383	2070900931	28.9424	0.11774	0.57276	334	922	179	247.366	0.117002	0.723623	0.421467	1.73731	176	0	1	312	333	298	682
AVLP383	5901212573	26.2917	0.153166	0.666498	219	759	140	213.119	0.123366	0.656909	0.47289	1.73891	140	0	0	206	219	234	546
AVLP383	5901219012	21.1238	0.118749	0.585262	220	655	120	193.23	0.109319	0.621022	0.44719	2.0854	117	0	0	215	220	162	428
AVLP384	1448479579	22.758	0.125313	0.533224	238	954	171	260.401	0.0873958	0.656679	0.440212	2.31088	169	1	1	214	229	259	563
AVLP384	1854696110	17.7604	0.128852	0.587235	156	641	125	190.595	0.0931841	0.655842	0.438616	2.31624	123	1	1	148	155	156	368
AVLP384	5812994660	16.2118	0.110529	0.542061	160	494	126	191.434	0.0846861	0.658189	0.428445	2.33842	124	2	1	133	154	128	303
AVLP384	5813056757	20.825	0.136315	0.550812	202	712	143	214.875	0.096917	0.665503	0.419871	2.11571	139	3	0	183	197	195	458
AVLP385	1824015349	12.651	0.0893051	0.458387	148	613	132	213.703	0.0591989	0.617681	0.551064	2.39766	131	1	1	113	134	169	356
AVLP385	1824015402	14.6823	0.0879165	0.495057	174	500	147	229.206	0.064057	0.641343	0.457361	2.05797	146	1	0	151	170	137	308
AVLP385	1916424979	13.8893	0.078078	0.451787	198	462	148	231.297	0.0600496	0.63987	0.561125	2.34415	146	2	0	153	182	130	262
AVLP385	5813001766	17.1742	0.0896451	0.469734	201	662	179	274.768	0.0625044	0.651458	0.516548	2.16884	177	1	0	168	194	178	406
AVLP386	1823661274	17.0158	0.132538	0.515451	141	511	111	182.655	0.093158	0.607702	0.460554	2.05088	109	2	1	130	137	139	334
AVLP386	1978481984	16.8649	0.136925	0.55671	171	502	108	192.955	0.0874032	0.559715	0.452548	2.73238	105	2	1	148	164	98	272
AVLP386	2070542355	15.3332	0.135162	0.535318	160	475	106	183.977	0.0833429	0.576159	0.396554	3.01224	104	1	0	148	156	103	235
AVLP387	2103645198	7.95018	0.093696	0.536596	55	376	78	136.302	0.0583274	0.572257	0.460554	2.52404	75	3	1	50	54	85	211
AVLP387	2166042084	11.2464	0.0925553	0.530286	127	333	96	141.054	0.0797307	0.680589	0.47451	2.14144	90	5	1	109	124	84	193
AVLP387	2227097833	8.05104	0.0824279	0.490261	84	252	79	126.292	0.0637494	0.625535	0.676657	2.02654	76	2	0	56	74	70	161
AVLP387	5813002786	8.39145	0.0841564	0.475145	77	430	94	154.554	0.0542944	0.6082	0.524554	2.64079	90	4	0	64	72	85	236
AVLP388	1977800169	7.81459	0.0972718	0.485142	106	161	67	116.848	0.0668781	0.573392	0.426039	2.42136	64	3	0	87	99	41	91
AVLP388	5813000146	12.1379	0.12672	0.546442	152	306	88	164.088	0.0739719	0.536297	0.491635	2.85313	86	2	0	122	146	71	153
AVLP389	766739499	75.7977	0.149817	0.513817	831	1509	452	997.801	0.0759647	0.452996	0.554256	2.13225	422	25	5	735	821	380	958
AVLP390	1356402176	53.0204	0.120895	0.478545	590	1220	396	579.058	0.0915632	0.68387	0.493232	2.84239	388	7	1	514	579	255	641
AVLP391	1474087416	34.5582	0.106873	0.45089	287	911	281	348.783	0.0990824	0.805659	0.38238	2.33672	272	9	0	251	273	217	533
AVLP392	1450172577	34.7541	0.149033	0.543457	290	731	219	308.324	0.11272	0.710293	0.460554	2.46642	207	11	1	263	277	165	412
AVLP393	1603611801	27.7137	0.115556	0.449854	311	622	219	253.441	0.10935	0.864106	0.516548	2.0908	203	14	2	250	290	159	403
AVLP394	1604298027	24.8958	0.123691	0.513191	260	425	175	237.412	0.104863	0.737115	0.426039	1.93389	162	12	1	232	248	115	272
AVLP394	5901215776	29.1407	0.128487	0.433092	300	676	225	256.585	0.113571	0.876902	0.438616	2.30566	208	14	3	263	285	178	394
AVLP395	1384734912	28.7278	0.131459	0.456347	295	719	204	235.903	0.121778	0.864763	0.452548	2.15412	184	15	5	253	277	153	463
AVLP396	5813068559	140.041	0.182346	0.619148	987	4617	653	1263.5	0.110836	0.516819	0.426039	1.87067	636	15	2	895	973	1401	2960
AVLP397	1074704960	71.2325	0.147431	0.546862	508	1850	400	892.848	0.0797813	0.448005	0.355871	2.61855	394	4	2	470	495	434	1025
AVLP398	1446101389	55.1078	0.171368	0.555294	538	1069	299	574.629	0.0959015	0.520335	0.352787	1.91606	294	4	1	491	526	306	699
AVLP399	1882316655	73.5644	0.151132	0.658435	1078	1526	400	685.604	0.107299	0.583427	0.443405	2.00268	383	17	0	950	1071	446	970
AVLP400	1882321015	69.1568	0.156416	0.701975	852	2282	338	601.375	0.114998	0.562045	0.457361	1.56246	328	7	3	825	852	773	1724
AVLP400	1882325087	64.3662	0.138844	0.607557	1042	1922	334	599.185	0.107423	0.557424	0.437019	1.91558	332	2	0	977	1041	506	1299
AVLP401	1760231526	48.5245	0.161907	0.579737	410	1246	253	459.103	0.105694	0.551074	0.426039	2.22186	241	6	6	390	405	327	767
AVLP401	1885394331	38.0591	0.149455	0.596913	344	1193	207	366.981	0.103709	0.564062	0.399529	2.20425	198	4	5	335	341	295	755
AVLP401	1916093108	33.1089	0.134648	0.584438	321	1001	200	317.72	0.104208	0.629485	0.426039	2.05731	198	2	2	313	320	260	643
AVLP401	5813088708	33.2442	0.141883	0.574933	391	1072	212	354.18	0.0938624	0.598565	0.430851	2.19706	209	1	0	371	387	271	697
AVLP402	1448479508	38.7198	0.168976	0.591394	434	891	205	416.479	0.0929695	0.492222	0.41051	2.26192	204	1	0	394	420	207	533
AVLP403	1288889408	39.876	0.163922	0.621674	370	933	201	451.232	0.0883713	0.445447	0.452548	2.16027	198	1	2	352	360	227	596
AVLP403	1320951699	37.8912	0.157755	0.61002	316	898	198	410.067	0.0924024	0.482848	0.384	2.12127	195	2	1	305	310	255	556
AVLP404	1509215949	30.8731	0.200798	0.644444	273	726	151	317.893	0.0971179	0.475002	0.426039	2.45441	148	2	1	262	268	164	412
AVLP404	5813080282	40.5555	0.172147	0.722481	318	735	194	441.054	0.0919513	0.439856	0.460554	1.76225	191	1	2	305	314	237	505
AVLP405	1480525157	36.2215	0.165026	0.705563	308	798	182	341.495	0.106067	0.53295	0.437019	1.70461	180	2	1	295	308	284	562
AVLP405	1542585886	36.4668	0.142426	0.666696	272	586	185	354.204	0.102954	0.522298	0.4737	1.57353	180	4	0	267	271	219	440
AVLP406	1571246774	37.186	0.147583	0.630172	338	807	211	331.689	0.112111	0.636139	0.433935	1.48748	205	3	3	318	337	309	586
AVLP406	1600239500	39.4238	0.138387	0.614881	345	1162	232	320.813	0.122887	0.723164	0.41051	2.0934	227	2	3	318	345	318	745
AVLP406	1601603665	34.6651	0.150204	0.619432	386	1051	221	338.591	0.102381	0.652706	0.423063	2.03719	219	2	0	345	381	312	693
AVLP407	1448452947	30.6827	0.146319	0.609008	239	749	196	279.052	0.109953	0.702378	0.437019	1.31744	192	1	3	222	237	317	602
AVLP407	1480524421	31.7857	0.138004	0.667084	258	825	194	285.994	0.111141	0.678337	0.452548	1.58908	192	1	1	251	258	282	602
AVLP408	1537802851	30.9167	0.159044	0.653222	331	614	167	296.018	0.104442	0.564154	0.38238	1.7797	162	3	2	319	329	191	420
AVLP408	1574980522	47.7619	0.154489	0.664897	468	1344	233	408.708	0.116861	0.570089	0.41051	2.00722	224	7	2	444	465	371	862
AVLP409	1603957106	36.8163	0.16708	0.681328	401	753	202	301.865	0.121963	0.669174	0.41051	1.47195	195	5	2	375	398	286	559
AVLP409	5812989875	34.0311	0.169234	0.680091	381	498	188	334.271	0.101807	0.562417	0.413703	1.12921	180	6	2	359	379	232	406
AVLP410	1601228600	24.6578	0.109232	0.662896	253	344	149	256.503	0.0961308	0.58089	0.402722	2.02761	144	3	2	227	253	111	230
AVLP410	1602237544	24.8529	0.137384	0.649872	283	368	133	255.736	0.0971818	0.520067	0.457361	1.82463	129	3	1	246	268	111	249
AVLP410	1630230506	26.9964	0.13098	0.591446	329	358	176	304.11	0.0887717	0.578738	0.423063	1.57101	171	4	1	312	328	120	275
AVLP411	1761561802	96.1756	0.137343	0.67444	724	3050	453	887.091	0.108417	0.510658	0.426039	2.13925	451	1	1	684	718	828	1939
AVLP412	1073703524	34.375	0.117864	0.495812	329	1136	252	505.365	0.0680202	0.498649	0.437019	3.06434	250	2	1	297	326	226	558
AVLP412	1073798332	31.0444	0.114129	0.543728	218	1028	216	466.11	0.0666032	0.46341	0.44638	3.60901	213	2	1	193	210	211	446
AVLP412	1105169664	39.7093	0.140374	0.532037	398	1335	251	547.863	0.0724804	0.458144	0.426039	3.00003	249	1	0	321	370	294	653
AVLP412	1198832414	38.2542	0.143143	0.607379	367	1229	232	514.868	0.074299	0.450601	0.369935	3.22204	230	2	0	319	340	283	590
AVLP413	1105165255	36.5603	0.138439	0.569917	328	904	232	440.504	0.0829966	0.52667	0.374616	2.59875	231	2	1	282	308	221	503
AVLP413	1448173578	23.9823	0.136282	0.573799	229	602	163	314.545	0.0762446	0.518209	0.366851	2.57933	161	0	0	189	207	143	339
AVLP414	1352996416	11.4919	0.0967025	0.477604	103	322	96	220.822	0.0520413	0.434739	0.530722	2.69088	96	0	0	81	96	76	164
AVLP415	1541213697	31.1303	0.15403	0.635556	431	786	188	311.203	0.100032	0.604108	0.41051	1.48267	184	2	2	407	430	286	608
AVLP416	828455033	21.7142	0.103467	0.483325	264	725	178	398.345	0.054511	0.446849	0.364445	2.92606	176	2	1	240	248	144	369
AVLP416	1600589700	17.783	0.122509	0.4864	250	598	140	314.673	0.0565125	0.444906	0.335529	3.5014	140	0	0	231	239	119	253
AVLP416	5813054077	20.58	0.129737	0.557099	286	385	147	340.38	0.0604619	0.43187	0.379296	2.80519	146	0	0	267	273	105	202
AVLP417	5812982685	56.346	0.137652	0.546892	792	642	394	566.144	0.0995258	0.695936	0.443405	2.01528	386	5	3	712	778	205	405
AVLP418	5812994231	55.0679	0.0956068	0.461774	812	837	468	592.534	0.0929362	0.789828	0.448	1.94651	454	11	3	695	796	244	561
AVLP419	1606710854	101.243	0.255332	0.7004	883	2696	310	625.671	0.161814	0.495468	0.47451	1.62417	256	53	1	782	874	843	2035
AVLP419	1698800347	68.046	0.188412	0.600418	699	1682	317	495.669	0.137281	0.63954	0.44638	1.91833	263	42	12	612	674	473	1133
AVLP420_a	2068845394	50.1229	0.207073	0.574237	536	1065	231	363.826	0.137766	0.634918	0.47451	1.27847	208	23	1	462	512	432	832
AVLP420_a	2102285186	29.4557	0.148365	0.541422	434	752	169	277.629	0.106098	0.608726	0.526041	1.43127	146	22	0	349	411	266	580
AVLP420_b	1576371060	68.8496	0.252944	0.67677	487	1336	231	507.803	0.135583	0.4549	0.527529	1.4204	189	39	3	421	481	471	1057
AVLP420_b	2100916614	61.183	0.228372	0.682218	389	1094	207	427.623	0.143077	0.484071	0.571405	1.59595	168	34	5	331	388	359	837
AVLP421	2134667506	63.0799	0.345264	0.820348	292	802	149	361.249	0.174616	0.412458	0.61666	1.19469	128	17	4	246	292	347	714
AVLP421	2135020850	75.3304	0.287691	0.772987	328	963	169	407.142	0.185022	0.415088	0.574489	1.06761	131	33	5	286	326	457	834
AVLP422	1668443377	62.9099	0.254988	0.783697	349	903	181	426.321	0.147565	0.424563	0.576	1.50004	139	41	1	280	344	321	708
AVLP422	5813024441	39.5718	0.275829	0.78318	251	561	133	309.54	0.127841	0.42967	0.507405	1.72714	125	7	1	226	251	180	402
AVLP423	1698796218	22.7248	0.155767	0.522321	233	508	131	205.534	0.110565	0.637364	0.524554	1.86989	121	9	1	201	224	139	331
AVLP423	1698796271	32.0033	0.162726	0.533558	354	753	177	273.525	0.117003	0.647108	0.490039	2.42427	169	7	1	315	340	182	435
AVLP423	2071276111	29.2908	0.17579	0.582682	335	635	148	262.554	0.111561	0.563694	0.516548	2.35774	143	5	0	290	321	153	383
AVLP424	1698796216	26.2676	0.284897	0.744792	169	231	86	208.612	0.125916	0.412248	0.543058	1.42051	81	5	1	159	169	83	182
AVLP424	1698796278	24.1622	0.233277	0.661966	170	304	100	215.211	0.112272	0.46466	0.520551	1.33538	91	8	1	156	168	109	251
AVLP424	5813061760	27.6761	0.198984	0.659744	205	299	114	199.682	0.138601	0.570909	0.60251	1.77454	92	21	0	182	203	100	228
AVLP425	1451544136	27.2523	0.225788	0.706129	163	266	103	197.839	0.13775	0.520625	0.460554	1.76997	94	7	2	160	163	74	187
AVLP426	1482915593	24.9148	0.22893	0.638742	193	403	101	202.499	0.123037	0.498768	0.426039	1.97054	94	5	2	181	191	104	274
AVLP426	1668443473	24.8666	0.216895	0.669592	200	329	107	200.359	0.12411	0.534042	0.463529	1.75136	97	10	1	174	197	89	229
AVLP426	2069868062	20.5623	0.186442	0.594757	192	273	107	171.101	0.120176	0.625361	0.487063	2.32736	100	7	0	160	184	70	163
AVLP426	2102984578	18.678	0.174762	0.552324	187	283	100	169.953	0.1099	0.588397	0.47451	2.45977	94	5	0	161	177	72	177
AVLP427	1883965316	29.463	0.142979	0.547647	375	643	185	268.998	0.109529	0.687738	0.487063	1.41721	181	3	1	328	364	237	502
AVLP428	919168397	105.419	0.235631	0.5814	765	2299	419	824.318	0.127887	0.508299	0.426039	1.86851	358	53	8	698	750	632	1558
AVLP429	5813027278	77.7225	0.13533	0.56481	1214	2692	492	964.905	0.0805494	0.509895	0.504212	2.35625	482	6	4	915	1173	683	1558
AVLP430	1169178299	88.3845	0.184742	0.667265	1010	2267	434	887.056	0.0996379	0.489259	0.485467	2.36152	423	4	7	863	996	630	1305
AVLP431	1661666630	56.5928	0.14258	0.589584	527	1079	288	653.883	0.0865488	0.440446	0.47451	1.98553	286	1	1	466	522	292	706
AVLP432	672283773	112.269	0.157874	0.518819	1111	4264	666	1162.21	0.0966004	0.573048	0.430851	2.7208	654	10	2	1021	1083	846	2274
AVLP433_a	1040972270	84.9981	0.144851	0.555112	579	2910	493	1017.29	0.0835533	0.48462	0.426039	3.31596	482	4	7	528	560	498	1307
AVLP433_b	5812978978	66.8522	0.0978698	0.439932	481	2238	489	983.23	0.0679925	0.497341	0.57438	2.92033	463	18	8	361	455	447	1126
AVLP434_a	640539567	83.7709	0.108147	0.458006	445	3450	585	1335.72	0.0627161	0.437967	0.513573	3.92545	559	21	5	369	428	493	1321
AVLP434_b	5813053836	51.8403	0.11382	0.441297	395	1488	383	777.023	0.0667166	0.492907	0.504212	2.52804	367	14	2	322	368	362	828
AVLP435	1449835055	95.9253	0.113478	0.4712	1442	2266	702	875.412	0.109577	0.801908	0.487063	2.27123	682	12	8	1204	1412	546	1367
AVLP435	5813033561	176.006	0.160428	0.648907	2239	3220	847	1485.41	0.118489	0.570212	0.437019	1.25182	828	11	8	1925	2185	1350	2611
AVLP436	1355697813	47.3038	0.162472	0.630799	703	666	281	489.762	0.0965854	0.573748	0.440212	1.52419	275	3	3	664	699	248	504
AVLP436	5813075697	52.2757	0.141863	0.554204	689	756	340	527.043	0.0991868	0.645108	0.448	1.5814	327	10	3	642	684	253	554
AVLP437	951934183	80.0445	0.129987	0.531614	853	2059	515	875.94	0.0913812	0.587939	0.452548	2.29376	501	9	5	769	842	520	1217
AVLP438	1041680398	58.5752	0.150792	0.585553	774	634	358	632.681	0.0925825	0.565846	0.487063	1.98233	351	7	2	654	757	200	406
AVLP438	5813047644	49.4868	0.128135	0.517173	584	722	359	601.816	0.0822292	0.596528	0.504212	1.95891	353	4	0	523	566	212	484
AVLP439	5813047970	68.9725	0.117553	0.438682	477	1711	508	867.803	0.0794795	0.585386	0.401125	2.96106	486	19	3	418	454	378	837
AVLP440	1728104437	88.8107	0.132645	0.535915	870	2235	507	699.583	0.126948	0.724717	0.393361	1.8388	487	20	0	809	863	664	1500
AVLP441	1479820692	23.3637	0.0964895	0.45116	221	351	185	231.97	0.100718	0.797516	0.512	1.50328	181	4	0	187	213	129	274
AVLP441	1513609569	38.102	0.0829665	0.481952	328	729	284	351.653	0.108351	0.807615	0.512	1.65457	276	8	0	263	310	229	538
AVLP441	1541208571	27.4671	0.109437	0.473235	257	544	207	245.387	0.111934	0.843564	0.47451	1.64521	196	11	0	226	255	167	402
AVLP442	517086196	176.789	0.178065	0.556948	2005	5975	892	1999.59	0.0884124	0.446092	0.41051	2.2022	858	27	7	1807	1984	1630	3614
AVLP443	420973612	77.6184	0.140421	0.568482	1117	1867	506	944.595	0.0821711	0.535679	0.430851	1.92131	499	2	5	967	1066	556	1261
AVLP444	859174595	52.6072	0.135012	0.519496	681	1210	369	705.099	0.0746097	0.523331	0.430851	2.46951	358	3	8	615	654	305	676
AVLP444	889856565	50.5792	0.128942	0.513718	613	1147	359	667.362	0.0757898	0.537939	0.41051	2.43055	355	3	1	565	591	272	668
AVLP445	823058829	20.9758	0.139186	0.507982	492	305	146	407.103	0.0515246	0.358631	0.448	1.77616	144	1	1	446	482	81	223
AVLP446	764727525	70.7679	0.189143	0.556009	517	914	344	548.186	0.129095	0.627524	0.577573	1.58897	320	21	3	433	509	310	708
AVLP447	761325477	50.2488	0.185321	0.480719	533	614	222	415.233	0.121013	0.534639	0.530722	1.90597	167	53	2	442	522	144	447
AVLP448	1445379615	60.3707	0.127836	0.52022	826	1620	431	728.277	0.0828952	0.591808	0.38238	2.01123	424	5	2	767	811	442	1070
AVLP449	1290961410	225.166	0.218571	0.673151	1549	4113	808	1889.77	0.11915	0.427566	0.521361	1.66395	767	26	15	1260	1527	1347	2997
AVLP450	1633686836	30.447	0.121682	0.521942	335	1713	210	399.11	0.0762873	0.526171	0.629019	3.23897	197	2	11	218	275	329	794
AVLP451	1449149249	26.1323	0.132153	0.520478	350	1081	182	377.362	0.06925	0.482296	0.463529	3.76871	175	5	2	248	293	226	462
AVLP451	1508171833	20.3249	0.119679	0.5173	297	514	152	295.683	0.0687388	0.514064	0.466722	2.21729	149	2	1	248	277	135	286
AVLP451	5813056441	27.5351	0.114426	0.457649	423	970	209	429.509	0.0641083	0.486602	0.47451	3.37346	205	3	1	320	381	188	452
AVLP451	5813068804	23.8287	0.10844	0.479146	265	1004	194	327.223	0.072821	0.592868	0.428445	3.21198	192	1	1	199	225	185	475
AVLP452	1785502810	31.1938	0.126042	0.614103	404	2567	204	329.674	0.0946202	0.618793	0.900766	2.91943	189	10	5	197	299	506	1259
AVLP453	1972032140	16.4004	0.126853	0.561639	189	1031	118	168.592	0.0972785	0.699915	0.905097	2.89695	113	3	2	95	152	211	512
AVLP454_a	1133334809	22.8836	0.112925	0.500273	263	584	200	284.609	0.0804039	0.70272	0.419871	1.72953	196	3	1	238	251	187	403
AVLP454_a	1415436978	18.4943	0.0997315	0.49518	182	367	170	231.117	0.0800214	0.73556	0.374616	2.34369	167	2	1	151	165	88	220
AVLP454_a	1416796486	21.5971	0.109728	0.508445	244	419	188	278.318	0.0775984	0.675485	0.443405	1.72677	186	1	1	222	233	139	290
AVLP454_a	1507449839	15.8559	0.0893174	0.546764	166	315	152	224.386	0.0706635	0.677405	0.426039	1.96267	150	1	1	145	154	95	214
AVLP454_b	1349913709	32.6491	0.130879	0.584439	359	568	235	398.569	0.0819159	0.589609	0.426039	1.70348	231	2	2	323	343	198	404
AVLP454_b	1451229570	31.1348	0.123832	0.544177	362	649	234	433.741	0.0717819	0.539492	0.487063	2.00591	229	3	2	313	339	192	397
AVLP454_b	1478823319	32.7124	0.142672	0.605308	358	641	206	412.96	0.0792143	0.498837	0.440212	2.39604	198	6	2	327	348	171	368
AVLP454_b	1506440282	26.8535	0.117076	0.533173	297	697	209	348.264	0.0771069	0.60012	0.498722	1.87078	205	3	1	254	285	214	484
AVLP454_b	1601573013	29.1009	0.122733	0.561958	333	547	213	488.631	0.0595561	0.435912	0.457361	2.00898	209	2	2	299	320	168	350
AVLP455	1883689091	44.9552	0.126558	0.562498	564	1585	301	420.146	0.106999	0.716417	0.423063	2.12619	297	2	2	507	554	425	988
AVLP456	5813001034	13.8825	0.139071	0.631275	157	445	94	146.14	0.0949945	0.643219	0.466722	3.0751	94	0	0	121	144	100	215
AVLP457	1289876930	22.3286	0.134021	0.571875	169	665	143	276.871	0.0806464	0.516486	0.402722	2.94942	142	0	1	145	163	147	333
AVLP458	1508149851	19.1136	0.113357	0.520868	181	496	148	194.966	0.0980357	0.759107	0.426039	2.21283	148	0	0	160	174	137	285
AVLP459	1476795236	14.6864	0.11205	0.523345	141	334	123	181.085	0.0811025	0.67924	0.507405	2.19306	123	0	0	108	132	96	198
AVLP460	1288953551	25.0516	0.12417	0.391699	447	1042	189	384.09	0.0652234	0.492073	0.603296	2.28702	144	37	8	294	366	245	606
AVLP461	1444788747	17.8852	0.13575	0.430518	371	567	124	242.224	0.0738376	0.511924	0.5634	2.01569	86	31	7	279	336	149	363
AVLP461	5812991111	18.2775	0.155337	0.483702	330	402	115	235.723	0.0775383	0.487862	0.516548	2.32425	102	11	2	285	316	104	240
AVLP462	1413744837	28.2602	0.202367	0.501764	163	493	137	199.918	0.141359	0.685282	0.384	1.30646	136	1	1	155	163	203	404
AVLP462	1445112287	21.4305	0.182522	0.538808	145	451	107	171.138	0.125224	0.625226	0.463529	1.44566	106	1	0	121	136	156	334
AVLP462	1753195131	29.7881	0.2024	0.557585	148	527	144	258.912	0.115051	0.556173	0.379296	1.67651	139	4	0	130	144	177	373
AVLP463	888159271	6.80217	0.147026	0.5078	95	110	42	105.288	0.0646056	0.398907	0.402722	2.35946	40	1	1	85	86	17	61
AVLP463	1010947498	11.2162	0.176501	0.541683	137	147	58	100.984	0.111069	0.574349	0.490039	2.19929	57	1	0	118	129	25	84
AVLP463	1132371777	7.14022	0.0898847	0.475435	113	121	52	114.896	0.0621451	0.452584	0.521361	2.18803	48	4	0	89	99	29	76
AVLP464	1002360103	170.792	0.177308	0.620901	1897	3170	835	1563.59	0.10923	0.534026	0.530722	1.842	815	15	5	1691	1881	962	2254
AVLP465	1220299806	77.7262	0.173949	0.632367	694	1129	370	535.374	0.145181	0.691105	0.443405	1.52222	353	14	3	661	693	392	852
AVLP465	1375504412	59.7985	0.187818	0.628119	664	877	293	459.143	0.13024	0.638146	0.423063	1.81501	281	10	2	621	663	280	614
AVLP465	1449826776	50.3355	0.164655	0.598645	637	788	262	435.411	0.115605	0.601731	0.440212	1.90118	254	7	1	574	631	228	564
AVLP465	1481202316	33.5295	0.150139	0.505738	446	603	206	321.465	0.104302	0.640816	0.426039	1.69501	190	14	2	380	434	196	428
AVLP465	1511892508	32.794	0.176423	0.594462	383	514	167	325.418	0.100775	0.513186	0.527529	1.61413	154	12	1	306	365	169	380
AVLP465	1600214220	31.6935	0.17417	0.586935	373	577	167	324.077	0.0977963	0.515309	0.516548	1.67331	152	10	5	320	366	189	407
AVLP465	5812991175	32.442	0.167801	0.578903	304	691	165	342.453	0.0947342	0.481818	0.507405	1.73867	155	7	3	268	301	220	489
AVLP465	5901118329	31.1728	0.148326	0.568299	337	646	184	335.314	0.0929661	0.54874	0.516548	1.48589	167	12	5	301	334	232	475
AVLP466	1251684081	37.5098	0.162845	0.553816	498	1097	215	332.472	0.112821	0.646671	0.419871	2.34995	207	5	3	449	493	283	642
AVLP466	1344810847	34.2762	0.158933	0.557484	519	856	200	335.868	0.102053	0.595471	0.44638	1.86142	200	0	0	496	519	270	573
AVLP467	1344810921	46.455	0.154149	0.57433	560	950	256	379.706	0.122345	0.674206	0.419871	2.03319	237	18	1	481	550	260	603
AVLP468	1226831477	37.001	0.177738	0.587324	324	410	193	283.822	0.130367	0.680005	0.444893	1.40647	191	1	1	284	308	170	308
AVLP468	1289242975	24.0042	0.151931	0.548515	189	243	144	200.061	0.119984	0.719781	0.448	1.51172	143	1	2	176	186	95	176
AVLP468	1289920105	51.1775	0.191689	0.65589	512	838	239	395.052	0.129546	0.604983	0.423063	2.08916	230	7	2	457	499	238	530
AVLP468	5813038177	53.1609	0.19389	0.654707	482	657	250	394.256	0.134839	0.634106	0.426039	1.55927	244	4	0	449	478	250	484
AVLP469	1189605993	17.756	0.166294	0.583836	122	196	93	138.764	0.127958	0.670201	0.475296	1.6173	88	4	1	111	118	77	145
AVLP469	1192744779	24.1476	0.168989	0.582249	147	354	120	192.467	0.125464	0.623484	0.463529	1.86369	120	1	1	137	141	111	247
AVLP469	1352664363	14.5119	0.170269	0.62813	115	126	78	124.948	0.116143	0.624259	0.402722	1.84668	78	0	0	107	112	41	91
AVLP469	5813041360	19.7901	0.18058	0.639782	131	311	106	159.098	0.124389	0.666254	0.51038	1.76942	104	0	0	112	123	108	202
AVLP470	5813062161	39.5617	0.170578	0.59429	271	443	205	515.757	0.076706	0.397474	0.47289	1.84519	193	11	1	238	258	150	262
AVLP470	5813067732	52.8626	0.198808	0.599137	365	442	235	607.572	0.0870062	0.386785	0.452548	1.68727	221	14	0	339	357	155	278
AVLP471	510658534	40.5676	0.182321	0.471374	271	571	193	313.564	0.129376	0.615505	0.399529	1.63902	132	46	15	231	263	189	412
AVLP471	579890564	41.7006	0.163901	0.454091	266	639	228	339.092	0.122977	0.672383	0.44638	1.9278	166	46	16	230	255	195	428
AVLP472	633447561	22.7651	0.114999	0.561576	254	311	177	344.642	0.0660543	0.513576	0.456551	2.25638	174	2	1	215	235	76	182
AVLP472	666567261	20.4788	0.0992338	0.534158	203	325	179	325.824	0.0628523	0.549376	0.501019	2.27272	177	2	2	178	192	86	194
AVLP472	820015203	19.1781	0.10993	0.505048	195	348	160	297.799	0.0643995	0.537275	0.512787	2.617	157	1	2	169	187	96	194
AVLP472	5813013091	22.5648	0.0966287	0.527147	299	360	181	372.252	0.060617	0.486229	0.419871	2.01433	174	5	1	263	279	108	232
AVLP472	5813077950	21.6234	0.119562	0.518509	291	371	151	357.871	0.0604224	0.42194	0.38238	2.18921	146	4	0	273	284	92	200
AVLP473	1543949467	109.236	0.15334	0.519965	1200	2409	662	1435.02	0.0761216	0.461317	0.494851	2.24929	635	21	6	978	1140	608	1478
AVLP474	5813040224	72.7822	0.169816	0.482402	757	1822	368	953.747	0.0763118	0.385846	0.463529	2.77203	298	61	9	664	743	361	966
AVLP475	857819555	69.1906	0.152617	0.54826	454	900	371	791.5	0.087417	0.46873	0.399529	1.99331	320	37	14	405	435	261	593
AVLP475	5813047832	59.782	0.137675	0.510957	384	807	319	699.459	0.0854688	0.456067	0.433935	2.3975	243	69	7	310	338	190	492
AVLP476	1352676969	226.332	0.103231	0.525788	3972	3598	1952	2063.54	0.109682	0.945949	0.591529	1.47834	1858	80	14	2284	3384	1354	2722
AVLP477	769263962	156.613	0.155091	0.588658	898	3877	831	1629.85	0.0960905	0.509862	0.430851	2.76927	804	14	13	820	885	896	2017
AVLP477	800373114	57.8899	0.15566	0.594233	845	323	302	785.699	0.0736795	0.384371	0.426039	1.66476	287	14	1	775	836	125	216
AVLP478	5813098368	213.585	0.182499	0.607222	1859	6949	1088	1546.91	0.138072	0.70334	0.384	2.28438	995	82	11	1667	1814	1704	4330
AVLP479	5813017315	119.136	0.180558	0.590378	1159	3518	606	1108.48	0.107477	0.546693	0.493232	1.98255	584	18	4	961	1134	1024	2323
AVLP479	5813077633	110.881	0.171581	0.598158	1097	3236	581	1053.85	0.105215	0.551311	0.44638	2.01685	569	8	4	943	1070	923	2146
AVLP480	1416072512	16.9826	0.109517	0.518781	130	358	128	176.309	0.0963229	0.725998	0.399529	1.87789	128	2	2	116	123	112	238
AVLP480	1447448324	22.6238	0.13814	0.501536	154	416	160	225.761	0.100211	0.708715	0.41051	1.52965	158	2	0	142	145	156	289
AVLP480	1447451704	27.8343	0.14805	0.511635	205	504	172	269.49	0.103285	0.638243	0.423063	1.78257	168	0	0	189	201	168	356
AVLP480	1449165580	26.609	0.155828	0.578208	204	544	162	256.908	0.103574	0.630577	0.438616	1.94463	162	0	0	177	193	171	370
AVLP481	1318521594	23.6187	0.216498	0.745367	162	172	95	187.51	0.12596	0.506639	0.444893	1.30463	91	4	1	145	150	77	135
AVLP481	1349556037	23.4121	0.209445	0.727591	152	236	109	207.365	0.112903	0.525642	0.38238	1.6203	106	2	1	145	149	91	175
AVLP481	1625829992	21.4903	0.212959	0.750192	128	208	101	208.691	0.102977	0.48397	0.366851	1.69114	98	2	0	115	125	84	139
AVLP481	1626513447	15.2358	0.205574	0.572723	90	169	75	165.035	0.0923183	0.454449	0.493232	1.47357	71	4	0	81	87	68	118
AVLP482	2102647985	14.7764	0.155963	0.608705	142	227	92	163.83	0.0901932	0.561557	0.399529	1.89036	91	1	1	131	137	68	157
AVLP482	2222659957	16.7932	0.148492	0.598654	151	292	105	183.013	0.0917599	0.57373	0.493232	1.98071	102	2	1	132	140	90	181
AVLP482	5813000781	14.88	0.148664	0.584942	125	204	97	175.552	0.0847614	0.552543	0.44719	2.14944	93	3	1	112	117	61	125
AVLP482	5813078176	14.3659	0.128598	0.549337	116	160	105	190.469	0.0754236	0.551269	0.438616	1.89642	101	3	0	102	111	54	111
AVLP483	5813057757	13.6158	0.163031	0.541546	139	196	82	198.673	0.0685337	0.412738	0.538486	2.64884	76	6	0	109	120	52	106
AVLP484	1885372956	12.4398	0.126507	0.51224	132	223	84	186.105	0.0668427	0.451358	0.537809	2.5879	77	7	0	101	119	59	125
AVLP485	5812994948	10.2775	0.111106	0.451347	119	199	82	180.227	0.0570252	0.454981	0.558719	1.79195	79	3	0	94	103	76	136
AVLP486	1261251161	17.3819	0.106193	0.539606	142	115	103	190.683	0.0911562	0.540163	0.369935	1.43744	93	10	1	137	141	49	84
AVLP486	1261592479	17.1509	0.132411	0.56388	114	102	98	187.339	0.0915503	0.523116	0.47289	1.31733	88	9	1	110	113	40	77
AVLP486	1289872359	12.3684	0.141095	0.557633	91	74	66	151.326	0.0817339	0.436145	0.366851	1.20349	57	9	0	89	90	30	45
AVLP486	5812986864	17.5503	0.106476	0.561228	124	134	109	196.105	0.0894945	0.555826	0.401935	1.8605	102	6	0	114	122	48	88
AVLP487	916479148	15.9603	0.16973	0.604505	85	155	83	167.456	0.0953105	0.495653	0.419871	2.19297	81	1	1	80	83	51	97
AVLP488	1135458373	47.385	0.135508	0.487835	438	1731	324	807.512	0.0586802	0.401232	0.423063	3.30254	313	8	3	374	418	331	800
AVLP488	1383767808	51.5424	0.134771	0.492423	411	1828	323	777.519	0.0662909	0.415424	0.402722	3.45569	306	9	8	341	376	337	823
AVLP489	1228877958	55.4879	0.206117	0.736733	627	1214	252	673.192	0.0824251	0.374336	0.47289	1.54055	245	3	4	601	620	439	847
AVLP489	5812983952	57.4477	0.192913	0.709211	638	1211	275	671.265	0.0855812	0.409674	0.440212	1.79357	271	3	1	606	628	382	814
AVLP490	1136502893	53.5772	0.145678	0.501016	617	1136	347	585.401	0.0915222	0.592756	0.426039	2.55057	340	7	2	570	601	256	638
AVLP490	1199556510	51.8275	0.14175	0.485602	599	1272	334	596.088	0.0869461	0.56032	0.426039	3.11884	307	25	0	563	590	238	616
AVLP491	5813026703	48.654	0.153338	0.67918	88	681	260	556.613	0.0874108	0.467111	0.857676	2.07836	256	3	1	51	88	198	401
AVLP492	1628939088	30.5264	0.152347	0.545484	333	606	185	459.566	0.0664245	0.402554	0.443405	2.35054	178	7	2	287	320	171	358
AVLP492	5813056984	27.7611	0.154141	0.519388	329	473	165	445.425	0.0623249	0.370433	0.504212	2.2197	154	9	0	279	327	133	273
AVLP493	612336669	32.9764	0.102601	0.460862	433	817	258	471.393	0.0699552	0.547314	0.463529	1.96523	255	1	2	370	423	233	529
AVLP493	888146447	35.1208	0.118051	0.505854	482	800	261	484.009	0.0725623	0.539246	0.463529	1.95101	256	4	1	413	464	244	537
AVLP494	948851462	33.5402	0.14764	0.633977	428	1243	197	450.087	0.0745193	0.437693	0.428445	2.73316	195	1	1	400	425	253	663
AVLP494	1653139353	37.7199	0.151761	0.620679	448	1352	209	468.723	0.0804739	0.445892	0.41051	2.8712	207	1	1	416	444	280	688
AVLP494	5813053805	34.2613	0.110883	0.499439	421	1430	256	458.137	0.0747838	0.558785	0.443405	3.00309	253	3	0	387	420	287	708
AVLP495	916456567	19.6769	0.124498	0.533258	241	554	138	282.61	0.0696256	0.488305	0.500318	2.81739	137	3	1	176	216	139	289
AVLP495	1010235132	19.8883	0.10539	0.484204	217	504	165	295.534	0.0672962	0.558311	0.487063	2.73303	160	2	2	169	204	130	261
AVLP495	1204063702	18.5271	0.11962	0.538022	229	441	136	292.032	0.0634422	0.465703	0.448	2.41161	134	0	0	178	211	120	253
AVLP496	1013636956	22.3212	0.124025	0.527656	299	676	174	386.94	0.0576865	0.449682	0.571405	2.76149	173	1	1	214	280	144	354
AVLP496	1073314797	19.3895	0.133048	0.575444	263	618	134	323.233	0.0599862	0.414562	0.575977	2.87715	131	2	4	178	239	145	306
AVLP496	5812982994	27.7034	0.103127	0.464836	304	841	240	411.906	0.0672566	0.582657	0.501019	2.20106	234	2	2	244	293	244	502
AVLP496	5813058350	26.1305	0.103963	0.460846	317	815	242	420.911	0.0620808	0.574943	0.483871	1.82861	238	2	0	271	299	258	569
AVLP496	5813097634	25.472	0.116019	0.527092	314	787	213	416.204	0.0612009	0.511768	0.507405	2.30712	213	0	0	258	297	183	456
AVLP497	1104790425	13.708	0.116517	0.553788	131	444	116	234.699	0.0584068	0.494251	0.44638	2.30872	116	0	0	123	129	119	251
AVLP498	1632016438	179.838	0.166425	0.565769	1457	5352	855	1788.92	0.100529	0.477943	0.493232	2.08861	827	23	5	1254	1451	1567	3292
AVLP499	1134456668	111.32	0.214225	0.796909	19	1544	427	936.44	0.118876	0.455982	0.941232	1.73569	423	2	2	11	17	542	1040
AVLP500	1540241926	82.8342	0.166343	0.677979	1098	4020	427	970.871	0.0853195	0.439811	0.44638	2.88824	423	1	3	842	1015	834	2025
AVLP501	1229197848	78.2455	0.143751	0.588396	1030	3089	484	1261.71	0.0620153	0.383605	0.362039	3.69476	478	4	2	853	942	581	1323
AVLP502	1385740486	47.567	0.121764	0.569616	811	1417	346	894.353	0.053186	0.386872	0.437019	2.80974	341	3	2	698	764	317	716
AVLP503	1478142566	56.405	0.150729	0.568185	877	1593	344	846.101	0.0666646	0.406571	0.47451	2.80357	340	3	1	767	856	338	836
AVLP504	1134729441	67.3813	0.181809	0.65586	463	1480	289	750.278	0.0898085	0.385191	0.426039	1.93408	287	1	1	428	453	444	950
AVLP505	1383703581	57.9413	0.149479	0.555328	600	1992	337	795.218	0.0728621	0.423783	0.384	3.00482	335	1	1	535	568	403	992
AVLP506	1106102699	55.4902	0.133706	0.516831	701	1659	353	786.659	0.070539	0.448733	0.424551	2.54092	348	4	1	633	680	396	923
AVLP507	1480171146	41.4253	0.170783	0.635709	435	839	230	613.133	0.0675633	0.375123	0.452548	2.24861	221	7	2	389	425	247	503
AVLP508	640194409	38.669	0.143262	0.531838	383	835	255	628.052	0.0615697	0.406017	0.437019	3.03766	252	2	1	346	373	202	412
AVLP509	1846874089	57.7286	0.124293	0.636909	257	1965	308	694.308	0.0831455	0.443607	0.393361	2.23379	297	10	1	231	252	544	1205
AVLP510	1750004327	28.537	0.131564	0.631674	266	633	185	469.423	0.0607916	0.394101	0.426039	2.40518	184	1	0	228	253	167	363
AVLP510	1815165718	19.1718	0.118209	0.533862	260	894	162	313.707	0.0611136	0.516406	0.396554	3.32228	162	0	0	227	243	162	406
AVLP511	1386758950	28.0945	0.13365	0.556792	268	989	194	442.521	0.0634874	0.438397	0.466722	3.37165	190	2	2	214	258	195	443
AVLP512	1745570620	24.7028	0.109269	0.496811	239	751	207	405.283	0.0609519	0.510754	0.38238	2.7848	207	0	0	199	226	167	393
AVLP513	1445760214	21.4041	0.130759	0.54174	262	749	150	419.371	0.0510386	0.357679	0.497125	2.84793	147	1	2	190	249	178	380
AVLP514	1570249860	25.3998	0.113889	0.50739	268	807	201	415.183	0.0611773	0.484124	0.393361	2.59204	198	2	1	230	250	191	435
AVLP514	1752046561	14.2183	0.127748	0.552121	122	351	106	240.996	0.058998	0.439842	0.41519	2.50997	105	1	0	110	116	74	187
AVLP515	1630281172	20.3599	0.127885	0.568043	239	650	149	280.687	0.072536	0.530841	0.366851	2.81634	148	1	1	199	230	157	335
AVLP515	1660267880	18.9447	0.112185	0.529028	246	584	163	274.005	0.0691399	0.59488	0.41051	2.63104	160	0	2	197	230	169	315
AVLP516	5813023370	18.5058	0.125034	0.523293	246	813	140	339.257	0.0545481	0.412667	0.376212	2.62025	138	1	1	204	227	180	429
AVLP516	5813033596	15.3651	0.108931	0.502847	215	639	132	269.591	0.0569942	0.489631	0.41051	2.81829	126	2	4	170	203	128	322
AVLP517	5812995124	17.0912	0.0868762	0.4753	324	408	161	323.15	0.0528895	0.498221	0.413703	2.17893	159	1	1	279	307	111	256
AVLP517	5812995883	16.8845	0.107381	0.536091	287	630	129	301.02	0.0560909	0.428544	0.376212	3.44007	128	0	1	247	270	118	273
AVLP518	919513165	14.194	0.0990433	0.485513	121	460	126	218.477	0.0649681	0.576721	0.565019	2.44987	124	1	1	99	109	125	261
AVLP519	1355720294	14.8892	0.102179	0.47942	125	582	134	228.707	0.0651016	0.585903	0.440212	2.41292	131	2	1	106	123	146	340
AVLP519	1446062404	15.7628	0.0996844	0.535709	144	620	137	229.275	0.0687508	0.597537	0.444106	2.17123	137	2	1	113	134	153	398
AVLP519	1473379892	14.7487	0.115462	0.559755	81	558	111	194.501	0.0758285	0.570692	0.466722	2.28665	108	0	0	61	73	143	340
AVLP520	859507274	77.7729	0.123697	0.452127	628	2385	430	1088.41	0.0714555	0.395072	0.38319	2.73957	423	7	0	533	602	500	1260
AVLP521	643307064	31.901	0.153559	0.535145	320	693	193	409.546	0.0778935	0.471253	0.485467	2.13455	188	5	1	283	309	214	428
AVLP521	1134789102	25.836	0.133571	0.518937	249	580	181	363.276	0.0711195	0.498244	0.547871	2.03614	178	2	0	210	242	183	351
AVLP522	953285091	53.9725	0.140202	0.537265	357	1163	323	534.907	0.100901	0.603843	0.483871	1.74668	320	0	3	325	353	385	773
AVLP523	1073043318	44.4185	0.163516	0.560727	285	890	263	433.274	0.102518	0.607007	0.44638	1.67502	262	1	0	250	281	324	604
AVLP523	1259580168	32.0038	0.137368	0.505404	233	622	206	327.96	0.0975843	0.628125	0.426039	1.86442	205	1	0	210	230	212	417
AVLP523	1353018228	34.6213	0.154268	0.513186	308	583	218	383.101	0.0903711	0.56904	0.490039	1.65319	217	1	0	264	302	207	433
AVLP524_a	1322025494	26.8245	0.114098	0.467441	239	998	228	421.965	0.0635703	0.540329	0.5634	2.04791	223	4	1	213	233	260	622
AVLP524_a	5813047467	24.7031	0.125121	0.484528	215	869	187	413.499	0.0597415	0.452238	0.571405	2.17044	183	4	0	190	209	249	534
AVLP524_b	1321680175	23.7903	0.130494	0.528199	313	1053	167	374.018	0.0636072	0.446502	0.47289	3.03625	160	6	1	276	298	214	514
AVLP524_b	1353755801	27.0062	0.115089	0.492419	306	1042	199	451.516	0.0598122	0.440738	0.533915	2.89565	196	1	2	243	276	225	531
AVLP524_b	1385420918	24.1872	0.128385	0.498124	326	967	164	388.93	0.0621891	0.42167	0.501019	2.69556	160	2	2	265	294	222	501
AVLP524_b	5812978981	25.6781	0.121635	0.512056	247	863	199	412.138	0.0623047	0.482848	0.588554	2.07928	192	7	0	189	232	255	540
AVLP525	1290990807	36.7264	0.166724	0.575486	352	1088	205	371.145	0.0989542	0.552345	0.504212	2.40999	205	1	0	309	349	295	620
AVLP525	1414435283	30.4873	0.163258	0.623179	304	598	162	270.5	0.112707	0.59889	0.41051	2.08916	161	0	0	268	301	172	372
AVLP526	1290990846	22.7832	0.150012	0.610794	282	424	133	341.899	0.0666371	0.389004	0.579061	2.24048	130	2	1	249	282	117	258
AVLP526	1291331810	20.2508	0.12705	0.548173	245	362	147	330.782	0.0612209	0.444401	0.524554	2.2828	147	0	0	205	237	107	211
AVLP526	1321680157	28.0934	0.148648	0.560971	377	580	165	369.333	0.0760652	0.446751	0.47289	1.5804	165	0	0	350	371	211	396
AVLP527	1137499592	24.2087	0.130703	0.488816	325	944	172	374.396	0.0646606	0.459407	0.477703	2.78021	169	2	1	269	301	205	488
AVLP527	1570999631	20.705	0.100749	0.438954	290	669	172	317.287	0.0652565	0.542097	0.47451	3.28814	169	2	1	247	280	130	307
AVLP528	1444788092	25.1126	0.127787	0.505916	234	1004	179	349.627	0.0718269	0.511975	0.559638	2.59821	174	5	0	201	227	263	528
AVLP528	5812988767	21.2981	0.109183	0.480977	179	824	173	332.2	0.0641121	0.52077	0.6274	1.95501	170	3	0	156	176	239	521
AVLP529	1321339156	25.8743	0.127029	0.531413	291	804	183	328.381	0.0787936	0.55728	0.512787	2.43033	183	1	1	249	276	219	438
AVLP529	1321339259	21.8598	0.134775	0.560247	224	772	142	291.369	0.0750242	0.487354	0.53689	2.5068	141	3	0	185	213	193	434
AVLP529	1322021279	27.7054	0.128741	0.522387	320	920	195	370.089	0.0748613	0.5269	0.551063	2.00587	191	0	0	266	319	237	596
AVLP530	5813038579	28.6079	0.14625	0.601313	240	627	168	310.273	0.0922025	0.541459	0.492445	2.43212	167	1	0	214	236	155	364
AVLP531	5813047489	382.752	0.201691	0.622109	2157	3803	1308	2333.46	0.164028	0.560541	0.516548	1.47357	945	322	41	1863	2144	1429	2823
AVLP532	859839499	436.616	0.0972349	0.44392	7490	20104	3821	3677.61	0.118723	1.03899	0.628209	1.66715	3633	152	36	4400	6747	6236	15066
AVLP533	1419162574	126.559	0.168468	0.611468	1382	2608	669	1261.13	0.100353	0.530475	0.5377	1.54908	657	11	1	1206	1362	910	1943
AVLP534	5901225358	99.028	0.14763	0.529033	939	2575	556	1125.93	0.0879523	0.493815	0.44638	2.52736	545	5	6	840	921	616	1442
AVLP535	5813033371	233.765	0.235434	0.689248	2066	5086	897	1586.7	0.147328	0.565325	0.362039	1.43149	816	71	10	1934	2052	1917	3901
AVLP536	1480525262	159.331	0.151986	0.516397	1979	3673	973	1375.25	0.115855	0.707506	0.38238	2.06051	921	44	8	1679	1913	973	2414
AVLP537	1449486007	170.208	0.162945	0.56053	1952	5415	962	1443.12	0.117944	0.666612	0.423063	2.04314	925	31	6	1584	1887	1451	3557
AVLP538	5813057579	521.022	0.119861	0.487413	7502	19336	3683	4509.02	0.115551	0.816807	0.527529	1.96838	3502	156	25	4741	6788	5144	12974
AVLP539	1413464254	226.593	0.232548	0.685219	1999	3103	834	1483.04	0.152789	0.562357	0.426039	1.67786	708	117	9	1725	1947	1023	2245
AVLP540	1320005828	32.148	0.167068	0.510143	282	454	165	413.153	0.0778114	0.399368	0.518955	1.82017	120	36	9	226	263	146	293
AVLP541	1383435249	36.052	0.175497	0.584844	226	543	169	385.484	0.093524	0.43841	0.565019	1.9637	134	27	8	198	222	158	336
AVLP541	1383776127	32.8133	0.197161	0.6155	212	471	155	331.516	0.0989795	0.467549	0.596318	1.75606	133	17	5	187	210	153	343
AVLP541	1448864040	33.6536	0.180822	0.565583	204	482	155	343.808	0.0978848	0.450833	0.533915	1.88027	119	30	6	188	204	150	322
AVLP541	1475188631	29.2421	0.157008	0.577546	226	579	162	283.735	0.103062	0.570956	0.44638	1.86072	149	7	6	200	213	187	398
AVLP542	1594795610	208.074	0.174291	0.532173	1939	6247	926	1660.2	0.125331	0.557765	0.632212	1.40942	860	47	19	1414	1778	2362	4936
AVLP543	1656864792	62.2909	0.179212	0.725382	688	2035	263	581.862	0.107055	0.451998	0.41051	2.05902	258	5	0	604	682	565	1303
AVLP544	1532034864	223.217	0.167793	0.580997	2667	7109	1095	1772.08	0.125964	0.617919	0.501019	1.55468	1069	26	0	2365	2633	2342	5572
AVLP545	2103657269	152.56	0.171065	0.654077	1544	2328	616	1076.21	0.141757	0.572381	0.44638	1.44085	572	40	4	1343	1525	909	1750
AVLP546	5813053698	58.9595	0.137769	0.494058	980	948	357	713.908	0.0825871	0.500065	0.419871	2.27899	274	82	1	790	928	230	591
AVLP547	5813069594	71.4263	0.201935	0.669692	865	960	314	651.267	0.109673	0.482137	0.448	1.48153	303	9	2	675	815	324	749
AVLP548_a	5813000757	35.0156	0.207575	0.659516	247	482	134	196.892	0.177842	0.680577	0.396554	0.931061	112	22	2	234	245	254	428
AVLP548_a	5813003690	41.8912	0.234226	0.745861	245	690	145	216.869	0.193164	0.668607	0.396554	1.22623	131	12	0	241	244	299	582
AVLP548_b	2039878254	29.8333	0.259416	0.806761	200	527	108	184.765	0.161467	0.584527	0.401125	1.59536	96	12	2	183	199	174	394
AVLP548_b	5813031935	22.265	0.183435	0.645871	186	457	109	161.497	0.137866	0.674937	0.441809	2.10806	100	9	0	164	183	110	297
AVLP548_b	5813088896	30.7885	0.233865	0.695497	215	434	115	180.715	0.17037	0.636361	0.44638	1.38534	101	12	0	202	215	158	341
AVLP548_c	2134692710	46.6567	0.260272	0.732403	265	648	143	238.977	0.195235	0.598385	0.426039	1.41972	129	9	5	252	265	252	538
AVLP548_c	2135016054	43.8994	0.241762	0.706722	279	600	142	238.968	0.183705	0.594223	0.41051	1.52497	97	45	0	254	277	226	465
AVLP548_d	2031679779	48.5077	0.174387	0.654185	516	777	255	365.817	0.132601	0.697069	0.430851	1.55446	245	10	0	431	507	265	631
AVLP548_d	2102613062	38.4264	0.152867	0.598914	456	459	207	297.332	0.129237	0.696192	0.466722	1.33297	200	7	0	357	434	183	382
AVLP548_e	2071915317	58.9584	0.211661	0.674554	420	532	241	363.226	0.162319	0.663499	0.449464	1.29949	194	46	1	363	410	219	445
AVLP548_e	2102962866	55.9976	0.191605	0.641751	433	573	238	368.704	0.151877	0.645504	0.452548	1.18944	206	32	0	373	423	248	465
AVLP548_f	2039865821	86.3254	0.240132	0.751872	845	1558	317	549.889	0.156987	0.57648	0.426039	1.63103	304	13	1	773	840	493	1175
AVLP548_f	2040871009	64.567	0.204534	0.68216	517	1188	257	454.068	0.142197	0.565994	0.440212	1.52873	248	8	0	485	515	424	914
AVLP548_g	2100916607	111.459	0.221958	0.683814	1038	1992	410	655.573	0.170018	0.625407	0.47451	1.07459	349	60	1	913	1030	934	1771
AVLP548_g	2225401500	31.5344	0.222638	0.677923	220	475	124	178.225	0.176935	0.695748	0.41519	1.26053	102	22	0	206	218	188	394
AVLP549	1698821941	20.6466	0.142373	0.545005	353	459	142	215.81	0.0956704	0.657986	0.419871	1.73399	117	25	1	289	339	137	332
AVLP549	1979177169	20.5808	0.14975	0.582514	311	418	129	196.557	0.104707	0.656298	0.376212	1.91376	120	8	0	282	300	117	284
AVLP550	1885036132	15.221	0.191764	0.65033	170	264	82	172.94	0.0880133	0.474152	0.494041	1.55787	80	1	1	154	169	100	189
AVLP550	1916766226	13.9222	0.161884	0.652063	202	255	80	164.365	0.0847034	0.486723	0.469806	1.8325	75	5	1	168	192	75	171
AVLP550	1946424046	19.8271	0.162136	0.641004	194	407	110	165.202	0.120017	0.66585	0.405019	1.92315	104	5	0	169	187	116	270
AVLP550	2073295881	17.3747	0.166392	0.603706	212	386	100	170.463	0.101927	0.586638	0.458957	2.58255	96	4	0	173	199	92	221
AVLP551	1420522486	39.7091	0.183601	0.649392	261	998	200	407.533	0.0974379	0.490758	0.504212	2.39144	183	15	2	229	256	263	575
AVLP551	1694760595	34.3338	0.181621	0.662022	260	772	185	384.708	0.0892466	0.480885	0.4737	2.35925	170	11	4	230	256	193	463
AVLP552	1601227987	36.266	0.176077	0.59754	205	822	178	332.827	0.108964	0.534812	0.533915	2.1343	165	11	2	184	204	230	513
AVLP552	1691686234	42.6032	0.184699	0.638082	218	887	194	372.963	0.114229	0.520159	0.494041	1.93789	176	12	6	187	215	238	578
AVLP552	5813040285	46.6268	0.183138	0.627247	270	924	208	455.857	0.102284	0.456284	0.480787	2.10276	188	16	4	241	268	250	585
AVLP553	1319993169	29.443	0.153719	0.518502	250	637	170	360.398	0.0816956	0.4717	0.490039	2.00289	157	12	1	216	239	182	429
AVLP553	1380680745	35.274	0.159619	0.54307	295	767	190	442.967	0.0796312	0.428925	0.541703	2.2494	159	25	6	248	281	170	475
AVLP554	1420177536	30.6114	0.160209	0.520231	287	510	178	336.414	0.0909933	0.52911	0.41051	1.88701	166	10	2	261	275	153	354
AVLP554	1730547962	23.6346	0.134435	0.509332	224	482	154	296.957	0.0795893	0.518594	0.44638	2.16576	132	18	4	192	203	138	295
AVLP555	1449157298	30.9271	0.152431	0.507682	418	632	194	343.419	0.0900565	0.564908	0.426039	2.99644	186	8	0	367	402	109	317
AVLP556	1449502169	24.6878	0.129143	0.516309	380	551	170	275.465	0.0896222	0.617138	0.457361	2.66757	158	11	1	300	345	121	302
AVLP556	2097864425	27.3985	0.150639	0.560282	416	586	161	291.011	0.0941493	0.553244	0.493232	2.01068	148	12	1	310	383	155	380
AVLP557	1419141364	32.275	0.156439	0.550091	317	740	177	403.775	0.0799331	0.438363	0.507405	2.10095	151	20	6	276	312	195	452
AVLP557	1512630340	25.9673	0.159203	0.510292	332	540	147	349.948	0.0742032	0.420062	0.497125	2.38965	104	38	5	278	329	128	314
AVLP558	1419162874	24.3161	0.189719	0.524931	296	415	121	309.503	0.0785649	0.39095	0.437019	2.27923	70	33	18	261	283	109	245
AVLP558	1480589255	21.5816	0.16434	0.492617	239	373	119	273.77	0.0788312	0.434672	0.423063	2.56927	85	20	14	217	230	80	204
AVLP559	1353691043	17.3851	0.168628	0.510585	203	338	95	217.703	0.0798568	0.436374	0.402722	2.76289	66	22	7	185	192	78	176
AVLP559	1540876843	19.8907	0.151273	0.523046	215	311	117	226.496	0.0878192	0.516565	0.38238	2.42279	102	14	1	201	207	82	180
AVLP559	1603952470	18.7464	0.185741	0.556414	182	307	97	221.376	0.0846816	0.438169	0.34651	2.53499	73	18	6	171	177	76	169
AVLP559	1666081657	14.9195	0.153473	0.537098	165	297	90	168.938	0.0883137	0.532741	0.366851	2.08448	78	12	0	152	161	86	184
AVLP560	973436416	18.8576	0.217547	0.719489	129	94	84	161.443	0.116807	0.520309	0.384	2.26565	75	8	1	123	124	34	51
AVLP561	858453703	36.6627	0.159455	0.557181	239	832	198	357.172	0.102647	0.554355	0.521361	2.20404	195	1	2	208	234	241	501
AVLP562	5812983831	214.965	0.187761	0.654143	1288	5984	890	1725.07	0.124613	0.515922	0.533915	1.97297	847	22	21	1092	1256	1668	3792
AVLP563	735470654	105.415	0.146549	0.546677	876	3287	624	1206.18	0.0873961	0.517336	0.572893	2.39991	613	5	6	649	826	734	1903
AVLP563	5813057461	47.2004	0.168866	0.521059	890	1138	288	523.037	0.0902429	0.55063	0.533915	1.90359	287	1	0	696	833	303	805
AVLP564	5813021093	40.2643	0.114731	0.440331	142	451	280	620.155	0.0649262	0.4515	0.530722	2.13614	268	8	4	114	136	137	275
AVLP565	5813078060	104.421	0.155066	0.528245	1161	1718	589	1205.63	0.0866109	0.48854	0.373019	1.82074	572	14	3	1064	1138	539	1151
AVLP566	891603228	47.339	0.13056	0.498556	666	1250	350	665.223	0.0711625	0.526139	0.376212	2.29833	348	1	1	607	648	347	748
AVLP566	5813016933	48.7005	0.129706	0.504417	692	1339	354	661.385	0.0736342	0.535241	0.398041	2.27523	348	3	3	627	677	339	797
AVLP567	917553030	58.8737	0.145846	0.562214	443	1277	330	695.694	0.0846259	0.474347	0.426039	1.89182	323	3	4	411	440	400	833
AVLP567	1075443614	42.0566	0.117207	0.501066	353	987	285	525.851	0.0799783	0.541979	0.399529	2.0317	281	2	2	327	345	293	631
AVLP568	642629807	40.9722	0.121332	0.495218	301	726	316	516.205	0.0793719	0.612159	0.457361	1.74186	310	4	2	271	289	239	492
AVLP569	1292022825	23.7373	0.129716	0.49234	181	589	167	267.361	0.0887837	0.624625	0.41051	2.59123	165	1	2	150	169	167	329
AVLP569	1351679002	30.0795	0.12399	0.507499	235	623	219	325.537	0.0923996	0.672734	0.396554	1.28063	216	0	2	208	229	265	457
AVLP570	642629827	25.34	0.145832	0.540886	148	405	160	246.631	0.102745	0.648743	0.32	2.27753	147	8	5	137	146	104	239
AVLP570	1044071833	23.1877	0.139598	0.570315	134	384	144	258.249	0.0897881	0.557601	0.373019	1.82463	142	1	1	120	126	122	244
AVLP571	1107081827	115.795	0.170676	0.579133	850	3828	557	1181.89	0.0979743	0.471279	0.393361	2.72811	540	10	7	789	834	861	1938
AVLP572	1312061760	65.9061	0.0985211	0.401857	205	3281	551	1353.63	0.0486886	0.407055	0.554256	3.22569	533	14	4	140	163	604	1519
AVLP573	828463239	82.2643	0.128821	0.465093	900	2608	552	990.367	0.0830645	0.557369	0.490039	1.99202	546	1	5	767	879	784	1708
AVLP574	609173201	43.3746	0.118438	0.470143	360	1355	300	760.92	0.0570028	0.39426	0.477703	3.12195	294	4	2	314	347	262	651
AVLP574	641563387	44.7406	0.123728	0.465523	443	1470	311	777.949	0.057511	0.399769	0.497935	2.72986	308	3	0	368	421	310	785
AVLP575	1104056135	60.0113	0.123994	0.488996	777	1942	437	965.011	0.0621872	0.452845	0.466722	2.18531	432	3	2	726	764	485	1163
AVLP576	1418829730	56.6358	0.127803	0.52446	582	1713	379	740.55	0.076478	0.511782	0.437019	2.26574	370	7	2	520	575	451	1054
AVLP577	1044037281	49.3418	0.124424	0.49679	465	1566	333	720.31	0.0685008	0.462301	0.41051	2.62288	321	8	4	420	442	375	849
AVLP577	5813023089	47.8757	0.119198	0.464947	453	1782	344	726.246	0.0659221	0.473668	0.443405	2.6068	335	7	2	402	440	402	991
AVLP578	1169169208	41.9426	0.116982	0.484998	298	1519	333	695.032	0.0603463	0.479115	0.53851	2.74412	323	5	5	212	260	320	806
AVLP579	1385433981	33.7293	0.1577	0.559901	299	629	189	408.454	0.0825781	0.462721	0.362039	2.74504	185	2	2	242	273	143	322
AVLP579	5813033712	15.0466	0.175862	0.557127	322	248	78	159.316	0.0944447	0.489592	0.426039	2.61017	76	1	1	261	309	54	141
AVLP580	1097642017	26.4922	0.194884	0.535421	261	608	131	260.134	0.10184	0.503586	0.393361	2.49943	75	48	8	243	258	132	340
AVLP580	1449200693	22.1004	0.15763	0.512488	193	511	133	258.56	0.0854747	0.514387	0.426039	2.66341	91	25	17	176	189	114	284
AVLP580	5812991151	18.4169	0.133569	0.48658	189	317	112	235.203	0.078302	0.476184	0.533915	2.64106	77	19	16	165	189	66	176
AVLP581	820710068	25.6361	0.188498	0.631308	239	381	117	231.795	0.110598	0.504757	0.384	2.20929	99	14	4	224	232	111	236
AVLP581	886159795	25.3079	0.194009	0.590897	228	418	114	211.787	0.119497	0.538276	0.487063	2.81337	85	19	10	174	205	88	222
AVLP581	1223810337	27.332	0.169282	0.571448	254	588	146	258.997	0.10553	0.563714	0.34651	2.10579	118	24	4	246	250	152	361
AVLP582	1692014053	18.2904	0.121674	0.464629	191	329	116	234.755	0.0779127	0.494133	0.448	2.75497	90	18	8	165	183	65	166
AVLP583	888840788	29.5795	0.160915	0.597552	332	745	167	252.839	0.11699	0.6605	0.384	1.96037	156	9	2	287	324	215	501
AVLP583	980262532	29.6667	0.168735	0.540399	321	656	159	265.956	0.111548	0.597843	0.38238	2.23033	143	14	2	287	310	168	412
AVLP584	1007550653	26.7605	0.176675	0.560764	254	499	142	236.683	0.113065	0.599958	0.399529	2.03855	123	13	6	220	237	138	328
AVLP584	1007895206	24.0713	0.166519	0.542215	226	485	125	222.405	0.108232	0.562037	0.38238	2.05661	106	15	4	197	212	135	313
AVLP585	950919329	24.1779	0.192147	0.644751	243	596	115	206.97	0.116818	0.555637	0.448	2.84106	99	12	4	216	235	121	297
AVLP585	951234119	24.2083	0.160682	0.550061	263	705	137	230.719	0.104926	0.593797	0.402722	3.00471	130	6	1	231	240	135	348
AVLP586	920895475	14.7105	0.175776	0.541569	107	163	78	153.571	0.0957894	0.507907	0.501019	2.66518	65	11	2	94	101	46	87
AVLP586	950569546	16.9988	0.159969	0.536801	136	308	101	179.121	0.0949015	0.563866	0.491635	2.46161	88	12	1	112	117	75	178
AVLP587	1008581625	13.9492	0.149709	0.504455	176	304	94	186.796	0.0746761	0.503222	0.597915	2.42642	74	17	3	144	168	67	167
AVLP587	1039280664	15.0847	0.14438	0.484945	157	355	100	186.18	0.0810222	0.537115	0.649361	3.17795	80	16	4	123	149	71	168
AVLP587	1069983022	15.5811	0.160248	0.544008	184	282	89	197.375	0.0789417	0.450919	0.593125	2.09616	75	12	2	166	181	86	173
AVLP587	1100684849	13.923	0.161591	0.509913	111	417	94	167.966	0.0828918	0.559637	0.543058	2.4417	74	12	8	92	108	101	246
AVLP587	5813016618	10.038	0.123433	0.447677	102	287	71	109.738	0.0914723	0.646993	0.565806	2.90633	55	10	6	85	98	71	149
AVLP588	1008595027	20.5888	0.204796	0.622577	104	241	95	186.244	0.110548	0.510084	0.512	1.69046	75	20	3	96	101	86	154
AVLP588	1039970967	18.1708	0.172384	0.678044	106	199	85	170.867	0.106344	0.497462	0.488551	2.07455	70	12	0	97	103	63	118
AVLP589	1510281199	20.7874	0.192788	0.670743	153	199	84	191.236	0.1087	0.439248	0.513573	1.99948	61	21	2	131	153	67	125
AVLP589	5812988919	19.0118	0.178801	0.659605	168	288	92	185.473	0.102504	0.496029	0.561125	1.92288	60	27	5	145	165	80	191
AVLP589	5812988920	30.3386	0.293511	0.68547	190	303	99	215.71	0.140646	0.458951	0.621232	2.01663	33	59	7	144	168	90	179
AVLP590	418607079	329.637	0.259785	0.671758	1245	4296	906	1968.7	0.167439	0.460203	0.557232	1.62165	760	81	65	1055	1229	1517	3016
AVLP591	5813059915	130.87	0.167395	0.653179	1470	2998	674	1294.56	0.101092	0.520639	0.448	1.97455	636	28	10	1336	1454	889	1884
AVLP592	1443804853	122.823	0.172259	0.6915	1517	4260	548	1186.02	0.103559	0.462048	0.399529	2.1976	534	10	4	1405	1505	1204	2574
AVLP593	889863729	134.886	0.0893174	0.454927	1564	2746	1139	1274.45	0.105839	0.893717	0.686041	1.89569	835	257	47	948	1319	829	1846
AVLP594	5812980289	101.615	0.0864317	0.516305	816	2020	720	1602.33	0.0634169	0.449344	0.6274	1.98877	685	30	5	632	782	578	1242
AVLP595	637820110	74.142	0.127523	0.490382	505	1833	512	886.697	0.0836159	0.577424	0.362039	2.53957	496	11	5	449	474	430	1022
AVLP596	483708083	42.9457	0.150321	0.607821	355	803	262	394.834	0.108769	0.66357	0.32	2.22438	250	9	3	321	336	240	460
AstA1	362473525	654.926	0.202248	0.486508	4730	6028	2291	4494.65	0.145712	0.509717	0.512787	1.62955	1062	712	517	4040	4599	2026	4436
AstA1	5813069859	649.06	0.197464	0.492559	3719	6322	2203	4914.41	0.132073	0.448274	0.501019	1.64042	1346	599	258	3250	3602	2140	4530
CL001	885168486	461.123	0.298033	0.649443	2151	9357	1105	2074.65	0.222265	0.53262	0.41051	1.53595	478	444	183	1817	2101	3214	7138
CL002	729621875	290.96	0.279769	0.617641	1329	5829	762	1331.21	0.218569	0.572413	0.335529	1.94736	389	275	98	1176	1295	1629	3891
CL003	549175510	156.334	0.218386	0.556268	978	2996	563	954.256	0.163828	0.589988	0.452548	2.03238	237	197	129	870	967	877	1897
CL004	854106922	75.4115	0.296628	0.553805	396	1342	255	453.746	0.166197	0.561988	0.402722	2.40242	138	90	27	355	388	303	780
CL004	914130079	84.7265	0.284518	0.568914	418	1390	280	487.318	0.173863	0.574573	0.416787	2.35784	121	115	44	376	410	331	808
CL005	885495731	21.29	0.199283	0.758989	156	323	93	221.351	0.0961819	0.420147	0.554039	2.16173	88	4	1	129	155	92	191
CL005	947233211	22.0833	0.195285	0.836063	194	274	99	242.745	0.0909732	0.407835	0.533915	1.95923	96	2	1	168	188	90	171
CL006	729007988	23.7473	0.159554	0.655368	171	354	122	242.902	0.0977649	0.502259	0.399529	1.81078	118	2	2	150	169	123	241
CL006	732082028	20.3897	0.162767	0.661223	196	300	112	219.969	0.0926936	0.509163	0.483871	1.6404	109	2	1	166	187	95	211
CL006	792800570	19.6391	0.217672	0.699408	165	257	86	203.755	0.0963857	0.422075	0.463638	1.76702	83	0	3	135	157	88	160
CL007	479912747	139.225	0.182432	0.619778	866	2892	585	1023.02	0.136092	0.571835	0.412106	1.93946	526	40	19	764	856	826	1819
CL008	5812980473	101.652	0.156479	0.535361	563	712	369	790.081	0.12866	0.467041	0.513573	2.48952	175	96	98	480	541	164	366
CL009	5812980494	96.6735	0.22843	0.565763	525	776	309	765.34	0.126314	0.403742	0.580548	3.39007	114	75	120	402	450	171	332
CL010	479908320	91.5364	0.209238	0.591098	531	601	292	673.252	0.135961	0.433716	0.554256	1.68272	177	68	47	439	521	185	424
CL011	886527723	78.5901	0.217711	0.649758	393	442	208	470.265	0.167119	0.442304	0.557232	1.96197	92	44	72	333	379	125	248
CL012	479925776	64.2318	0.177947	0.665026	256	677	265	631.165	0.101767	0.419859	0.430851	1.58416	254	3	8	229	254	246	455
CL013	728274770	75.4746	0.203805	0.546014	291	893	236	467.149	0.161564	0.505192	0.466722	2.55136	102	42	92	249	277	200	481
CL013	758960629	77.1733	0.279876	0.631621	301	642	195	434.141	0.177761	0.449162	0.487063	2.20382	74	38	83	259	283	170	379
CL014	480581727	54.5808	0.24834	0.648729	180	1112	168	327.079	0.166873	0.513637	0.423063	2.46483	91	30	47	154	168	244	587
CL014	665466951	74.128	0.269033	0.626617	254	1418	201	476.05	0.155715	0.422224	0.4737	2.74265	113	30	58	212	236	307	746
CL014	696859236	37.0907	0.0834212	0.426489	145	670	180	253.818	0.146131	0.70917	0.426039	2.35559	115	32	33	121	137	176	377
CL014	852414623	80.33	0.274887	0.650056	264	1073	201	469.91	0.170948	0.427742	0.419871	2.31399	87	40	74	234	254	278	611
CL015	544383511	37.6455	0.179562	0.494819	327	540	202	382.759	0.098353	0.527747	0.507405	1.85433	180	19	3	269	312	164	369
CL015	727889637	39.4481	0.132813	0.443447	303	701	263	378.178	0.104311	0.69544	0.384	2.21961	217	39	7	253	289	171	442
CL016	666503184	45.0654	0.221465	0.580876	210	552	156	271.311	0.166102	0.574985	0.443405	1.75127	87	44	25	182	201	173	404
CL016	666843563	34.6484	0.196786	0.572754	184	410	136	248.106	0.139652	0.548152	0.509703	1.92769	77	33	26	150	168	112	292
CL016	790313423	36.2843	0.236134	0.641207	167	541	118	203.539	0.178268	0.579743	0.399529	1.95959	82	23	13	153	161	152	373
CL016	821366556	27.0864	0.0430019	0.383622	98	351	186	199.545	0.13574	0.932119	0.455765	1.68727	139	22	25	85	95	113	247
CL016	821366958	26.7925	0.0717414	0.435286	121	291	161	196.534	0.136325	0.819195	0.487063	1.98877	112	30	19	109	118	96	192
CL017	544831533	26.862	0.0710103	0.423153	107	527	186	216.944	0.12382	0.857365	0.423063	3.11314	132	39	15	98	104	108	249
CL018	543412036	29.1296	0.0995656	0.442882	115	576	151	217.827	0.133728	0.693212	0.466722	3.01397	102	35	14	89	101	124	285
CL018	548225503	22.5357	0.210807	0.457639	123	494	96	175.94	0.128087	0.545642	0.501019	3.42638	53	32	11	102	113	71	211
CL018	574420970	18.1324	0.136196	0.45372	111	411	115	146.595	0.123691	0.784476	0.384	3.28945	80	28	7	90	99	81	188
CL018	578587420	24.8824	0.216416	0.525275	103	552	103	187.212	0.13291	0.550179	0.421467	2.54197	64	26	13	88	97	139	321
CL019_a	511660697	20.6031	0.213111	0.528792	93	414	93	155.741	0.132291	0.597146	0.402722	2.57568	52	34	7	78	90	84	233
CL019_a	759633968	21.0596	0.140175	0.504211	94	494	118	155.695	0.135262	0.757891	0.373019	2.51489	85	24	9	82	91	114	270
CL019_b	543023799	16.3263	0.143718	0.43721	109	345	110	163.244	0.100012	0.673838	0.487063	3.69703	71	30	9	79	93	67	140
CL019_b	578587259	21.3469	0.070996	0.439992	95	409	149	188.616	0.113177	0.789966	0.44638	2.17285	103	40	6	87	92	109	243
CL019_b	5812981249	29.1081	0.144445	0.48654	107	496	154	231.859	0.125542	0.664196	0.41051	2.57889	87	50	17	95	103	126	258
CL020	542699260	20.3743	0.125575	0.472201	106	454	119	155.335	0.131164	0.766087	0.398041	2.40356	92	24	3	92	100	118	265
CL020	547551580	23.2891	0.0936264	0.453172	104	430	144	172.368	0.135113	0.835422	0.447977	2.43834	103	31	10	86	98	102	250
CL021	5813020846	67.5716	0.133554	0.583044	532	1847	440	707.014	0.0955732	0.622336	0.504212	2.06129	434	2	4	447	519	510	1141
CL022	454347237	46.2635	0.144992	0.53297	455	1337	270	676.21	0.0684159	0.399284	0.53851	2.72069	257	8	5	381	449	307	710
CL022	829162792	36.1022	0.152324	0.567298	526	1230	222	562.354	0.0641983	0.394769	0.504212	2.84091	216	3	3	416	504	278	597
CL022	1102761868	37.7897	0.138349	0.561695	534	1199	244	631.757	0.0598168	0.386225	0.543058	2.13522	235	5	4	418	522	345	702
CL023	608840926	20.9841	0.109007	0.460368	172	388	167	291.023	0.0721046	0.573839	0.618256	2.11466	160	4	3	150	166	116	251
CL023	639875892	24.4866	0.106553	0.495286	224	551	197	336.764	0.0727116	0.58498	0.643061	2.07122	192	2	3	177	214	167	347
CL024	515385759	30.6536	0.108282	0.432389	179	690	223	280.635	0.109229	0.794627	0.60089	2.50369	176	33	14	154	177	155	397
CL024	575073127	31.2254	0.108777	0.465711	133	498	176	246.525	0.126662	0.713923	0.516548	2.48176	145	29	2	111	129	112	283
CL024	575073196	31.6382	0.127779	0.448542	130	516	201	244.18	0.129569	0.823165	0.44719	2.18505	162	34	5	119	127	123	319
CL024	606115742	25.7637	0.117113	0.478579	110	379	157	235.253	0.109515	0.667367	0.426957	2.34004	140	15	2	93	107	91	218
CL024	607458700	32.3864	0.149357	0.525876	131	420	149	259.225	0.124935	0.574789	0.457361	2.63167	122	22	5	117	125	95	226
CL024	729280727	30.5352	0.122106	0.439232	148	624	215	248.348	0.122953	0.865722	0.53689	2.29271	178	33	4	138	148	139	375
CL025	666200256	97.4521	0.24612	0.608555	438	1460	297	549.63	0.177305	0.540364	0.491635	2.24953	165	70	62	365	430	350	884
CL026	449250041	84.402	0.193053	0.515148	515	1353	334	586.435	0.143924	0.569543	0.41051	1.72017	152	129	53	433	487	398	953
CL027	420908078	122.845	0.193327	0.537339	864	1305	568	915.836	0.134134	0.620198	0.583741	1.15276	428	122	18	743	849	588	1052
CL028	575081131	84.5857	0.181129	0.528799	494	1223	413	736.05	0.114918	0.561103	0.543058	1.67169	371	35	7	419	485	422	845
CL029	739256609	311.982	0.249442	0.68912	868	7108	737	1697.61	0.183777	0.43414	0.599402	2.52793	381	235	121	689	861	1541	3992
CL029	801257348	375.039	0.341828	0.703522	1094	4122	707	2233.89	0.167886	0.316488	0.609464	1.78097	214	213	280	892	1084	1297	2856
CL030	699358695	114.004	0.193372	0.537936	525	1790	426	967.967	0.117776	0.440098	0.571405	2.55969	198	136	92	441	503	408	990
CL030	708208811	107.48	0.195809	0.559514	510	1525	379	919.143	0.116935	0.412341	0.577573	2.26327	162	133	84	426	507	372	922
CL031	821703262	136.286	0.283804	0.575901	690	2675	383	932.864	0.146094	0.410564	0.440212	2.69727	151	150	82	603	670	569	1431
CL032	576079106	87.4388	0.156103	0.512334	563	1801	497	867.376	0.100808	0.572993	0.53689	1.63902	321	123	53	493	543	623	1292
CL033	952642507	72.4078	0.117301	0.533973	338	671	484	805.251	0.0899195	0.601055	0.34651	2.14918	434	38	12	256	308	196	391
CL033	952978874	73.3487	0.112157	0.534164	342	800	501	811.303	0.0904085	0.617525	0.373019	2.41684	434	51	16	249	317	211	463
CL033	1164131530	169.232	0.0776888	0.425401	2961	2105	1769	1743.91	0.0970415	1.01439	0.799276	1.62003	1671	81	17	1595	2429	753	1525
CL033	1379644459	167.066	0.0692367	0.401551	2750	2054	1884	1683.71	0.0992254	1.11896	0.729108	1.56268	1800	60	24	1508	2310	724	1516
CL034	859152522	41.2008	0.125448	0.467724	252	1058	289	485.603	0.0848446	0.595136	0.402722	3.09063	281	7	1	231	243	211	511
CL035	735708012	41.0934	0.114803	0.455638	316	873	284	506.672	0.0811046	0.560521	0.398041	2.90139	262	17	5	289	302	187	441
CL036	703282980	183.42	0.237484	0.54749	1182	5845	672	1359.6	0.134908	0.494263	0.38238	3.09612	294	234	144	1010	1123	1005	2805
CL037	800579317	50.8611	0.178876	0.537459	411	820	244	388.114	0.131047	0.628681	0.57438	1.87389	212	28	4	355	408	223	529
CL038	489686575	41.4016	0.189637	0.610698	174	934	159	282.875	0.14636	0.562085	0.487063	2.01125	84	65	10	148	165	259	581
CL038	675490252	93.7725	0.232202	0.698971	286	2146	301	523.67	0.179068	0.574789	0.477703	2.2188	186	80	35	258	281	580	1303
CL038	737262193	32.9687	0.194372	0.623178	129	546	121	262.025	0.125823	0.461788	0.487063	1.75127	61	53	7	117	128	180	384
CL038	829542849	89.603	0.261374	0.683522	282	1952	297	519.168	0.17259	0.572069	0.527529	2.18757	179	89	29	239	276	550	1243
CL039	613756712	34.7575	0.358646	0.785514	149	325	85	176.242	0.197214	0.482291	0.38238	2.4022	61	10	14	144	148	100	181
CL039	1100041650	38.5014	0.352571	0.715864	122	358	102	203.205	0.18947	0.501955	0.456551	1.63744	75	19	8	100	111	132	249
CL040	643376222	41.0981	0.313852	0.697676	162	981	120	241.877	0.169913	0.496119	0.491635	2.3382	65	15	40	137	152	249	589
CL040	916038365	16.9611	0.324542	0.602838	120	403	49	102.136	0.166064	0.479755	0.408212	2.12919	14	16	19	105	111	101	260
CL041	545872467	86.7798	0.246878	0.659947	467	1519	291	503.174	0.172465	0.578329	0.513573	3.45289	202	63	26	397	453	291	693
CL041	549611256	90.2768	0.215298	0.60158	548	1329	329	518.91	0.173974	0.634021	0.494851	2.45706	222	69	38	457	525	325	764
CL042	549943673	44.3131	0.255752	0.690084	155	970	140	266.201	0.166464	0.525918	0.51038	2.53499	83	15	42	113	125	245	529
CL042	5813055833	54.67	0.303018	0.685557	179	1001	151	302.738	0.180585	0.498781	0.413703	2.3015	86	14	51	152	162	228	575
CL043	488931037	44.4702	0.279368	0.66624	169	601	130	231.004	0.192508	0.562761	0.376212	2.85957	85	26	19	154	163	127	310
CL043	609281007	42.318	0.298443	0.646355	147	554	133	226.447	0.186878	0.587333	0.413703	2.55855	84	19	30	119	128	129	301
CL044	551341782	43.0877	0.307626	0.682938	170	587	121	230.257	0.187129	0.525501	0.379296	2.72085	72	28	21	155	164	143	306
CL044	824470535	38.1902	0.291115	0.648579	152	623	117	201.002	0.189999	0.582084	0.376212	3.10067	67	23	27	124	132	112	299
CL045	551004984	40.0917	0.242285	0.624781	173	487	130	220.732	0.181631	0.58895	0.396554	2.83306	90	16	24	159	169	121	251
CL045	857235574	42.3068	0.293786	0.658767	179	487	122	202.72	0.208696	0.601816	0.487063	2.66735	80	20	22	150	166	120	267
CL045	913810052	40.2267	0.349733	0.753494	161	440	106	171.125	0.235072	0.619429	0.384	2.50039	74	20	12	152	158	111	245
CL046	675490017	29.596	0.244842	0.718795	110	395	102	204.06	0.145035	0.499852	0.355871	2.13549	85	14	3	100	109	118	240
CL046	767912577	34.1459	0.251892	0.605043	172	447	131	226.227	0.150937	0.579066	0.426039	1.60769	100	25	6	144	161	155	305
CL046	919314747	42.071	0.258724	0.689888	191	555	131	277.001	0.151881	0.472923	0.402722	1.97455	101	26	4	172	184	166	367
CL046	1500918232	10.0952	0.167559	0.54451	75	154	58	74.5884	0.135346	0.777601	0.38238	1.714	54	4	0	73	74	41	101
CL047	675489881	29.7993	0.250266	0.649662	112	487	104	210.585	0.141507	0.493862	0.401125	2.78638	84	13	7	96	105	128	260
CL047	737218635	24.163	0.234772	0.641288	94	338	92	193.534	0.124851	0.475368	0.426039	2.17352	62	23	7	86	90	85	190
CL047	5813015614	25.7026	0.278114	0.63969	87	423	87	190.093	0.135211	0.45767	0.396554	2.97291	49	26	12	70	79	94	206
CL048	706183871	26.4853	0.194611	0.618494	126	418	110	200.359	0.132189	0.549015	0.433935	2.19157	100	7	3	115	122	106	246
CL048	736877789	24.7209	0.183163	0.59785	114	341	106	185.688	0.133132	0.570851	0.41519	2.25272	86	16	4	101	112	83	201
CL048	737218701	27.3217	0.219357	0.652366	124	357	107	198.088	0.137927	0.540165	0.406616	2.04163	94	12	1	117	120	106	215
CL049	706183853	20.6941	0.272048	0.706032	51	210	70	159.058	0.130104	0.44009	0.437019	1.89731	52	14	4	45	46	72	136
CL049	737218533	27.6139	0.258261	0.629088	85	307	95	214.003	0.129035	0.443919	0.430851	2.11672	74	12	9	80	82	90	183
CL049	737218956	23.0582	0.245531	0.657145	84	258	87	166.755	0.138276	0.521724	0.416787	1.81527	69	11	7	78	84	82	180
CL049	1008620177	23.7738	0.225051	0.715846	84	302	81	189.305	0.125585	0.427882	0.428445	1.81846	60	15	6	77	80	89	199
CL049	1286242549	27.7336	0.279587	0.757494	79	284	84	186.546	0.148669	0.450292	0.507405	2.06814	65	12	7	68	73	85	184
CL050_a	737218550	22.7	0.219451	0.602206	65	380	85	178.706	0.127024	0.475641	0.399529	2.5474	55	20	10	59	60	101	190
CL050_a	1225540409	25.4939	0.22306	0.593066	93	455	94	186.592	0.136629	0.503773	0.358955	2.87853	60	29	5	79	83	113	231
CL050_b	519629116	22.9584	0.185084	0.587276	98	297	100	157.739	0.145547	0.63396	0.406616	1.59536	82	14	4	86	96	104	218
CL050_b	706525097	21.5905	0.197921	0.595831	94	240	90	151.615	0.142404	0.59361	0.341019	1.76702	76	10	4	84	88	89	160
CL050_b	737218738	28.4974	0.257843	0.624675	113	391	101	181.315	0.157171	0.557042	0.373019	2.18505	77	14	10	101	111	125	234
CL050_b	1132431845	23.0427	0.224264	0.636536	96	316	95	156.907	0.146856	0.605454	0.335529	1.50874	77	10	8	88	94	119	209
CL051	644455092	25.0353	0.270307	0.631979	132	330	87	185.685	0.134826	0.468535	0.38238	2.70814	67	17	3	121	132	83	180
CL051	675489869	23.1195	0.242422	0.620831	116	329	87	160.193	0.144323	0.543094	0.476106	2.42579	68	15	4	100	115	85	180
CL051	737218741	16.7117	0.234607	0.554467	90	226	69	129.314	0.129233	0.533584	0.426039	2.29406	44	18	7	76	86	69	141
CL051	737218753	12.1392	0.174789	0.551818	52	181	61	114.08	0.10641	0.534711	0.550955	2.11169	42	15	4	41	47	48	114
CL051	919659561	24.7405	0.232673	0.580269	134	387	104	182.207	0.135782	0.57078	0.38868	2.13728	69	26	9	119	130	114	236
CL051	1256242994	21.7173	0.205177	0.665172	105	308	89	159.197	0.136417	0.559054	0.460554	1.87776	81	7	1	88	98	115	206
CL052	1103792936	85.8803	0.191173	0.759333	23	1159	293	713.067	0.120438	0.410901	0.60089	1.82931	265	16	12	19	21	421	765
CL053	1627030775	355.093	0.245883	0.867642	1185	5558	1055	2333.19	0.152192	0.45217	0.437019	1.34625	1028	12	15	1092	1178	2250	4069
CL054	1162534149	26.7944	0.154866	0.647033	172	563	157	197.539	0.135641	0.79478	0.524445	2.05889	152	4	1	159	169	169	326
CL055	1790973019	26.878	0.193008	0.675541	162	462	131	172.7	0.155634	0.758541	0.466722	1.57412	125	6	0	156	161	147	343
CL056	1381397983	23.5492	0.170598	0.632549	145	273	119	174.238	0.135155	0.682974	0.54238	1.88474	112	7	0	135	143	91	178
CL057	5813055903	49.0147	0.174672	0.627126	435	891	248	433.075	0.113178	0.572649	0.335529	1.76061	237	6	5	416	430	286	618
CL058	5813053760	51.3453	0.133386	0.546857	783	1086	334	660.482	0.0777392	0.505692	0.463529	1.33698	312	16	6	668	758	417	841
CL059	853078844	56.4588	0.115515	0.510882	414	1434	331	599.954	0.0941052	0.551709	0.452548	2.01523	321	9	1	392	407	412	895
CL060	922302296	58.6409	0.203123	0.623384	415	858	244	377.212	0.155459	0.646851	0.483871	1.88246	227	14	3	358	411	267	568
CL061	5813061127	35.0705	0.118209	0.50313	295	718	238	386.148	0.0908215	0.616344	0.507405	2.20485	236	2	0	269	294	198	431
CL062_a	860577283	27.8489	0.102752	0.468773	230	534	199	321.274	0.0866825	0.619408	0.490039	2.09881	193	3	3	208	223	150	328
CL062_a	951986127	23.87	0.106078	0.43527	205	490	185	298.121	0.0800682	0.620554	0.527529	2.39967	181	2	2	178	200	122	288
CL062_b	611249116	19.8631	0.103584	0.490184	143	478	153	242.331	0.081967	0.631369	0.524554	2.29923	146	5	2	122	141	126	263
CL062_b	642616710	25.009	0.111305	0.460704	180	564	184	241.413	0.103594	0.762179	0.5377	1.96015	184	6	2	165	176	180	379
CL062_b	736079469	27.0144	0.123834	0.485123	195	519	184	297.278	0.0908726	0.618949	0.565019	1.97608	176	0	1	172	191	156	311
CL062_b	1415441424	22.1902	0.0945316	0.433663	173	567	175	245.915	0.0902353	0.711627	0.507405	2.28173	174	0	0	148	169	130	328
CL063	516055524	510.21	0.260477	0.652872	2965	6619	1461	3252.63	0.156861	0.449175	0.551063	1.89935	823	472	166	2482	2934	1939	4354
CL064	852738675	212.267	0.236409	0.568635	1768	4244	753	1288.32	0.164763	0.584484	0.483871	2.20885	479	219	55	1542	1745	987	2624
CL065	979627466	276.871	0.176255	0.619634	2046	5826	1211	2130.39	0.129963	0.568441	0.501019	2.16497	1177	21	13	1772	2034	1638	3602
CL066	1069352248	196.548	0.244046	0.641944	937	3262	602	1122.58	0.175085	0.536264	0.513573	1.93413	408	141	53	787	911	1006	2207
CL067	1100357249	84.5984	0.177385	0.60473	812	1541	426	740.482	0.114248	0.575301	0.488551	1.99651	417	5	4	712	803	447	993
CL068	1104103910	88.9468	0.191652	0.573868	675	1669	343	577.063	0.154137	0.594389	0.557232	2.05272	200	110	33	554	671	414	1065
CL069	5901214610	115.288	0.225157	0.615438	693	2016	417	955.415	0.120668	0.43646	0.396554	2.13306	401	10	6	656	676	573	1224
CL070	544379269	106.803	0.193878	0.629211	669	2548	448	932.473	0.114538	0.480443	0.394957	1.94484	427	13	8	586	647	748	1645
CL070	574740549	94.3076	0.165339	0.593357	748	2278	463	941.125	0.100207	0.491964	0.396554	2.51944	441	17	5	674	720	577	1242
CL071	516399646	66.5968	0.153942	0.55874	565	1479	386	714.637	0.0931896	0.540134	0.47451	2.12586	376	6	4	463	550	397	889
CL071	607795307	73.7067	0.166289	0.583395	603	1728	405	748.136	0.0985204	0.541345	0.47289	2.24634	382	17	6	540	593	444	1008
CL071	858458268	74.857	0.156828	0.577952	634	1605	423	696.631	0.107456	0.607209	0.379296	2.17982	392	25	6	571	621	419	955
CL071	1133109676	62.481	0.138818	0.515944	569	1480	398	641.293	0.0974298	0.620621	0.463529	2.1244	383	15	0	494	557	390	874
CL072	605154073	55.0205	0.173879	0.546457	544	1372	287	606.365	0.0907383	0.473312	0.38868	3.04242	263	16	8	501	531	245	662
CL073	575073147	53.6615	0.114119	0.510803	264	1199	365	594.887	0.0902045	0.613562	0.41051	2.0182	347	12	6	236	255	344	717
CL074	671566029	74.0171	0.213045	0.648553	416	1106	282	625.284	0.118374	0.450995	0.448	1.9918	271	5	6	383	408	338	683
CL074	792045391	73.9958	0.209498	0.683709	411	895	285	617.124	0.119904	0.461819	0.457361	1.68827	272	10	3	378	405	319	621
CL075	484005994	74.6557	0.166279	0.594423	426	1679	364	705.944	0.105753	0.515622	0.452548	2.27128	344	12	8	388	421	450	933
CL075	796730640	48.7188	0.157499	0.601157	352	1178	258	519.636	0.0937556	0.496501	0.423063	2.67544	254	0	4	295	345	293	624
CL076	5812981000	21.6508	0.105497	0.557376	206	546	177	344.498	0.0628475	0.513791	0.477703	2.32646	169	6	2	187	199	131	298
CL077	361614914	46.0278	0.151958	0.519676	320	844	238	488.638	0.094196	0.487068	0.480787	2.27744	231	5	2	292	313	259	497
CL077	451982195	42.2839	0.132719	0.460113	251	559	263	422.565	0.100065	0.622389	0.512	2.15259	255	6	2	225	245	167	340
CL078	455059749	31.8727	0.116361	0.470137	279	391	230	376.932	0.0845581	0.610189	0.494851	2.24772	228	1	1	239	272	119	235
CL078	669878695	34.7435	0.121833	0.479729	325	481	256	459.093	0.0756785	0.557621	0.576	1.8934	255	1	0	273	309	150	318
CL079	703296640	50.0936	0.146461	0.540313	382	948	277	450.554	0.111182	0.614798	0.423063	2.29179	255	16	6	354	371	248	547
CL079	915866098	41.4798	0.149492	0.56015	375	775	239	407.777	0.101722	0.586105	0.426039	2.09935	232	5	2	338	367	238	482
CL080	760993807	49.0616	0.157999	0.526993	395	1216	268	536.158	0.0915059	0.499853	0.463529	2.29135	258	8	2	351	382	313	705
CL080	5813071354	54.7673	0.160215	0.521035	422	1295	302	585.506	0.0935384	0.515793	0.452548	2.36336	279	21	2	390	417	373	720
CL081	761342678	35.3801	0.103231	0.415484	307	780	281	463.665	0.0763052	0.606041	0.490039	2.60219	276	4	1	275	296	193	424
CL082	796733261	21.2069	0.144085	0.512005	238	863	143	210.084	0.100945	0.68068	0.41051	3.41999	137	3	3	201	224	120	372
CL082	827081671	18.4949	0.130879	0.506171	239	678	137	212.709	0.0869492	0.644073	0.362039	3.3073	134	2	1	210	222	122	309
CL083	635501884	53.4156	0.19458	0.641488	455	978	264	568.065	0.0940308	0.464736	0.448	2.26187	254	2	8	393	444	288	550
CL083	5813069324	40.2861	0.208468	0.711753	266	672	172	498.042	0.0808889	0.345352	0.487063	2.5816	168	1	3	226	262	178	354
CL084	853791166	46.0378	0.187617	0.590988	321	839	222	445.988	0.103227	0.497772	0.452548	2.25465	194	25	3	288	312	220	482
CL085	389199391	39.6929	0.149176	0.590268	342	924	236	436.528	0.0909286	0.54063	0.499532	2.05867	234	1	1	298	335	241	585
CL085	389541075	36.447	0.132899	0.561954	343	1041	233	415.326	0.0877552	0.561005	0.547061	2.35054	227	3	3	278	338	264	607
CL085	976912883	36.3927	0.126657	0.552174	401	1137	251	375.736	0.0968572	0.668023	0.547871	2.40999	243	3	5	303	392	241	620
CL086_a	572754059	44.8482	0.142635	0.54482	362	1257	255	465.843	0.0962734	0.547395	0.444893	2.61293	240	12	3	338	353	268	658
CL086_a	914492942	48.9888	0.160365	0.601922	326	1033	254	490.937	0.0997862	0.517378	0.424551	2.33501	230	17	7	307	325	242	582
CL086_a	915511932	40.4026	0.141967	0.555248	317	1211	250	498.97	0.0809719	0.501032	0.448	2.55544	231	17	2	282	306	248	631
CL086_b	915852626	29.6122	0.0968417	0.479641	278	677	213	412.666	0.0717583	0.516156	0.470616	2.28064	208	4	1	246	268	176	379
CL086_b	915852772	31.7271	0.105935	0.508872	292	555	229	450.79	0.0703811	0.507997	0.533915	2.65991	219	8	2	239	275	121	269
CL086_b	946550009	26.7259	0.10421	0.529564	246	651	191	387.529	0.0689649	0.492867	0.561125	2.11434	176	12	3	208	240	177	362
CL086_c	914834542	34.3201	0.107323	0.461259	311	711	257	428.281	0.0801346	0.600074	0.576	2.50242	238	12	7	245	294	170	375
CL086_c	5813021572	35.3629	0.102957	0.494368	313	688	246	434.309	0.0814232	0.566416	0.516548	2.37731	230	11	5	281	304	161	388
CL086_c	5813068792	30.2131	0.11179	0.519782	252	575	210	436.13	0.0692755	0.481508	0.53689	2.01046	205	3	2	214	245	145	352
CL086_d	946204816	32.9854	0.119831	0.508726	295	1127	220	394.309	0.0836537	0.557939	0.521361	2.84274	196	20	4	266	290	226	546
CL086_d	946546270	35.298	0.136165	0.522627	295	997	202	398.484	0.0885809	0.506922	0.466722	3.00931	179	16	7	267	289	209	470
CL086_e	326560782	26.0249	0.137861	0.566509	236	515	174	385.207	0.0675609	0.451705	0.529125	2.2854	159	8	7	208	231	133	294
CL086_e	884140963	21.3098	0.131355	0.524182	184	431	147	364.038	0.0585374	0.403804	0.501128	2.46321	142	4	1	150	173	105	231
CL086_e	945527072	29.4219	0.130656	0.563046	279	610	194	423.233	0.069517	0.458377	0.494851	2.35246	180	10	4	224	272	151	338
CL086_e	5813047101	17.9792	0.127707	0.539487	179	340	126	304.868	0.0589735	0.413293	0.647741	2.24061	120	5	1	145	171	80	203
CL087	356809556	26.239	0.118895	0.580889	179	559	177	409.958	0.064004	0.431751	0.6274	4.21489	165	10	2	153	167	97	218
CL087	357814777	26.8077	0.116027	0.580714	166	461	179	365.142	0.0734173	0.490221	0.532318	2.96436	157	14	8	149	159	91	225
CL087	5813026579	33.6563	0.113029	0.538571	199	526	221	412.437	0.0816035	0.53584	0.485467	2.34759	206	14	1	185	196	127	295
CL088	672248510	39.7894	0.137966	0.526641	363	1123	269	390.114	0.101994	0.689543	0.487063	2.28916	262	5	2	296	353	271	651
CL088	853778346	28.8115	0.161362	0.604391	196	648	167	324.752	0.0887183	0.514238	0.512	2.74699	161	2	4	166	195	141	331
CL089_a	946214177	39.3982	0.186276	0.620963	257	728	190	385.376	0.102233	0.493025	0.426039	2.01046	163	26	1	224	250	207	435
CL089_a	5813016634	30.61	0.154728	0.653926	194	572	168	332.46	0.0920713	0.505324	0.512	1.85114	164	3	1	165	191	165	366
CL089_b	759983358	33.2409	0.162951	0.59557	297	745	179	358.435	0.0927388	0.499393	0.452548	2.45124	171	3	5	262	287	171	408
CL089_b	914492772	36.3082	0.147454	0.596557	285	679	184	382.617	0.0948942	0.480898	0.437019	2.95489	164	13	7	254	282	137	314
CL089_b	914497437	36.258	0.125682	0.521245	306	704	219	420.428	0.0862407	0.520898	0.47289	2.51227	187	22	10	273	298	164	357
CL089_b	5813068964	39.3733	0.143303	0.581531	322	697	216	412.043	0.0955563	0.524218	0.443405	2.57391	196	18	2	304	315	154	368
CL089_c	884477324	27.007	0.147997	0.575986	169	412	163	312.302	0.0864772	0.52193	0.57438	1.97912	153	7	3	136	164	120	257
CL089_c	945531980	29.3719	0.161436	0.5553	240	453	161	310.909	0.094471	0.517836	0.511977	1.99402	157	4	0	206	238	114	284
CL090_a	949931381	34.7813	0.13182	0.567298	276	879	202	356.933	0.0974448	0.565933	0.45268	2.64576	191	6	5	213	265	236	469
CL090_a	5813065357	26.9517	0.0973414	0.46925	269	709	191	335.793	0.0802628	0.568803	0.469806	2.49488	180	7	4	229	253	164	397
CL090_b	852747146	21.4006	0.124359	0.526133	215	530	154	261.51	0.0818349	0.588888	0.53689	2.62469	150	1	3	171	206	151	272
CL090_b	1131738018	18.1659	0.116578	0.540862	198	425	140	251.224	0.0723094	0.557272	0.527529	2.64368	140	0	0	146	181	117	220
CL090_c	422277426	19.8826	0.12483	0.525095	211	436	143	279.808	0.0710579	0.511064	0.591529	2.5974	142	1	2	145	202	104	231
CL090_c	483646991	22.6182	0.11375	0.517141	236	485	170	319.111	0.0708789	0.532731	0.498722	2.60265	167	1	7	193	228	115	257
CL090_c	514017455	40.2681	0.138516	0.6064	299	873	192	452.405	0.0890091	0.424399	0.413703	2.54919	170	15	1	283	296	221	483
CL090_c	975872458	28.9882	0.100344	0.498137	265	537	214	333.291	0.0869757	0.642082	0.493232	2.06619	211	2	0	213	251	161	318
CL090_c	976213048	25.1674	0.124754	0.52885	213	557	180	324.966	0.0774461	0.553904	0.53851	2.74858	176	4	0	167	200	106	279
CL090_c	1007252570	24.4296	0.114113	0.477337	242	477	188	347.159	0.0703702	0.541539	0.554256	2.00589	186	2	0	194	232	135	293
CL090_d	544378933	24.0992	0.129323	0.50376	210	615	171	298.106	0.0808412	0.573622	0.448	2.27285	170	1	2	180	199	169	359
CL090_d	734664277	25.7462	0.135727	0.502048	259	678	178	284.837	0.0903894	0.624919	0.396554	2.70038	171	7	4	228	251	150	373
CL090_d	5813011425	23.4849	0.110082	0.482059	262	579	180	265.058	0.0886027	0.679097	0.465125	2.23833	178	2	0	231	254	144	324
CL090_d	5813062050	28.5037	0.139207	0.487905	254	753	191	308.633	0.0923547	0.618857	0.428445	2.55212	185	0	0	218	236	176	416
CL090_e	853097199	41.5104	0.159519	0.544513	349	1070	219	440.891	0.0941511	0.496721	0.497935	2.50612	216	3	4	302	342	264	582
CL090_e	1069663083	28.5221	0.155853	0.523156	264	698	173	303.351	0.0940235	0.570296	0.466722	2.23717	166	3	2	211	255	206	419
CL090_e	5901198526	32.9747	0.149373	0.503552	352	764	207	365.001	0.0903414	0.567122	0.53689	2.07127	201	4	0	259	332	243	483
CL091	734663091	12.6948	0.124221	0.483982	134	401	96	181.222	0.0700514	0.529738	0.450274	2.93	95	1	3	113	126	91	202
CL091	1130713650	16.8105	0.115266	0.447855	156	420	125	219.391	0.0766234	0.56976	0.490039	2.8948	120	2	4	126	149	109	210
CL091	5813021923	20.8793	0.0981279	0.432139	209	517	155	255.422	0.0817445	0.606839	0.532318	3.51304	147	4	0	156	182	105	233
CL092	734677385	119.334	0.154642	0.541969	887	4309	584	1144.89	0.104232	0.510092	0.44638	2.64582	571	9	4	822	884	1019	2352
CL093	484359937	81.5655	0.159388	0.542275	541	1942	418	842.915	0.0967659	0.495898	0.396554	2.2557	377	34	7	501	535	519	1182
CL094	921935093	66.6239	0.115673	0.528507	375	1738	442	827.411	0.0805209	0.534196	0.466722	3.16631	424	15	3	330	363	352	814
CL095	951959415	85.6706	0.153856	0.604735	274	1760	384	849.994	0.10079	0.451768	0.463529	2.10808	358	19	7	225	269	490	1074
CL096	884450920	43.7938	0.165646	0.564858	573	979	238	461.264	0.0949431	0.515974	0.419871	2.41181	234	1	3	485	545	240	570
CL097	797074354	57.3571	0.18661	0.721176	178	920	267	482.622	0.118845	0.553228	0.369935	1.70599	264	3	0	162	175	325	650
CL098	603444300	75.1059	0.110776	0.514382	513	722	379	815.476	0.0921008	0.464759	0.543058	1.65	354	21	4	432	504	235	502
CL099	735371535	29.8518	0.101519	0.50529	313	1136	238	439.838	0.0678699	0.541108	0.384	3.66446	230	7	1	285	309	201	478
CL099	789623676	28.6609	0.0805151	0.436651	284	952	270	406.949	0.0704289	0.663474	0.412106	2.73016	265	4	1	245	276	223	503
CL099	796098427	26.7828	0.0723763	0.427975	288	937	266	366.153	0.0731466	0.726472	0.430851	2.85486	259	5	2	268	284	188	478
CL099	1041015097	30.2773	0.0773038	0.434446	311	980	273	419.532	0.0721692	0.650724	0.373019	3.43687	270	3	0	283	300	183	436
CL099	1102407589	32.418	0.0877527	0.464076	349	1016	278	488.122	0.0664136	0.56953	0.423063	2.84566	266	12	0	321	338	231	520
CL100	760971727	30.2057	0.0625644	0.4213	274	784	302	420.305	0.0718662	0.718527	0.418383	2.62448	293	6	3	237	260	187	416
CL100	1354972766	32.7804	0.123843	0.491937	304	847	241	406.251	0.0806899	0.593229	0.463529	3.05005	238	2	1	273	292	179	407
CL101	791677863	22.4607	0.0877404	0.442606	262	690	209	302.829	0.0741697	0.690159	0.426039	3.09706	205	2	2	226	250	153	336
CL101	1006859972	13.1378	0.0945029	0.441482	154	412	120	180.523	0.0727765	0.664737	0.435532	2.6248	119	0	1	130	139	94	225
CL102	448576577	50.9824	0.132039	0.608093	286	531	245	476.087	0.107086	0.514612	0.493232	1.82782	231	12	2	248	281	165	353
CL102	479607277	20.5757	0.094122	0.471362	186	401	171	262.76	0.0783062	0.650783	0.443405	2.88012	168	2	1	135	160	90	196
CL103	5813069337	20.5656	0.0766566	0.466916	167	745	171	244.511	0.0841091	0.699354	0.373019	3.37839	167	3	1	140	157	130	306
CL104	823058013	21.7	0.105378	0.524865	192	739	165	234.95	0.0923604	0.702279	0.312212	3.19807	164	1	0	165	184	146	344
CL105	1041343016	22.9523	0.0994652	0.504324	184	990	180	284.109	0.0807871	0.633561	0.433125	3.02965	168	9	3	164	177	170	454
CL105	1041347053	19.1429	0.100069	0.444829	165	649	144	236.719	0.0808677	0.608316	0.504212	2.47578	144	3	0	145	162	151	347
CL105	5812978907	16.5642	0.0882442	0.480469	143	376	144	219.423	0.0754899	0.656268	0.494851	2.60733	141	0	0	125	141	79	199
CL106	607855896	46.6626	0.19816	0.62984	432	896	219	420.496	0.11097	0.520814	0.312212	1.50761	205	6	8	404	429	329	638
CL107	5813058336	70.5644	0.150405	0.58107	602	920	378	846.744	0.0833362	0.446416	0.507405	1.4541	319	50	9	537	594	334	682
CL108	1011996877	49.2807	0.151433	0.533546	471	1327	298	585.705	0.0841391	0.508789	0.516548	2.0244	278	17	3	402	455	360	848
CL109	823058891	233.073	0.213262	0.594589	1887	3885	902	1898.55	0.122764	0.4751	0.430851	1.69138	811	80	11	1653	1859	1285	2727
CL110	454002974	140.508	0.176198	0.542637	1210	2434	644	1622.1	0.0866209	0.397017	0.483871	1.78876	598	40	6	1070	1196	749	1665
CL111	858812398	205.812	0.196684	0.635942	1362	3911	852	1432.75	0.143648	0.594659	0.448	1.85136	811	33	8	1215	1342	1214	2642
CL112	914778159	99.5896	0.12825	0.493128	1126	3150	625	1108.95	0.0898053	0.563596	0.437019	2.59578	579	36	10	954	1076	709	1700
CL113	1010667275	23.062	0.146864	0.518225	354	137	154	369.206	0.0624639	0.417112	0.437019	1.11127	150	2	2	317	349	62	101
CL114	921935459	85.5913	0.198754	0.601846	701	716	352	995.813	0.0859512	0.35348	0.516548	1.37906	305	40	7	640	694	268	570
CL115	795374201	58.2273	0.193538	0.459712	455	550	242	538.134	0.108202	0.449702	0.426039	1.82257	133	86	23	410	440	158	387
CL116	1500844839	28.4024	0.139381	0.511312	231	628	170	267.004	0.106374	0.636694	0.516548	2.0165	148	19	3	212	227	170	418
CL117	1567931095	17.8001	0.14875	0.454966	328	292	111	232.678	0.0765013	0.477055	0.504212	2.00701	90	16	5	256	307	80	195
CL117	1661364018	11.9447	0.142199	0.444557	243	151	72	165.241	0.0722869	0.435728	0.450274	2.05967	65	6	1	212	231	40	96
CL118	1319655556	9.12102	0.101243	0.401683	155	163	80	123.921	0.0736036	0.645573	0.437019	1.50465	70	5	5	126	146	60	118
CL118	1443450601	13.469	0.128573	0.403754	181	206	93	162.691	0.0827884	0.571635	0.57438	1.94646	73	12	8	138	165	71	134
CL118	5813038332	12.8436	0.131752	0.403568	188	254	90	153.542	0.0836486	0.586159	0.462041	2.80952	80	8	2	131	155	58	135
CL119	1845617483	18.9061	0.167514	0.532369	187	222	107	148.151	0.127613	0.722235	0.366851	2.3094	96	10	1	159	173	58	128
CL120	1475477547	12.1834	0.159347	0.495933	139	120	81	195.457	0.0623329	0.414413	0.399529	2.16795	66	12	3	129	139	33	76
CL120	1540962734	19.5223	0.154153	0.490442	125	280	115	152.116	0.128338	0.756001	0.384	1.11836	113	2	0	110	122	131	239
CL120	1784234011	8.76481	0.105159	0.552719	111	86	60	120.135	0.0729581	0.499438	0.51038	1.33757	58	2	0	99	102	32	59
CL121	1381397088	11.491	0.195813	0.602479	124	123	56	82.3972	0.139459	0.679635	0.435532	1.86667	52	4	5	109	117	29	94
CL121	1568616664	15.3571	0.174125	0.500218	116	119	68	80.5375	0.190683	0.844327	0.408212	1.42121	40	23	3	93	106	49	79
CL121	1599677766	9.09732	0.167064	0.639175	79	129	43	61.1833	0.14869	0.702807	0.443405	1.56246	42	1	1	71	74	41	95
CL121	1722177539	9.53831	0.118436	0.401219	123	128	67	116.446	0.081912	0.575375	0.512787	2.75969	59	5	2	91	103	38	70
CL121	1722483751	7.05883	0.193614	0.478025	72	42	37	62.494	0.112952	0.592057	0.38238	0.942041	27	9	0	61	62	21	27
CL121	5813068048	8.29627	0.14719	0.431088	93	61	53	89.077	0.093136	0.594991	0.443405	1.45642	48	3	0	81	92	23	48
CL122	1319655405	9.75269	0.175604	0.450081	108	78	51	79.3599	0.122892	0.642642	0.503293	1.81476	37	12	2	85	98	28	53
CL122	1415493056	10.5214	0.16365	0.603482	57	114	56	66.973	0.1571	0.836158	0.396554	2.29463	53	1	2	45	54	33	78
CL122	1722177724	12.9281	0.165753	0.445352	123	117	68	106.549	0.121334	0.638204	0.399529	2.42714	48	17	3	101	111	34	72
CL122	1722502026	8.61865	0.142658	0.45531	79	69	52	82.6059	0.104335	0.629495	0.452548	1.72179	42	8	2	64	69	24	50
CL122	1969074816	10.1556	0.198451	0.486731	95	47	45	70.5853	0.143877	0.637526	0.490039	1.34098	35	9	1	69	90	19	35
CL122	5812996602	10.5528	0.220271	0.463555	76	65	47	84.1234	0.125445	0.558703	0.329361	2.27718	34	12	1	65	74	22	39
CL123	855147657	24.9321	0.145613	0.531802	192	621	154	295.48	0.0843784	0.521186	0.460554	2.27442	153	1	1	177	184	171	360
CL123	920951427	17.5294	0.110322	0.486402	167	653	137	235.244	0.0745157	0.582373	0.530722	2.86779	135	1	1	141	161	132	328
CL123	948260484	25.0214	0.121879	0.553313	208	744	168	280.703	0.0891385	0.598497	0.466722	2.47854	165	1	2	198	206	169	414
CL123	978971398	22.3029	0.115282	0.506369	193	830	164	261	0.0854514	0.628352	0.463529	2.87691	161	0	2	174	185	145	421
CL123	1013040388	13.334	0.105587	0.537579	129	495	105	195.083	0.0683507	0.538233	0.47451	2.87214	104	0	1	106	122	116	251
CL124	1252833634	117.298	0.192295	0.716566	0	1639	384	1051.83	0.111518	0.365078		1.73569	339	34	11			546	1094
CL125	510602264	56.1087	0.225468	0.662882	170	562	180	458.044	0.122496	0.392975	0.521361	2.50229	119	43	18	157	168	119	271
CL125	5813021221	58.4906	0.249307	0.733408	168	647	160	420.948	0.13895	0.380095	0.507405	2.4054	102	39	19	154	166	139	316
CL126	5813062635	148.467	0.256975	0.534784	890	1676	505	953.638	0.155685	0.529551	0.396554	1.60396	193	185	127	763	871	551	1245
CL127	945161760	70.586	0.204788	0.526351	617	1335	308	497.951	0.141753	0.618535	0.452548	2.46161	250	43	15	522	585	313	803
CL127	5812983383	76.3939	0.217584	0.549005	649	1266	307	525.007	0.14551	0.584754	0.47451	2.37488	207	79	21	529	613	267	785
CL128	1192796721	39.5597	0.172761	0.538202	258	644	187	258.67	0.152935	0.722929	0.38319	1.78097	138	27	22	214	250	209	450
CL128	1347979604	47.4556	0.23405	0.623546	250	796	189	331.418	0.14319	0.570277	0.44719	2.07608	154	27	8	222	243	213	501
CL128	1348998826	49.1273	0.206946	0.667272	244	769	186	276.668	0.177568	0.672285	0.396554	2.01987	164	15	7	220	233	239	490
CL128	1441084157	49.2459	0.212693	0.657676	286	716	189	262.226	0.1878	0.720752	0.364445	1.74689	156	27	6	274	286	245	519
CL128	1501384741	43.0098	0.233687	0.687535	250	675	158	269.021	0.159875	0.587315	0.406616	2.04939	126	24	8	223	243	182	436
CL129	478591447	82.7605	0.190446	0.697584	1067	3121	370	724.932	0.114163	0.510393	0.431529	1.69344	365	1	4	953	1048	985	2156
CL130	853100744	88.0679	0.203399	0.608419	812	1559	383	641.543	0.137275	0.596998	0.493232	1.83535	366	11	6	692	797	490	1073
CL131	852767924	48.9197	0.188039	0.618861	266	583	214	423.355	0.115552	0.505485	0.443405	2.0838	210	3	1	244	264	193	366
CL131	884485938	45.8741	0.186067	0.622765	258	527	206	406.354	0.112892	0.506947	0.512787	1.81549	201	1	4	227	253	179	331
CL132	356140121	38.2477	0.17451	0.514661	314	338	203	285.584	0.133928	0.710825	0.396554	2.26563	158	35	10	265	293	93	210
CL132	387512128	59.0042	0.169456	0.503108	441	457	286	424.313	0.139058	0.674031	0.399529	1.98098	207	54	25	389	423	148	299
CL133	667184255	112.022	0.234314	0.577835	689	1320	380	625.349	0.179135	0.60766	0.426039	1.77402	175	131	74	615	666	382	930
CL134	545039548	39.1774	0.176427	0.508486	326	918	197	318.909	0.122848	0.617731	0.376212	2.27442	104	53	40	256	284	241	534
CL134	573039796	42.5373	0.247763	0.550221	178	768	141	287.07	0.148177	0.491169	0.384	3.39322	44	41	56	145	159	139	336
CL135	417550216	163.835	0.202158	0.590626	1294	2498	685	1549.27	0.10575	0.442143	0.493232	1.65	637	42	6	1098	1276	842	1761
CL136	665169278	70.3941	0.174084	0.585906	584	1150	355	729.93	0.0964395	0.486348	0.419871	1.52257	337	8	10	522	575	405	843
CL137	1067240551	136.002	0.166269	0.725009	159	2192	566	1250.71	0.10874	0.452544	0.402722	1.88701	545	10	11	140	155	723	1414
CL138	707190304	116.254	0.165908	0.678577	11	3612	437	1212.4	0.0958874	0.360443	4.35567	3.52148	422	8	7	2	4	582	1535
CL139	800920725	104.317	0.252453	0.896356	11	641	305	648.704	0.160809	0.470168	0.309019	0.956761	301	3	1	10	11	329	528
CL139	5812983561	114.87	0.212165	0.874099	11	713	337	713.211	0.161061	0.472511	0.312212	1.16753	327	8	2	9	11	329	566
CL140	1318991216	132.664	0.249225	0.650836	953	2304	457	827.783	0.160264	0.552077	0.448	1.72336	438	17	2	866	945	712	1570
CL141	200326126	64.5267	0.203696	0.505298	395	1068	274	423.9	0.152221	0.646378	0.423063	2.19319	137	87	50	336	381	287	655
CL142	728895864	51.8736	0.251322	0.550881	415	929	191	367.52	0.141145	0.5197	0.384	1.8605	116	62	13	349	392	260	664
CL143	853437941	63.5145	0.24433	0.633236	292	644	228	423.735	0.149892	0.538073	0.53689	2.79876	189	25	14	258	290	140	328
CL144	767455273	34.933	0.203258	0.565355	318	531	170	306.831	0.113851	0.554051	0.424551	2.39761	129	26	15	264	300	126	316
CL145	791371842	21.0719	0.145818	0.532302	86	315	111	169.741	0.124142	0.653937	0.490039	1.89804	94	9	8	77	83	85	208
CL145	853428443	17.9858	0.186073	0.548427	95	292	83	152.726	0.117765	0.543457	0.41051	1.84768	69	7	7	87	93	92	199
CL146	1069036955	7.81446	0.141496	0.503416	37	218	49	85.4575	0.0914426	0.573385	0.597915	3.29315	43	4	2	23	30	41	94
CL147	1003094304	18.4762	0.17725	0.526282	127	290	104	169.596	0.108942	0.613221	0.533915	1.67813	99	2	3	105	125	98	204
CL147	5812980334	15.9384	0.175743	0.546239	80	242	89	138.098	0.115414	0.644468	0.674274	1.75925	85	4	2	63	78	75	159
CL147	5813015408	19.5577	0.152039	0.563401	122	271	108	166.841	0.117224	0.647322	0.587635	1.74072	105	1	3	91	118	90	182
CL147	5813096913	22.8484	0.189006	0.553484	150	350	113	195.04	0.117147	0.579368	0.535402	2.37862	108	2	0	130	146	104	191
CL148	854451303	8.53632	0.145625	0.494989	44	140	48	79.4427	0.107452	0.604209	0.463529	2.79716	35	10	3	38	41	32	74
CL149	449949172	28.0408	0.114704	0.465807	409	789	229	341.592	0.0820886	0.670391	0.490147	2.53727	223	5	1	317	377	174	443
CL150	883479122	94.3815	0.163643	0.573854	747	2350	493	970.881	0.0972123	0.507786	0.441809	1.84819	475	13	5	680	739	704	1551
CL151	5901222683	94.8507	0.213443	0.643917	606	1839	391	811.937	0.11682	0.481564	0.448	1.80753	378	9	4	574	599	571	1258
CL152	541723677	85.5162	0.243735	0.546151	389	1711	270	528.634	0.161768	0.51075	0.376212	2.50538	126	70	74	343	375	385	938
CL152	541723810	87.5239	0.265075	0.537942	390	2060	284	547.596	0.159833	0.51863	0.384	3.25842	113	83	88	332	372	340	901
CL153	542068823	55.1468	0.238924	0.55397	254	858	193	353.094	0.156182	0.546597	0.47451	1.71789	93	69	31	232	250	283	623
CL154	480672667	50.2801	0.169443	0.506569	279	873	232	343.236	0.146488	0.675919	0.41051	3.13612	117	65	50	247	270	157	424
CL155	5813013930	61.1996	0.252635	0.737422	116	592	182	439.364	0.139291	0.414235	0.320787	1.80613	145	21	16	106	115	206	406
CL156	5813013979	18.9427	0.111337	0.487178	255	482	159	272.145	0.0696053	0.584248	0.629019	1.95512	156	1	2	179	234	127	309
CL157	702760942	90.3734	0.176198	0.544314	661	2088	427	886.944	0.101893	0.481428	0.490039	1.90302	414	10	3	555	651	609	1409
CL157	733192083	37.4853	0.201925	0.516992	510	626	170	386.838	0.0969019	0.43946	0.431529	1.39229	151	15	4	443	498	228	493
CL158	977387419	43.6656	0.171756	0.588506	468	793	226	478.844	0.0911898	0.47197	0.423063	1.88425	220	4	2	404	455	241	515
CL158	5813041707	77.7326	0.187542	0.638964	632	1478	366	694.01	0.112005	0.52737	0.419871	2.11512	357	4	5	568	621	427	927
CL159	5813020748	69.3851	0.172888	0.605262	477	1101	366	585.888	0.118427	0.624693	0.41051	1.43836	353	8	5	417	471	420	829
CL160	356878521	38.9462	0.167541	0.552694	326	669	218	357.393	0.108973	0.609974	0.452548	2.38165	206	8	4	289	318	193	389
CL160	547258283	36.7298	0.157018	0.5592	294	648	208	384.943	0.0954161	0.54034	0.515871	1.88179	200	3	5	271	288	208	431
CL161	511025402	65.4571	0.221762	0.67956	374	1044	257	473.099	0.138358	0.543226	0.423063	1.59525	248	7	2	342	368	360	732
CL161	821729374	48.2541	0.221655	0.686876	304	509	201	315.668	0.152863	0.636744	0.44638	1.83697	197	3	1	262	300	167	331
CL161	852422640	55.058	0.219263	0.653762	336	650	221	361.428	0.152335	0.611463	0.470616	1.88425	215	2	4	288	334	225	411
CL162	758955666	40.246	0.204327	0.625987	258	579	180	302.8	0.132913	0.594452	0.424551	2.34083	174	1	5	209	248	164	339
CL163	852763857	31.1699	0.172796	0.580023	248	913	162	226.331	0.137718	0.715766	0.384	2.25706	156	5	1	207	237	229	557
CL164	852422685	27.6453	0.152965	0.602135	232	691	157	206.261	0.13403	0.76117	0.440212	1.76142	156	1	0	194	219	233	458
CL165	454481372	31.9262	0.166674	0.588479	206	663	164	292.891	0.109004	0.559935	0.465125	2.34778	157	7	0	184	196	171	381
CL165	543135607	29.5936	0.121915	0.514656	220	810	182	288.587	0.102546	0.630658	0.41051	2.80655	173	9	0	190	208	186	431
CL166	790417660	36.9784	0.168428	0.545384	360	865	215	396.648	0.0932272	0.542042	0.47289	2.2118	210	3	2	325	354	241	533
CL166	852763122	30.1146	0.142342	0.500753	280	521	196	301.139	0.100002	0.650862	0.452548	1.92715	187	5	4	252	277	150	316
CL166	5813010391	14.1789	0.143729	0.554077	146	248	89	157.258	0.0901628	0.565947	0.458039	2.49985	82	3	4	115	137	68	142
CL167	821728921	21.4155	0.155419	0.511771	226	423	135	260.443	0.0822271	0.518348	0.463529	3.70044	131	1	3	203	212	85	169
CL167	821729349	23.1829	0.146076	0.546917	234	416	148	276.855	0.0837365	0.534575	0.448	2.92054	140	2	6	204	229	98	198
CL167	1134140939	22.6827	0.140163	0.495416	246	355	144	268.269	0.084552	0.536774	0.47451	2.05434	135	3	6	190	221	100	205
CL168	821729208	22.8256	0.168262	0.567907	217	300	126	235.885	0.0967659	0.53416	0.440212	3.3089	121	1	4	184	205	70	141
CL168	914850280	24.372	0.147898	0.537909	236	362	153	272.663	0.089385	0.561132	0.488551	2.74255	150	1	3	198	223	94	191
CL168	5812982965	13.7843	0.12843	0.50729	193	220	96	140.125	0.0983716	0.685103	0.413703	2.6902	92	0	3	170	184	55	119
CL169	449296405	22.0101	0.113619	0.53245	241	426	165	239.59	0.0918658	0.688677	0.41051	2.52812	160	1	4	216	234	118	228
CL169	852763402	25.5034	0.16248	0.575288	261	499	155	252.804	0.100882	0.613123	0.490039	2.22897	145	3	7	218	259	120	274
CL169	5813091091	22.901	0.158632	0.645854	170	330	126	198.385	0.115437	0.635128	0.53851	2.49774	122	2	2	152	166	77	175
CL170	822070896	24.4014	0.152891	0.558566	225	971	141	226.117	0.107915	0.623572	0.399529	2.98619	136	2	5	181	210	209	484
CL170	852763931	8.79279	0.130568	0.460901	69	195	58	85.0951	0.103329	0.68159	0.577573	2.21204	56	0	0	40	55	62	109
CL171	821729315	8.07134	0.1565	0.639487	56	121	49	90.4607	0.0892248	0.541671	0.523635	2.61109	48	1	1	43	50	34	67
CL171	883798219	16.1745	0.124645	0.572041	127	257	117	158.841	0.101828	0.736585	0.483871	1.53412	115	1	2	105	121	97	171
CL171	946209279	20.049	0.144763	0.58887	143	283	122	157.185	0.12755	0.776154	0.431529	1.72638	119	1	1	125	138	105	186
CL171	5813048229	14.8733	0.123138	0.572339	115	200	103	146.44	0.101566	0.70336	0.493232	1.8708	102	0	0	90	108	56	128
CL172	325839288	20.8146	0.137744	0.494716	176	663	134	189.149	0.110044	0.708435	0.493232	2.4463	127	5	2	151	163	179	382
CL172	387227028	21.251	0.123728	0.502109	223	517	153	201.795	0.10531	0.758196	0.47451	1.77318	152	0	1	190	214	161	361
CL173	325839302	21.0519	0.127025	0.539405	179	721	141	190.571	0.110468	0.739881	0.501019	2.43191	133	3	5	155	172	175	417
CL174	828955389	11.2052	0.107475	0.554064	130	393	60	164.635	0.0680609	0.364442	1.49851	3.6065	59	1	0	58	91	58	141
CL175	481035392	134.834	0.263135	0.594567	636	2073	429	819.99	0.164433	0.523177	0.402722	2.34232	250	120	59	579	626	511	1217
CL176	5813040037	69.2539	0.245029	0.667339	372	847	220	402.412	0.172097	0.546704	0.398041	2.45054	139	67	14	332	355	208	484
CL177	605852310	84.2011	0.319488	0.71171	344	682	228	453.861	0.185522	0.502356	0.426039	2.62529	116	78	34	296	325	156	358
CL177	1038407667	60.32	0.300599	0.624244	293	452	178	280.319	0.215183	0.634991	0.401125	2.09559	71	73	34	275	287	133	275
CL178	512411244	76.4694	0.286755	0.753666	309	744	204	345.599	0.221266	0.590279	0.512	2.64587	115	65	24	265	309	206	397
CL179	356913605	170.118	0.282055	0.664941	566	2480	459	834.881	0.203764	0.549779	0.379296	2.60278	223	151	85	519	557	586	1375
CL180	512411321	96.4123	0.224629	0.626097	497	1619	328	599.617	0.16079	0.547016	0.60251	2.7735	206	90	32	369	482	351	862
CL181	481034861	41.7826	0.223279	0.602977	151	1035	134	196.834	0.212274	0.680777	0.384	3.49346	65	23	46	128	145	169	442
CL182	418969927	48.6389	0.328415	0.650065	166	948	138	260.602	0.18664	0.529542	0.394957	2.9576	58	35	45	146	160	212	479
CL182	418970196	45.4697	0.28467	0.664847	138	533	144	234.484	0.193914	0.614115	0.405019	2.6549	65	31	48	127	133	135	287
CL182	450004644	19.3621	0.175895	0.57906	54	269	71	115.135	0.168169	0.616667	0.485467	2.22976	32	9	30	48	54	73	163
CL182	481034911	37.2529	0.185614	0.602188	116	647	141	221.743	0.168	0.635871	0.567402	2.74344	74	31	36	89	103	160	337
CL182	667258443	44.5212	0.317649	0.717102	153	668	121	176.695	0.251966	0.684796	0.431529	2.62233	57	13	51	130	138	200	347
CL183	1007981340	43.0025	0.202926	0.598622	253	493	164	276.265	0.155656	0.593632	0.565019	2.17958	101	50	13	222	251	120	307
CL184	388280029	43.2576	0.199762	0.564401	259	1300	183	287.002	0.150723	0.637627	0.376212	3.30774	143	29	11	220	241	237	585
CL184	450004338	45.7841	0.189979	0.549029	277	1288	206	260.405	0.175819	0.791075	0.355871	3.15468	182	18	6	237	265	251	597
CL184	854806485	56.1819	0.182489	0.527907	358	1751	255	362.227	0.155101	0.703978	0.329361	2.95532	204	38	13	309	345	339	862
CL185	357249642	38.4988	0.205265	0.599311	190	1109	156	228.112	0.168771	0.683873	0.32	3.29919	133	13	10	173	181	192	499
CL185	418970154	40.8661	0.202437	0.605799	214	1114	174	259.923	0.157224	0.669428	0.329361	3.33792	149	16	9	192	203	205	503
CL186	357249875	35.3581	0.258118	0.606895	159	842	129	195.284	0.18106	0.660576	0.402722	2.74093	100	24	5	145	154	180	456
CL186	855159870	41.7021	0.189987	0.57306	169	1007	164	208.07	0.200423	0.788195	0.335529	2.14539	120	34	10	158	168	242	632
CL187	885513409	96.0916	0.173007	0.573619	368	1098	382	616.303	0.155916	0.619824	0.618256	1.65376	215	97	70	322	361	370	799
CL188	5813128387	40.2932	0.203856	0.53774	231	1143	170	215.924	0.186608	0.787313	0.44638	2.97488	139	27	4	194	210	242	573
CL189	388280268	34.0737	0.20231	0.575804	187	852	151	213.987	0.159233	0.705652	0.443405	2.86812	113	32	6	158	173	176	438
CL189	388280286	30.7545	0.218778	0.569599	150	660	128	193.937	0.15858	0.660007	0.384	2.4965	94	23	11	123	142	157	367
CL190	450004562	27.0967	0.224899	0.566105	117	464	120	146.541	0.184908	0.818883	0.41051	2.65293	80	31	9	106	116	115	247
CL190	512411317	30.9953	0.203018	0.564572	126	419	128	174.725	0.177395	0.73258	0.538486	2.67028	79	34	15	107	121	91	219
CL191	357245785	36.1821	0.18201	0.607151	198	1084	155	215.54	0.167867	0.719123	0.332554	3.27303	131	19	5	178	193	176	482
CL191	357250124	37.1619	0.239368	0.619755	201	1327	146	201.59	0.184344	0.724242	0.362039	3.19872	131	11	4	185	198	203	619
CL191	418970112	47.1321	0.217928	0.647665	188	1145	167	257.007	0.183388	0.649787	0.406616	2.39284	135	25	7	171	187	259	663
CL191	543445683	40.8508	0.208611	0.565829	188	1363	168	196.116	0.208298	0.856634	0.330957	2.7993	148	15	5	172	184	253	723
CL192	418970102	31.4677	0.199287	0.520542	124	750	143	257.74	0.12209	0.554822	0.480787	2.65534	106	27	10	101	114	167	390
CL192	450004504	26.1436	0.207507	0.573388	116	539	123	173.005	0.151115	0.710964	0.390277	2.35846	107	12	4	101	108	157	311
CL192	824115620	28.614	0.221377	0.620797	114	578	115	180.648	0.158397	0.636597	0.341019	2.76446	93	18	4	96	103	135	295
CL193	388280200	28.286	0.212994	0.58234	94	347	114	199.487	0.141794	0.571465	0.546383	2.97978	64	22	28	77	86	82	174
CL193	418970123	29.8119	0.193331	0.561443	90	403	123	169.969	0.175395	0.72366	0.44719	2.87217	74	25	24	81	88	80	204
CL193	450005014	32.0214	0.214624	0.566386	100	474	120	222.692	0.143792	0.53886	0.452548	2.73159	74	22	24	94	96	98	254
CL194	388280249	22.5981	0.18901	0.541614	89	520	106	195.284	0.115719	0.5428	0.591529	3.70736	58	23	25	75	78	93	225
CL194	388280610	24.7677	0.173476	0.487136	97	527	120	187.816	0.131872	0.638922	0.430851	2.91897	63	32	25	86	90	111	264
CL194	418970095	24.0838	0.177082	0.511946	94	475	119	186.067	0.129436	0.639556	0.511977	3.17254	64	25	30	75	92	81	222
CL195	357249472	31.8368	0.221876	0.605957	151	583	121	174.132	0.182832	0.694876	0.437019	2.31813	92	22	7	137	150	131	334
CL195	727899277	33.5296	0.251478	0.631854	115	410	120	155.931	0.215029	0.769571	0.423063	2.39122	67	32	21	104	110	91	224
CL195	729306452	29.852	0.216797	0.621259	116	436	122	151.914	0.196507	0.803087	0.428445	2.56288	81	30	11	109	115	113	235
CL196	387939094	21.3725	0.174387	0.544901	107	418	92	131.403	0.162649	0.700136	0.507405	2.88833	70	10	12	87	98	93	211
CL196	418969956	28.2539	0.21275	0.577525	122	586	113	158.281	0.178505	0.713922	0.465125	2.83922	59	38	16	103	113	116	288
CL196	606193500	39.9282	0.224141	0.545109	137	772	147	177.638	0.224773	0.827527	0.366851	2.73935	71	34	42	123	129	169	403
CL197	357249801	26.5749	0.230117	0.578393	121	486	107	151.406	0.175521	0.706711	0.373019	2.54552	78	26	3	97	107	121	254
CL198_a	357249838	22.1026	0.200624	0.51334	114	670	106	155.348	0.142278	0.682339	0.384	3.00196	79	21	6	105	112	142	323
CL198_a	388280137	20.3089	0.145699	0.499815	109	713	115	175.181	0.115931	0.656463	0.349703	3.09455	103	7	5	92	102	134	350
CL198_a	388280333	17.6749	0.177476	0.552865	89	673	91	157.102	0.112506	0.579242	0.34651	3.47531	73	15	3	82	85	109	298
CL198_a	947258925	21.3715	0.186649	0.537515	98	522	102	171.984	0.124265	0.593079	0.47451	3.29507	84	12	6	89	97	107	240
CL198_b	387939267	30.5948	0.224395	0.552753	114	656	127	224.366	0.136361	0.566039	0.399638	3.05839	81	27	19	101	109	118	323
CL198_b	418970128	21.3663	0.213049	0.575617	95	464	95	182.754	0.116913	0.519826	0.526719	3.85163	68	20	7	80	90	84	183
CL198_b	697891313	28.3061	0.21624	0.552621	113	526	113	200.213	0.14138	0.564399	0.426039	3.19986	76	20	17	98	111	108	249
CL198_b	5813083359	24.9595	0.202711	0.543161	98	480	107	197.018	0.126687	0.543098	0.384	3.10296	44	26	37	89	91	95	230
CL199	819725372	183.587	0.19807	0.722297	863	3265	732	1402.51	0.130899	0.521921	0.456551	2.19446	700	16	16	754	836	910	1939
CL199	882580620	99.9964	0.167703	0.665518	858	724	452	970.768	0.103008	0.465611	0.4737	1.36727	422	26	4	759	852	283	531
CL200	946495259	113.115	0.21144	0.595349	1128	2247	457	894.057	0.126518	0.511153	0.443405	1.97617	432	19	6	1025	1111	601	1443
CL201	698569644	88.2151	0.156119	0.566569	577	1275	437	828.944	0.106419	0.527177	0.477703	1.88108	397	29	11	522	554	382	849
CL202	634888570	132.203	0.198566	0.781891	107	1980	432	940.744	0.14053	0.459211	0.201361	1.55608	408	14	10	83	103	757	1396
CL202	5813013952	74.2452	0.136391	0.678533	97	1349	326	738.261	0.100568	0.441578	0.463529	1.63834	313	9	4	62	76	496	915
CL203	5813022858	69.1822	0.151226	0.574466	14	1274	354	691.769	0.100008	0.511732	0.644657	2.36607	339	4	11	10	10	317	725
CL204	727302430	55.7456	0.193575	0.563243	205	907	214	463.661	0.120229	0.461544	0.47289	1.88863	174	30	10	179	201	278	610
CL205	1010713883	36.1236	0.118096	0.601534	4	703	222	405.412	0.0891033	0.547591	2.01352	2.3183	218	3	1		3	202	411
CL206	634884062	40.084	0.186448	0.611627	159	623	188	451.01	0.088876	0.416842	0.28251	2.92048	169	11	8	127	142	144	313
CL207	604476368	97.7788	0.241762	0.668694	138	1202	309	958.777	0.101983	0.322286	0.460554	2.82846	272	14	23	108	127	301	602
CL208	5813087868	44.2917	0.198398	0.659075	40	651	185	350.228	0.126465	0.528227	0.28719	2.29909	181	2	2	36	40	192	404
CL209	696617614	17.1423	0.136995	0.57354	59	178	106	247.312	0.0693145	0.428608	0.426039	2.08997	102	3	1	55	58	54	114
CL209	917298286	21.828	0.141388	0.570783	92	256	138	260.295	0.0838589	0.530168	0.457361	2.01361	133	2	3	84	88	82	164
CL210_a	1010718372	11.3178	0.138674	0.556759	17	131	67	146.06	0.0774868	0.458714	0.329361	3.45905	62	4	1	16	16	26	60
CL210_a	1011055060	34.981	0.170815	0.701104	47	461	152	294.278	0.11887	0.516518	0.291871	1.93727	147	2	3	40	44	142	291
CL210_a	5813053728	19.1545	0.162357	0.690562	35	240	104	210.604	0.0909499	0.493817	0.329361	1.6203	96	7	1	27	33	94	152
CL210_b	1010713958	18.7359	0.140863	0.595199	17	210	108	212.64	0.0881107	0.5079	0.565019	2.27263	98	9	1	11	14	42	129
CL210_b	1010713981	13.9177	0.139151	0.544858	17	147	82	193.894	0.0717797	0.422911	0.396554	2.60378	79	3	0	15	16	36	82
CL210_b	5813067839	12.7299	0.133685	0.572156	21	191	83	162.239	0.0784634	0.511589	0.271529	2.23055	75	8	0	13	14	48	111
CL211	822505389	95.1026	0.185364	0.713893	281	1913	389	886.73	0.107251	0.43869	0.332554	2.55531	381	6	2	257	277	491	1052
CL211	1288790426	34.8367	0.103453	0.594613	89	393	166	494.621	0.0704312	0.335611	0.426039	2.08242	142	22	2	79	86	112	232
CL212	1042724993	67.6687	0.126542	0.517063	579	2373	429	832.189	0.0813142	0.515508	0.355871	2.8917	408	20	1	502	560	469	1198
CL213	1134482718	97.4504	0.170254	0.677385	17	2530	411	821.956	0.118559	0.500027	0.847529	2.6114	392	12	7	10	14	614	1371
CL214	1289285572	61.3557	0.195727	0.683272	15	1164	223	412.568	0.148717	0.540517	0.329361	2.79237	144	68	11	12	15	255	594
CL215	1228274595	16.1913	0.119099	0.439232	219	278	129	254.441	0.0636347	0.506994	0.501019	1.94804	124	4	1	184	211	73	167
CL215	1259309269	19.2226	0.109509	0.414335	236	322	156	297.927	0.0645214	0.523619	0.5634	2.01044	147	8	1	198	219	95	199
CL215	1503552296	25.2998	0.103137	0.393508	224	532	206	347.15	0.0728786	0.593403	0.497935	2.46804	192	12	2	196	208	119	310
CL215	1629050586	25.0778	0.128365	0.500423	246	600	170	353.225	0.0709965	0.481279	0.51119	3.11714	160	9	1	210	228	118	287
CL216	884157262	65.9868	0.272785	0.790627	33	914	197	445.653	0.148068	0.442048	0.271529	2.25467	154	19	24	29	32	238	546
CL217	917727045	31.4214	0.143366	0.533248	272	583	184	380.036	0.08268	0.484164	0.47451	2.01982	178	4	2	243	261	169	374
CL217	947608249	34.0343	0.139604	0.550105	174	695	221	377.568	0.0901409	0.585325	0.487063	2.23829	214	5	2	160	172	190	416
CL218	1041697674	31.0441	0.164196	0.644793	123	497	162	334.632	0.0927708	0.484113	0.448	2.20885	158	3	1	110	120	148	294
CL218	1189847645	29.9665	0.165667	0.549714	245	371	161	353.579	0.0847518	0.455344	0.577573	1.89318	157	2	2	216	241	123	239
CL219	1038964771	25.1244	0.137507	0.600927	149	635	160	302.001	0.0831931	0.529799	0.349703	3.14223	153	3	4	148	148	165	306
CL219	1070331992	27.9596	0.142021	0.587165	126	438	167	331.819	0.0842615	0.503286	0.423063	1.80989	163	3	1	119	125	142	284
CL220	790668991	27.3914	0.143804	0.617599	116	459	160	297.355	0.0921169	0.538078	0.406616	2.14804	154	3	3	106	114	135	286
CL220	883781857	27.7181	0.150532	0.581188	154	460	153	337.495	0.0821291	0.45334	0.405019	2.32289	142	7	4	142	152	132	273
CL221	946209663	27.0113	0.168382	0.565466	228	802	121	245.063	0.110222	0.49375	0.329361	3.38466	116	2	3	210	223	152	363
CL221	1037609552	21.457	0.160236	0.580828	164	664	118	220.561	0.0972838	0.535	0.348106	3.13245	115	3	1	154	161	152	320
CL221	1038290956	22.4392	0.164506	0.572907	150	776	124	195.372	0.114854	0.634686	0.334041	3.08676	120	3	0	134	150	167	371
CL222	946533908	18.7733	0.137675	0.593984	185	420	113	229.595	0.0817669	0.49217	0.335529	3.65359	111	2	2	162	176	69	175
CL222	976890849	16.4616	0.172933	0.654971	124	352	87	211.867	0.0776974	0.410634	0.3457	3.47441	86	1	1	97	105	68	163
CL222	5813048646	17.9204	0.135954	0.518423	171	557	117	210.516	0.0851259	0.555778	0.41051	3.03122	114	1	0	151	163	124	274
CL222	5813048648	15.1895	0.134578	0.551343	102	346	105	214.132	0.0709355	0.490352	0.362039	3.2328	102	2	0	81	85	56	156
CL223	945532137	15.2394	0.137011	0.497975	154	275	97	174.501	0.087331	0.555869	0.450274	2.75361	96	1	3	124	141	73	143
CL223	945532473	18.1955	0.144953	0.512413	184	278	102	195.415	0.0931123	0.521966	0.348106	2.0511	94	5	4	161	176	88	164
[truncated: 17,724 more rows]
