# Supplementary material for: Connectomic Analysis of Mitochondria in the Central Brain of Drosophila
Source: bioRxiv. 2026 Jul 30:2024.04.21.590464. Preprint. [Version 5] doi: 10.1101/2024.04.21.590464 (PMC13320868; doi:10.1101/2024.04.21.590464)
Supplement: Supplement 2 — Supplementary Data Table 2: Mitochondrial properties of cell types. [file media-2.xlsx]

## Sheet: Supplementary Data Table 2
Cell type	Cell count	Mean median mitochondrial volume (mm3)	S.D. median mitochondrial volume (mm3)	Mean median mitochondrial long axis(r0) (mm)	S.D. median mitochondrial long axis(r0) (mm)	Mean number of mitochondria	S.D. number of mitochondria	Mean mitochondrial number density (mm-3)	S.D. mitochondrial number density (mm-3)	Mean mitochondrial volume (mm3)	S.D. mitochondrial volume (mm3)	Mean mitochondrial volume density	S.D. mitochondrial volume density	Mean number presynapses per mitochondrion	S.D. number presynapses per mitochondrion	Mean number postsynapses per mitochondrion	S.D. number postsynapses per mitochondrion	Mean fraction dark mitochondria	S.D fraction dark mitochondria	Mean fraction medium mitochondria	S.D fraction medium mitochondria	Mean fraction light mitochondria	S.D fraction light mitochondria	Predicted neurotransmitter	Known neurotransmitter
5-HTPLP01	1	0.216789		0.695098		907		0.574251		239.425		0.151587		2.23374		4.44432		0.857773		0.136714		0.00551268		unclear	unclear
5-HTPMPD01	2	0.100072	0.010489	0.404361	0.0116596	648	339.411	0.608843	0.158172	83.556	45.2746	0.07829	0.0219271	2.46532	0.842804	4.00855	1.89424	0.870396	0.00304464	0.107512	0.00393462	0.0220919	0.00697926	unclear	unclear
5-HTPMPV01	2	0.104287	0.00328876	0.420547	0.0252789	742	237.588	0.517449	0.0857663	111.319	16.3363	0.0787269	0.000948645	2.18628	0.536916	4.06667	0.72369	0.73546	0.0144037	0.178451	0.0133803	0.0860895	0.00102342	unclear	unclear
5-HTPMPV03	2	0.0840581	0.000845722	0.41633	0.000544432	2610	205.061	0.604017	0.15569	313.902	21.1538	0.0725715	0.0179185	1.98865	0.127954	2.0158	0.0269345	0.931824	0.0189025	0.0470909	0.00397073	0.0210847	0.0149318	unclear	unclear
AL-AST1	2	0.212934	0.00636754	0.833913	0.0381644	284.5	38.8909	0.844197	0.016978	72.9603	9.28397	0.216657	0.00642251	0.842868	0.19049	8.20031	0.206248	0.965891	0.0152208	0.0273558	0.0111731	0.00675322	0.00404772	gaba	unclear
AL-MBDL1	1	0.139743		0.693542		748		0.539789		182.14		0.13144		0.0106952		5.70722		0.966578		0.0240642		0.00935829		unclear	unclear
ALBN1	1	0.201662		0.846293		751		0.582344		210.95		0.163575		0.476698		9.84953		0.765646		0.203728		0.0306258		unclear	unclear
ALIN1	2	0.211362	0.0025893	0.788944	0.0559803	440	15.5563	0.410082	0.00938957	141.35	5.08744	0.131797	0.00638486	0.793934	0.150314	3.06555	0.534441	0.812411	0.00502521	0.154699	0.00868356	0.0328899	0.00365835	unclear	unclear
ALIN2	1	0.30428		0.836801		596		0.375912		272.963		0.172165		1.60067		6.4245		0.575503		0.350671		0.0738255		acetylcholine	unclear
ALIN3	2	0.178926	0.0117011	0.791187	0.0498968	252	1.41421	0.494514	0.0167364	55.8048	0.704009	0.109548	0.00570253	1.2341	0.00991016	1.93036	0.0705403	0.990071	0.0028617	0.0059446	0.00277262	0.00395257	0.00558978	acetylcholine	unclear
AMMC-A1	2	0.126401	0.00755068	0.73636	0.00741515	812.5	6.36396	0.131032	0.00478313	174.011	13.0755	0.028021	0.000864819	0.0944055	0.0642703	9.97676	0.905279	0.898394	0.0173313	0.0911343	0.0146384	0.0104721	0.00269288	unclear	unclear
AOTU001	3	0.148773	0.0178132	0.662965	0.0473559	149.333	4.6188	0.587716	0.0541367	26.1514	2.22576	0.102519	0.00550529	1.02851	0.301868	3.92459	0.702534	0.984405	0.00360591	0.00670078	0.00021102	0.00889376	0.00369737	acetylcholine	unclear
AOTU002_a	3	0.202358	0.0214619	0.73941	0.0361805	126.667	17.2143	0.485569	0.0296951	30.4386	5.36777	0.116655	0.0140223	0.73222	0.167981	3.90611	0.574227	0.967382	0.011856	0.0216802	0.00696776	0.0109376	0.00589821	unclear	unclear
AOTU002_b	4	0.161658	0.0397712	0.662405	0.0621173	139	23.5372	0.574372	0.0337827	27.2365	10.0121	0.110001	0.0242081	0.928232	0.105646	3.89522	0.677848	0.980023	0.0148305	0.0134602	0.0116444	0.00539858	0.00379675	acetylcholine	unclear
AOTU003	3	0.120431	0.00315526	0.531627	0.00112758	141.667	20.232	0.586139	0.0201988	18.9168	2.78376	0.0782399	0.00286142	1.29406	0.108811	3.63872	0.257984	0.974029	0.0114305	0.0188227	0.0114047	0.00714871	0.000944182	acetylcholine	unclear
AOTU004	3	0.163945	0.0357406	0.639188	0.0870865	108.667	16.8622	0.643925	0.0455289	18.8313	1.07662	0.112712	0.0136463	1.52471	0.0945641	3.91893	0.428242	0.990659	0.0013393	0.00934092	0.0013393	0	0	acetylcholine	unclear
AOTU005	1	0.215843		0.718822		427		0.605317		107.813		0.152836		1.63466		4.70258		0.976581		0.0117096		0.0117096		acetylcholine	unclear
AOTU006	1	0.200335		0.6887		281		0.545871		73.1854		0.14217		1.50534		6.14235		0.982206		0.0106762		0.00711744		acetylcholine	unclear
AOTU007	6	0.164177	0.0175421	0.623073	0.0326966	177	34.2812	0.649168	0.0646463	32.5672	9.10187	0.116706	0.00359079	1.54361	0.230695	3.39063	0.689618	0.990038	0.0119052	0.00353734	0.00671927	0.00436141	0.00415003	acetylcholine	unclear
AOTU008_a	8	0.154298	0.0161899	0.611724	0.0415566	130	6.9282	0.664282	0.0610715	21.454	2.58866	0.10926	0.0120749	1.2244	0.229361	4.57796	0.406248	0.981567	0.00850579	0.00772844	0.00569877	0.0106525	0.00419886	acetylcholine	unclear
AOTU008_b	3	0.147375	0.013905	0.607884	0.0496558	97.6667	7.63763	0.661009	0.0810899	15.8242	1.09508	0.106698	0.00528703	0.900003	0.127378	2.69804	0.903148	0.993056	0.0120281	0.00694444	0.0120281	0	0	unclear	unclear
AOTU009	1	0.252797		0.662274		354		0.413114		125.236		0.146149		1.70621		9.78249		0.700565		0.234463		0.0649718		glutamate	unclear
AOTU010	1	0.129845		0.479672		106		0.694844		16.7285		0.109658		1.25472		5.15094		0.764151		0.216981		0.0188679		glutamate	unclear
AOTU011	2	0.258313	0.0189462	0.683107	0.0161639	183.5	7.77817	0.614746	0.0516669	60.0983	0.61124	0.201201	0.0104407	1.219	0.0478173	7.79939	0.208883	0.693731	0.0515165	0.240161	0.0178868	0.0661078	0.0336297	glutamate	unclear
AOTU012	1	0.185305		0.634894		526		0.571183		121.926		0.1324		1.4943		5.8365		0.946768		0.0152091		0.0380228		acetylcholine	unclear
AOTU013	1	0.260334		0.70642		306		0.462047		89.1007		0.134538		2.39869		3.97712		0.990196		0.00653595		0.00326797		acetylcholine	unclear
AOTU014	1	0.253387		0.799778		498		0.385863		190.34		0.14748		1.43976		7.11647		0.947791		0.0321285		0.0200803		acetylcholine	unclear
AOTU015	3	0.196476	0.0261569	0.711189	0.0575988	172.667	6.1101	0.466402	0.0754797	40.4011	6.6886	0.107375	0.00583263	1.84532	0.347223	9.99053	3.74677	0.961519	0.011099	0.0209991	0.0113082	0.0174815	0.00632446	acetylcholine	unclear
AOTU016	5	0.221867	0.022866	0.713097	0.044785	186.8	28.8305	0.544584	0.027199	51.2499	8.64684	0.149195	0.00743849	1.73371	0.152206	6.81307	0.511761	0.946136	0.0171566	0.0264893	0.00898698	0.0273746	0.0143528	acetylcholine	unclear
AOTU017	4	0.185568	0.0219299	0.657591	0.075682	127.5	10.083	0.627269	0.0404304	26.3306	3.43282	0.128918	0.00757526	1.52921	0.176384	4.05767	1.36913	0.976655	0.0105059	0.00787886	0.000603009	0.0154659	0.0107224	acetylcholine	unclear
AOTU018	1	0.186774		0.653318		108		0.525376		23.2127		0.11292		1.51852		4.02778		0.962963		0.0185185		0.0185185		acetylcholine	unclear
AOTU019	2	0.233716	0.0122775	0.845058	0.0364628	1120.5	102.53	0.29397	0.0111486	497.435	53.7761	0.130364	0.00276973	1.2339	1.10368	8.61049	7.82107	0.88179	0.0106394	0.100344	0.0110121	0.0178662	0.000372708	gaba	unclear
AOTU020	2	0.176415	0.00702934	0.547445	0.0199752	197	32.5269	0.607103	0.0457482	39.5113	4.37521	0.122065	0.00250448	1.11708	0.127013	4.22116	0.711318	0.932628	0.0140017	0.0439133	0.0214644	0.0234587	0.00746267	gaba	unclear
AOTU021	1	0.190317		0.623141		154		0.543327		33.4431		0.117991		1.04545		4.68831		0.928571		0.0519481		0.0194805		gaba	unclear
AOTU022	1	0.166375		0.559854		160		0.600452		30.6527		0.115034		1.31875		3.7		0.95625		0.03125		0.0125		gaba	unclear
AOTU023	2	0.277306	0.0758181	0.749666	0.0839129	313	207.889	0.403641	0.0717657	105.423	51.8139	0.143278	0.00417273	3.15157	2.1881	5.19938	3.23819	0.95643	0.0275398	0.0277632	0.0222244	0.0158067	0.00531534	glutamate	unclear
AOTU024	1	0.197325		0.679021		217		0.43498		48.7818		0.0977839		2.05069		2.82488		0.949309		0.0276498		0.0230415		acetylcholine	unclear
AOTU025	1	0.256154		0.859125		486		0.587221		175.83		0.212451		1.59877		10.9259		0.954733		0.0329218		0.0123457		acetylcholine	unclear
AOTU026	1	0.151286		0.568938		358		0.61954		59.7542		0.103408		2.18156		5.35196		0.97486		0.0139665		0.0111732		acetylcholine	unclear
AOTU027	1	0.191406		0.665808		331		0.593462		78.7669		0.141224		1.65861		6.13595		0.975831		0.0181269		0.0060423		acetylcholine	unclear
AOTU028	1	0.156783		0.607616		284		0.608559		50.3874		0.107971		1.67958		2.73944		0.982394		0.00704225		0.0105634		acetylcholine	unclear
AOTU029	1	0.146776		0.588867		329		0.771267		59.6065		0.139734		1.43161		7.71125		0.969605		0.0151976		0.0151976		acetylcholine	unclear
AOTU030	1	0.135789		0.543765		180		0.562656		28.0036		0.0875354		1.80556		4.49444		0.983333		0.00555556		0.0111111		acetylcholine	unclear
AOTU031	1	0.198529		0.64784		82		0.484601		16.5246		0.0976563		1.76829		4.35366		0.95122		0.0487805		0		acetylcholine	unclear
AOTU032	3	0.138649	0.0159361	0.596695	0.033844	135.667	15.3731	0.716257	0.0160892	20.1933	2.97568	0.10627	0.00252946	1.85188	0.355549	3.63469	0.396873	0.943217	0.0145839	0.0207874	0.0183958	0.0338282	0.00789768	acetylcholine	unclear
AOTU033	1	0.232798		0.699916		722		0.547724		202.394		0.15354		1.64404		6.67036		0.965374		0.0193906		0.0152355		acetylcholine	unclear
AOTU034	1	0.143434		0.574866		135		0.713261		20.2816		0.107156		1.98519		3.82963		0.940741		0.00740741		0.0518519		acetylcholine	unclear
AOTU035	2	0.257843	0.000124541	0.795815	0.0162066	714	62.2254	0.455175	0.0396313	258.005	37.389	0.163647	0.00474729	1.00834	0.0789644	5.98289	0.955194	0.914793	0.0212942	0.0668767	0.00803651	0.0183299	0.0132577	glutamate	unclear
AOTU036	1	0.189518		0.699776		149		0.572776		36.6691		0.140961		0.00671141		2.36913		0.845638		0.134228		0.0201342		unclear	unclear
AOTU037	2	0.201372	0.00822552	0.6527	0.0217377	139.5	2.12132	0.597468	0.0440947	31.1237	0.924739	0.133125	0.00385296	0.788853	0.042409	4.64331	0.227744	0.824699	0.0429541	0.136062	0.0182064	0.0392384	0.0247476	gaba	unclear
AOTU038	4	0.181675	0.0082072	0.584526	0.0389571	84	14.0949	0.470926	0.0679952	21.1291	2.00748	0.118891	0.0116537	0.675551	0.156665	2.65896	0.349532	0.748077	0.0498565	0.205477	0.051224	0.0492328	0.0380808	unclear	unclear
AOTU039	4	0.229675	0.0313756	0.65716	0.033508	84	7.07107	0.542651	0.0738539	21.9956	2.151	0.141	0.00529196	0.751604	0.03162	2.48933	0.303582	0.673246	0.0467346	0.258943	0.0640643	0.0678113	0.0217039	unclear	unclear
AOTU040	3	0.218554	0.0305751	0.567709	0.0137586	71.3333	6.1101	0.556383	0.0468278	17.7432	0.982015	0.138394	0.00738956	0.69546	0.0696924	2.87952	0.694519	0.555844	0.0970972	0.326618	0.105472	0.117538	0.0329532	unclear	unclear
AOTU041	4	0.434088	0.142132	0.903581	0.0439813	450.75	362.238	0.292207	0.0394165	239.096	163.466	0.1767	0.0525195	2.50881	0.626931	9.12056	5.19808	0.866621	0.0710436	0.111303	0.0639758	0.022076	0.0071942	gaba	unclear
AOTU042	4	0.206573	0.034099	0.791607	0.0633214	601.25	20.1556	0.472252	0.0222028	191.532	10.7912	0.150268	0.00532665	1.44352	1.08188	6.92355	2.99326	0.957132	0.0254094	0.0348442	0.0186615	0.00802415	0.00678737	gaba	unclear
AOTU043	2	0.17688	0.00371596	0.634561	0.0485698	168.5	28.9914	0.489479	0.00601579	33.5755	6.21051	0.097432	0.00247601	1.68603	0.0624141	3.65739	0.84369	0.982661	0.00540973	0.00866938	0.00270486	0.00866938	0.00270486	acetylcholine	unclear
AOTU044	4	0.137185	0.0174398	0.511715	0.0289907	180.5	9.25563	0.541129	0.0286896	28.3962	2.43361	0.0851018	0.00696046	1.54431	0.125805	3.63781	0.468629	0.976606	0.0158783	0.0123415	0.00816912	0.0110528	0.00791499	acetylcholine	unclear
AOTU045	1	0.197751		0.582881		221		0.416003		54.4026		0.102406		1.79638		2.15837		0.791855		0.162896		0.0452489		glutamate	unclear
AOTU046	4	0.198893	0.0163671	0.554034	0.0297917	420.25	47.8287	0.481719	0.0313881	98.1443	9.75351	0.112564	0.00578529	1.59469	0.0267241	4.18026	0.734518	0.592824	0.0159355	0.283468	0.0165421	0.123709	0.0213578	glutamate	unclear
AOTU047	1	0.196389		0.483266		212		0.565147		46.8211		0.124815		1.30189		3.07075		0.396226		0.382075		0.221698		glutamate	unclear
AOTU048	1	0.229587		0.660652		216		0.529		58.734		0.143844		1.63426		4.86574		0.856481		0.115741		0.0277778		gaba	unclear
AOTU049	2	0.247707	0.0139443	0.69675	0.00708581	144.5	9.19239	0.453261	0.0322503	41.566	1.32018	0.130335	0.00315544	1.97293	0.345715	6.92211	1.03246	0.901358	0.0552098	0.0841492	0.034714	0.013245	0.0187313	gaba	unclear
AOTU050	5	0.204231	0.0113229	0.647676	0.0444226	187	12.6491	0.577251	0.0199977	42.3116	2.81278	0.130919	0.0111026	1.33269	0.129446	3.32074	0.271358	0.951638	0.0235045	0.0421652	0.0233015	0.0066675	0.00722048	gaba	unclear
AOTU051	2	0.243832	0.00330034	0.677883	0.000667901	141.5	13.435	0.488382	0.0127911	37.8351	4.9913	0.13042	0.00826448	1.55278	0.032496	5.33316	1.46753	0.922863	0.0126649	0.049694	0.0047183	0.0274433	0.0173832	gaba	unclear
AOTU052	3	0.223252	0.0211079	0.711348	0.0385305	152.333	9.2376	0.547448	0.0391155	41.5134	5.91306	0.14826	0.00900364	1.37515	0.160008	4.73934	1.53049	0.945536	0.00686542	0.0374358	0.00897553	0.0170277	0.0156143	gaba	unclear
AOTU053	2	0.178549	0.00128596	0.618024	0.0219568	128.5	13.435	0.603122	0.0189622	25.7139	2.31205	0.120755	0.00202098	1.11722	0.0837919	4.72324	0.0839641	0.968701	0.00327245	0.0312995	0.00327245	0	0	gaba	unclear
AOTU054	1	0.186139		0.548858		117		0.590948		24.648		0.124493		1.19658		3.36752		0.794872		0.196581		0.00854701		gaba	unclear
AOTU055	1	0.241924		0.514637		132		0.548428		35.814		0.148799		1.37879		5.92424		0.25		0.55303		0.19697		gaba	unclear
AOTU056	5	0.156966	0.0272839	0.487947	0.0209756	99.6	10.5262	0.57756	0.063532	18.4904	3.91539	0.105788	0.010674	1.28273	0.190265	4.6376	0.841991	0.753134	0.135212	0.201674	0.104042	0.0442119	0.03283	gaba	unclear
AOTU057	1	0.182434		0.487567		78		0.502554		15.7823		0.101685		1.44872		3.88462		0.615385		0.358974		0.025641		gaba	unclear
AOTU058	3	0.134896	0.0180121	0.510846	0.0253391	77.3333	8.0829	0.60563	0.0650519	12.2373	1.66431	0.0958357	0.0132509	1.32396	0.20386	4.41525	0.987024	0.79193	0.0519379	0.150326	0.0718079	0.0577432	0.0257979	unclear	unclear
AOTU059	4	0.162145	0.0132046	0.552969	0.0214651	74.5	8.06226	0.574178	0.0315086	12.2637	0.835728	0.0946759	0.00186856	1.31517	0.167755	2.66792	0.290909	0.952681	0.0272872	0.0369838	0.0244497	0.0105644	0.00710836	unclear	unclear
AOTU060	4	0.122025	0.0118762	0.471014	0.0336161	78.5	5.25991	0.58639	0.0737144	10.2509	0.702732	0.0768243	0.0123538	1.18858	0.0944287	3.98166	0.29715	0.952388	0.0178263	0.0445997	0.0211228	0.00352113	0.00704225	unclear	unclear
AOTU061	2	0.165507	0.00118749	0.608459	0.00890542	62.5	14.8492	0.607125	0.0554529	11.0216	1.82313	0.107645	0.00191359	1.40622	0.187022	3.82679	0.380564	0.964305	0.0311082	0.0205479	0.0290592	0.00684932	0.00968639	unclear	unclear
AOTU062	4	0.164328	0.0274046	0.552973	0.0232123	69.5	6.95222	0.57895	0.0733244	12.3759	0.659444	0.102867	0.00504539	1.22288	0.108168	3.57929	0.18344	0.96343	0.0258271	0.0254229	0.0139273	0.0103074	0.0135596	unclear	unclear
AOTU063	2	0.280596	0.0303012	0.766628	0.112123	498.5	23.3345	0.40236	0.0735209	196.066	60.6669	0.153478	0.0128658	1.71268	0.0659849	6.57952	0.761894	0.956591	0.0119613	0.0293518	0.0113032	0.0140575	0.000658025	glutamate	unclear
AOTU064	2	0.173498	0.02715	0.702054	0.0152955	535	220.617	0.715007	0.0556561	133.726	71.4993	0.172864	0.0103606	0.984982	0.80714	5.32552	0.288708	0.934881	0.0286581	0.0586069	0.0194483	0.0118734	0.0167915	gaba	unclear
AOTU065	1	0.152277		0.552634		343		0.685884		59.8773		0.119734		1.53061		2.87172		0.930029		0.0553936		0.0145773		acetylcholine	unclear
APL	1	0.189196		0.564288		7622		0.637261		1667.37		0.139405		2.12411		16.6821		0.890973		0.0733403		0.0356862		gaba	gaba
ATL001	1	0.19149		0.763227		400		0.470184		161.495		0.189831		1.3325		3.2		0.77		0.185		0.045		glutamate	unclear
ATL002	1	0.17989		0.514824		446		0.595498		110.167		0.147094		1.42377		3.09865		0.697309		0.2287		0.073991		glutamate	unclear
ATL003	1	0.154112		0.493073		365		0.612983		75.3575		0.126556		1.30685		3.73699		0.758904		0.191781		0.0493151		glutamate	unclear
ATL004	2	0.175439	0.00996475	0.476529	0.0138467	139	97.5807	0.533409	0.0383837	28.785	20.7439	0.109405	0.00514894	2.45426	1.49911	2.81703	0.36754	0.540934	0.0780926	0.351168	0.149872	0.107898	0.0717791	glutamate	unclear
ATL005	2	0.195879	0.0271732	0.551023	0.0263121	222	7.07107	0.525221	0.0742116	50.7378	1.763	0.119601	0.00898048	1.23686	0.0234702	7.82098	3.0425	0.836365	0.0489358	0.12077	0.0534863	0.0428653	0.0045505	glutamate	unclear
ATL006	2	0.229466	0.0108322	0.725747	0.0134543	415.5	50.2046	0.507466	0.0119389	126.623	16.5875	0.154572	0.00522048	1.59908	0.235761	6.63566	1.90752	0.956774	0.00158437	0.025353	0.00136157	0.0178726	0.00294593	acetylcholine	unclear
ATL007	2	0.188206	0.00824724	0.506247	0.0066238	269.5	23.3345	0.503082	0.0844857	61.5162	6.43542	0.114569	0.0171915	1.27683	0.0948112	6.724	3.84673	0.842581	0.0792243	0.12785	0.0819117	0.0295683	0.00268739	glutamate	unclear
ATL008	2	0.250002	0.0127887	0.630874	0.0639834	304.5	126.572	0.46236	0.074307	98.1927	39.6658	0.149342	0.0221142	0.954822	0.501795	6.45086	1.23704	0.611752	0.0360023	0.245083	0.00202007	0.143165	0.0380223	glutamate	unclear
ATL009	3	0.200019	0.0126344	0.602283	0.0260212	114	10.8167	0.470747	0.00908873	25.4834	2.54902	0.105194	0.00167897	1.33013	0.0444935	3.1868	0.294089	0.974589	0.0151442	0.0254111	0.0151442	0	0	gaba	unclear
ATL010	2	0.168432	0.00357405	0.545202	0.0108482	108.5	0.707107	0.514701	0.0455361	22.0869	2.83369	0.104197	0.00485186	1.10185	0.14404	3.08393	0.300334	0.958418	0.0328566	0.0369521	0.0263093	0.00458716	0.00648722	gaba	unclear
ATL011	2	0.24048	0.0107279	0.613167	0.0449618	305.5	20.5061	0.547544	0.0896789	88.3033	14.1129	0.156567	0.0111361	2.06107	0.112885	4.10822	0.396115	0.824087	0.0252256	0.150446	0.00378916	0.0254671	0.0214365	glutamate	unclear
ATL012	4	0.156884	0.00959772	0.581659	0.0147182	268.75	43.0455	0.603475	0.0536043	48.9631	8.47798	0.109713	0.00869401	2.27802	0.288468	3.64226	0.407756	0.984202	0.00369225	0.0105808	0.00311158	0.0057154	0.00447966	unclear	unclear
ATL013	3	0.201076	0.00260229	0.608816	0.0368793	95.6667	7.37111	0.532829	0.0788387	20.8539	2.80258	0.115615	0.0163374	1.87483	0.391094	2.0506	0.172751	0.983476	0.0197939	0.0165242	0.0197939	0	0	acetylcholine	unclear
ATL014	1	0.264729		0.803384		421		0.486662		158.561		0.183291		1.63895		3.34917		0.904988		0.0736342		0.0213777		glutamate	unclear
ATL015	1	0.181543		0.621411		293		0.428571		60.4141		0.0883677		1.97952		4.23891		0.969283		0.0136519		0.0170648		acetylcholine	unclear
ATL016	2	0.189075	0.0297741	0.509825	0.00444034	220.5	133.643	0.474649	0.0178064	42.6777	22.9286	0.0940704	0.00421273	2.43571	1.3031	3.37857	0.995561	0.945238	0.00112239	0.0436508	0.0168359	0.0111111	0.0157135	glutamate	unclear
ATL017	2	0.138957	0.00574628	0.472451	0.0275389	396.5	65.7609	0.633838	0.0696107	67.1224	14.8207	0.106477	0.00575162	1.71788	0.217149	4.61705	1.59186	0.771032	0.0369264	0.173979	0.0157292	0.0549887	0.0211972	glutamate	unclear
ATL018	4	0.114237	0.00626349	0.497124	0.0170659	324.5	48.816	0.616369	0.0610896	44.5502	6.93309	0.0844856	0.00721614	1.81597	0.201813	4.26125	0.802609	0.961383	0.0104136	0.032137	0.00659368	0.00758	0.00958835	glutamate	unclear
ATL019	1	0.110131		0.49628		114		0.787334		13.2614		0.0915889		1.01754		2.80702		0.964912		0.0175439		0.0175439		acetylcholine	unclear
ATL020	2	0.142956	0.0084326	0.555883	0.00480124	94	16.9706	0.753138	0.0380689	13.3655	1.16116	0.108264	0.0156552	1.27393	0.147246	2.61068	0.636819	0.949264	0.0317271	0.0263461	0.00276595	0.0243902	0.034493	acetylcholine	unclear
ATL021	1	0.294439		0.722254		336		0.349794		123.744		0.128824		2.72917		2.93155		0.702381		0.229167		0.0684524		glutamate	unclear
ATL022	1	0.19569		0.60893		420		0.51939		93.9801		0.11622		2.12381		7.66429		0.959524		0.0333333		0.00714286		acetylcholine	unclear
ATL023	1	0.226413		0.737389		408		0.469996		166.779		0.192122		1.25735		4.03676		0.573529		0.237745		0.188725		glutamate	unclear
ATL024	1	0.203731		0.550059		160		0.556233		38.5992		0.134189		0.99375		6.9625		0.675		0.2875		0.0375		glutamate	unclear
ATL025	2	0.160483	0.0175893	0.534431	0.0283206	319	14.1421	0.457816	0.00630597	59.2004	4.52115	0.0849205	0.0038941	2.79516	0.0928842	4.18475	0.645717	0.982988	0.010329	0.00931527	0.0040203	0.00769715	0.00630867	acetylcholine	unclear
ATL026	2	0.169448	0.00821538	0.549549	0.00814795	345.5	2.12132	0.527268	0.0162053	71.0108	4.20916	0.108283	0.00375777	1.72938	0.000385044	5.70743	1.80741	0.956571	0.00435988	0.0275032	0.00221548	0.0159255	0.0021444	acetylcholine	unclear
ATL027	2	0.160351	0.00522929	0.509318	0.0160065	276.5	9.19239	0.51431	0.0377677	50.1282	4.08082	0.0930024	0.0023484	2.19128	0.0243291	11.3399	5.00622	0.96541	0.0139367	0.0291192	0.0111975	0.00547049	0.00273922	acetylcholine	unclear
ATL028	2	0.16166	0.00274136	0.526002	0.013273	285	15.5563	0.516193	0.00127077	51.2396	6.58445	0.0926094	0.00664234	2.17463	0.0988506	6.4122	2.31716	0.980334	0.0134788	0.0160165	0.00831747	0.00364964	0.00516136	acetylcholine	unclear
ATL029	2	0.161102	0.00990827	0.524131	0.0265956	221.5	10.6066	0.465316	0.0189188	37.9971	4.85147	0.07954	0.00313751	1.99111	0.00595917	7.58288	3.09102	0.986134	0.0134334	0.00919275	0.00682491	0.00436681	0.00617561	acetylcholine	unclear
ATL030	1	0.274215		0.697213		304		0.385341		106.154		0.134558		1.74671		4.85855		0.677632		0.305921		0.0164474		glutamate	unclear
ATL031	2	0.128116	0.00372031	0.460085	0.0169924	791.5	0.707107	0.745208	0.0089003	116.728	9.04057	0.109847	0.00710109	2.25145	0.0574007	3.20014	0.258007	0.961462	0.00807481	0.0315888	0.00717523	0.00694923	0.000899584	dopamine	unclear
ATL032	2	0.120766	0.00576945	0.459775	0.00605616	574	21.2132	0.778661	0.0302347	80.5348	1.07137	0.109244	0.00124863	1.93473	0.097371	3.71113	0.206137	0.942743	0.0126667	0.0417037	0.00585012	0.0155535	0.00681655	dopamine	unclear
ATL033	2	0.207583	0.0075333	0.544999	0.0214068	302	32.5269	0.432443	0.0463262	71.9747	10.5489	0.10263	0.00698929	1.76676	0.157509	4.74695	0.640705	0.847571	0.0328073	0.132192	0.0259448	0.0202371	0.00686246	glutamate	unclear
ATL034	2	0.253486	0.0287444	0.571229	0.0559091	283.5	13.435	0.390364	0.0774314	78.3367	7.51127	0.106698	0.00599682	1.93804	0.139234	4.22007	1.54686	0.718729	0.0357772	0.249371	0.0292771	0.0319001	0.00650015	glutamate	unclear
ATL035	2	0.254035	0.0362893	0.620967	0.0359599	221	4.24264	0.406886	0.028858	63.6999	4.84438	0.11699	0.00284709	1.56447	0.116422	5.06922	1.08279	0.803408	0.0250221	0.17167	0.0287001	0.0249222	0.00367802	glutamate	unclear
ATL036	2	0.236923	0.0737893	0.624772	0.0515731	170	7.07107	0.412462	0.0261777	43.3992	10.4587	0.105527	0.0276688	2.3097	0.890526	4.65818	2.01075	0.871429	0.181827	0.105714	0.149503	0.0228571	0.0323249	glutamate	unclear
ATL037	2	0.174971	0.0100994	0.610854	0.00684848	380	35.3553	0.404471	0.0583084	76.8533	13.0409	0.0810557	0.00545331	2.78877	0.211087	7.07847	2.35778	0.970753	0.00644277	0.0216658	0.0131806	0.00758129	0.00673786	acetylcholine	unclear
ATL038	2	0.159204	0.0134925	0.552895	0.0397222	176	28.2843	0.44061	0.0664992	32.0603	8.48582	0.0789446	0.0035565	2.02898	0.113133	5.00072	0.662797	0.962912	0.0019426	0.0287807	0.00462524	0.00830717	0.00268264	glutamate	unclear
ATL039	2	0.156707	0.00718574	0.53944	0.0189038	173.5	37.4767	0.498799	0.0352666	32.4321	7.54667	0.0930114	0.00498706	2.15515	0.15578	5.53956	1.06129	0.957092	0.0029583	0.0345068	0.000697486	0.00840136	0.00226082	glutamate	unclear
ATL040	1	0.225718		0.642945		337		0.555863		104.637		0.172592		1.13056		4.53412		0.519288		0.37092		0.109792		glutamate	unclear
ATL041	1	0.236579		0.661262		358		0.466272		93.9461		0.122359		1.24581		2.42737		0.902235		0.0698324		0.027933		acetylcholine	unclear
ATL042	2	0.0999885	0.00885547	0.417129	0.0418014	505	162.635	1.02722	0.21098	61.4005	28.4766	0.119971	0.00636428	2.18158	0.113084	2.71172	0.419088	0.916998	0.0194761	0.0656328	0.0166688	0.0173697	0.00280737	dopamine	unclear
ATL043	1	0.141853		0.49543		393		0.698352		63.0927		0.112114		1.86768		3.79389		0.854962		0.114504		0.0305344		dopamine	unclear
ATL044	1	0.16555		0.566312		280		0.493221		53.6796		0.0945568		1.66786		4.65357		0.992857		0		0.00714286		acetylcholine	unclear
ATL045	2	0.23748	0.0238974	0.577123	0.00789019	147	11.3137	0.590666	0.00917164	41.2998	0.642216	0.166421	0.0128047	1.58503	0.0883186	5.94082	1.36105	0.721629	0.0743373	0.237062	0.0615375	0.0413089	0.0127998	glutamate	unclear
AVLP001	1	0.167526		0.566242		2675		0.612584		528.262		0.120974		1.79028		6.46692		0.96972		0.0235514		0.00672897		gaba	unclear
AVLP002	2	0.15768	0.00575207	0.536062	0.020857	141.5	21.9203	0.763059	0.0717791	23.2038	2.69768	0.125739	0.0167018	1.60825	0.130648	2.57909	0.359559	0.996032	0.00561196	0.00396825	0.00561196	0	0	gaba	unclear
AVLP003	3	0.127703	0.0234561	0.515979	0.0274112	134.667	25.3837	0.635091	0.0775251	19.4602	2.52899	0.0919808	0.00563363	1.4405	0.0959264	2.27245	0.167132	0.966396	0.0224356	0.0336045	0.0224356	0	0	gaba	unclear
AVLP004	5	0.117104	0.0135642	0.483022	0.0247375	186.4	19.8066	0.816861	0.0443519	23.0066	2.05543	0.100903	0.00383049	1.29665	0.136321	2.36205	0.598299	0.967781	0.0102222	0.0293204	0.0111371	0.00289869	0.0043081	gaba	unclear
AVLP005	4	0.137538	0.0331273	0.521364	0.0303721	131.75	38.2742	0.710258	0.0964549	19.4397	3.37667	0.10706	0.00684474	1.66071	0.216857	3.1716	0.984082	0.98788	0.0127044	0.0144803	0.0128193	0	0	gaba	unclear
AVLP006	2	0.119722	0.00353929	0.486919	0.00333902	136.5	0.707107	0.765579	0.0284773	17.5563	0.657381	0.0983998	0.000485423	1.40659	0.00307405	3.90543	0.258524	0.988997	0.00523727	0.0110026	0.00523727	0	0	gaba	unclear
AVLP007	4	0.129428	0.0102443	0.512381	0.013715	110.75	20.3367	0.588042	0.0345447	16.1883	2.51691	0.0863578	0.00563959	1.19668	0.13446	2.20121	0.393874	0.972043	0.0306531	0.0233437	0.0219362	0.00245098	0.00490196	unclear	unclear
AVLP008	5	0.10928	0.0150966	0.45599	0.0174153	96.2	26.9944	0.589307	0.054265	12.0211	3.35734	0.0736207	0.0062518	1.17017	0.0947968	2.20058	0.41294	0.946753	0.0224211	0.0492906	0.0420715	0.00903887	0.00925847	gaba	unclear
AVLP009	1	0.137998		0.493197		91		0.580257		13.2905		0.0847463		0.835165		1.9011		0.923077		0.0769231		0		unclear	unclear
AVLP010	5	0.106192	0.0163245	0.418075	0.0308775	85.4	13.1263	0.789719	0.0307239	9.29588	0.941332	0.0865733	0.00588722	0.928961	0.223307	1.58122	0.131868	0.942165	0.0339825	0.0505497	0.0308405	0.00702603	0.0102273	unclear	unclear
AVLP011	1	0.10761		0.424752		76		0.861785		8.37937		0.095016		1		1.65789		0.934211		0.0657895		0		unclear	unclear
AVLP012	2	0.118478	0.0307052	0.42913	0.0259578	77.5	26.163	0.885123	0.0685987	9.19337	1.69379	0.107217	0.00871291	0.936882	0.161171	1.76236	0.312106	0.928319	0.0424464	0.0547316	0.0184767	0.0104167	0.0147314	unclear	unclear
AVLP013	2	0.103028	0.011465	0.415909	0.000287378	92	2.82843	1.0039	0.0849591	10.3108	0.106492	0.112449	0.00722658	0.826714	0.0407882	0.842671	0.018221	0.967139	0.0163821	0.0328605	0.0163821	0	0	unclear	unclear
AVLP014	1	0.0901816		0.382013		105		1.04226		10.6589		0.105803		0.742857		0.771429		0.980952		0.0190476		0		unclear	unclear
AVLP015	1	0.211843		0.666801		706		0.498288		216.64		0.152903		1.11331		9.88244		0.92068		0.0509915		0.0283286		glutamate	unclear
AVLP016	1	0.278041		0.727465		2164		0.444657		827.238		0.16998		2.19039		9.88078		0.898336		0.0577634		0.0439002		glutamate	unclear
AVLP017	1	0.275716		0.619846		614		0.471444		222.533		0.170866		1.81596		6.33062		0.478827		0.34202		0.179153		glutamate	unclear
AVLP018	1	0.138449		0.525221		524		0.463427		89.671		0.0793054		1.31489		6.27672		0.977099		0.0209924		0.0019084		acetylcholine	unclear
AVLP019	1	0.150438		0.535358		466		0.539497		82.9498		0.0960326		1.44635		6.08584		0.976395		0.0171674		0.00643777		acetylcholine	unclear
AVLP020	1	0.178184		0.543949		443		0.642606		90.7287		0.131609		1.30926		3.46501		0.846501		0.139955		0.013544		glutamate	unclear
AVLP021	1	0.140575		0.540354		329		0.473022		55.7411		0.0801422		1.25228		3.79939		0.984802		0.0151976		0		acetylcholine	unclear
AVLP022	1	0.121987		0.453496		143		0.683038		19.3181		0.0922726		0.524476		3.27273		0.895105		0.0699301		0.034965		unclear	unclear
AVLP023	1	0.137138		0.525536		495		0.530485		77.2702		0.0828095		1		5.48485		0.979798		0.0141414		0.00606061		acetylcholine	unclear
AVLP024	3	0.14351	0.0189789	0.534517	0.0123168	348.667	83.6082	0.562658	0.0488672	56.143	11.6661	0.0909525	0.00542813	1.4488	0.200305	3.57049	0.632049	0.980352	0.00678884	0.011553	0.0129475	0.00960333	0.00752169	acetylcholine	unclear
AVLP025	1	0.160547		0.588018		243		0.457778		43.1533		0.0812946		1.96708		4.02469		0.987654		0.00411523		0.00823045		acetylcholine	unclear
AVLP026	7	0.117904	0.00667271	0.452721	0.0241217	140.286	35.1791	0.552049	0.023169	17.5896	4.71059	0.0688274	0.00309793	1.44759	0.116405	3.37834	0.616679	0.986669	0.0103967	0.0165369	0.0209746	0.0031635	0.00589373	acetylcholine	unclear
AVLP027	2	0.107181	0.00641677	0.454619	0.0439549	138.5	2.12132	0.585517	0.0487492	16.5227	0.421445	0.0698154	0.00510328	1.27067	0.0111707	2.89888	0.476357	0.970959	0.0208667	0.0217414	0.0105439	0.00729927	0.0103227	acetylcholine	unclear
AVLP028	4	0.117971	0.0164334	0.553879	0.0205664	119.75	12.9196	0.645011	0.0433714	16.397	0.536679	0.0888423	0.00879632	1.37889	0.104713	2.07988	0.37292	0.984886	0.0141233	0.0110154	0.00857348	0.0047619	0.00952381	acetylcholine	unclear
AVLP029	1	0.162841		0.499662		1109		0.713512		195.985		0.126093		1.92786		4.68891		0.919748		0.0604148		0.0198377		gaba	unclear
AVLP030	1	0.156498		0.425579		618		0.437234		111.487		0.0788767		2.3123		8.85113		0.904531		0.0906149		0.00485437		gaba	unclear
AVLP031	1	0.136417		0.448781		624		0.62087		94.1241		0.093652		1.97115		4.45192		0.900641		0.088141		0.0112179		gaba	unclear
AVLP032	2	0.157938	0.0158457	0.597559	0.0728208	363	199.404	0.735471	0.0423784	65.0377	35.5239	0.131919	0.00808427	2.26595	1.29928	4.23515	1.81683	0.981338	0.00728038	0.00820463	0.00523277	0.0104569	0.00204761	acetylcholine	unclear
AVLP033	1	0.127048		0.513559		448		0.472192		65.6354		0.0691797		1.33482		3.125		0.975446		0.0200893		0.00446429		acetylcholine	unclear
AVLP034	1	0.132686		0.539166		310		0.426781		43.1542		0.0594109		0.783871		2.6129		0.980645		0.0129032		0.00645161		acetylcholine	unclear
AVLP035	1	0.132588		0.535601		330		0.430898		52.581		0.0686578		1.35455		3.95152		0.945455		0.0393939		0.0151515		acetylcholine	unclear
AVLP036	2	0.213023	0.0223276	0.612549	0.000488566	298.5	20.5061	0.441119	0.0224043	70.2406	1.6312	0.103843	0.000548855	1.63372	0.0648544	2.62256	0.113577	0.933785	0.0258686	0.058228	0.0371642	0.00798722	0.0112956	acetylcholine	unclear
AVLP037	3	0.181475	0.00964158	0.570114	0.0120602	249.333	34.8473	0.480912	0.0429118	49.5865	5.03843	0.0958244	0.00591039	1.66207	0.277817	6.23095	0.5656	0.96626	0.0115231	0.0232363	0.00894237	0.010504	0.00332751	acetylcholine	unclear
AVLP038	3	0.16216	0.0113686	0.537356	0.0354681	272.667	48.7887	0.543702	0.0445027	51.2281	6.77965	0.1029	0.0124337	1.45762	0.111604	5.13988	0.436341	0.974157	0.010364	0.0200765	0.0111061	0.00576618	0.00290324	acetylcholine	unclear
AVLP039	3	0.122073	0.0100644	0.501549	0.042085	213.333	8.62168	0.454949	0.0302422	28.501	2.62863	0.0605907	0.00265991	1.46228	0.135256	4.20401	0.257222	0.983031	0.0115441	0.01081	0.00512005	0.00615946	0.00711891	acetylcholine	unclear
AVLP040	4	0.154753	0.0201719	0.533735	0.0461179	215.25	37.3218	0.537418	0.0467123	37.8341	10.2356	0.0925389	0.00530696	1.73082	0.314818	4.36837	1.10181	0.986816	0.00787972	0.00676692	0.00847202	0.00736223	0.00371466	acetylcholine	unclear
AVLP041	1	0.183804		0.668925		371		0.596924		87.3385		0.140524		1.24259		2.03504		0.989218		0.00808625		0.00269542		acetylcholine	unclear
AVLP042	1	0.165405		0.607867		230		0.517459		46.085		0.103683		1.51304		3.95652		0.986957		0.00869565		0.00434783		acetylcholine	unclear
AVLP043	2	0.19692	0.0162932	0.813743	0.0303763	341	35.3553	0.61977	0.020177	91.0498	11.8563	0.165327	0.00979497	1.34	0.0248835	2.75433	0.18514	0.974329	0.0139274	0.0229387	0.0100634	0.00273224	0.00386397	acetylcholine	unclear
AVLP044_a	2	0.146236	0.0178253	0.548103	0.0133851	170.5	4.94975	0.635679	0.0135667	28.5533	3.08416	0.106244	0.00614239	1.27867	0.207158	2.61298	0.00535355	0.985391	0.00372315	0.0146087	0.00372315	0	0	acetylcholine	unclear
AVLP044_b	2	0.157517	0.0135359	0.565055	0.0222677	198.5	33.234	0.556161	0.019978	37.5534	4.3133	0.105587	0.00181328	1.54055	0.108314	3.89928	0.481852	0.971596	0.00831783	0.0198327	0.003804	0.00857143	0.0121218	acetylcholine	unclear
AVLP045	4	0.101495	0.00713919	0.48359	0.016535	193.5	11.2694	0.598259	0.0309097	22.6493	1.00305	0.0701007	0.00446069	1.15935	0.0277386	2.98133	0.17533	0.987015	0.00674822	0.00759327	0.00664216	0.00499433	0.00710687	acetylcholine	unclear
AVLP046	2	0.156921	0.0100574	0.552358	0.00490088	213.5	16.2635	0.45294	0.0186602	36.0412	4.02639	0.0764137	0.00587119	1.61138	0.00351609	3.16056	0.150056	0.965655	0.0205676	0.020253	0.021641	0.0140924	0.0010735	acetylcholine	unclear
AVLP047	3	0.123696	0.0137475	0.510262	0.00602621	183.667	23.2451	0.627569	0.0723933	29.649	3.14205	0.101593	0.0129582	1.35375	0.176638	3.53435	0.213075	0.9725	0.00328896	0.0199924	0.00252846	0.00750813	0.00396054	acetylcholine	unclear
AVLP048	2	0.134423	0.0098851	0.489113	0.0210809	177	4.24264	0.423387	0.0158444	25.7027	3.43538	0.0612743	0.00444796	1.45163	0.0291241	4.01887	0.867357	0.971839	0.0073149	0.0113985	0.00826313	0.0167625	0.015578	acetylcholine	unclear
AVLP049	2	0.112893	0.0129132	0.506614	0.0208803	165.5	40.3051	0.616796	0.0785465	21.9959	5.00053	0.0820551	0.00909225	1.07322	0.0306489	3.52449	0.803683	0.978742	0.000904569	0.0150312	0.000611914	0.00622695	0.00151648	acetylcholine	unclear
AVLP050	3	0.113944	0.0147141	0.566399	0.0194746	121.333	15.0444	0.550727	0.0282976	16.144	2.19578	0.0732789	0.00571522	0.921909	0.0556188	2.08459	0.121196	0.979546	0.0193471	0.0121599	0.0149463	0.00829419	0.00771886	acetylcholine	unclear
AVLP051	3	0.140856	0.0108339	0.671397	0.00953916	127.667	7.76745	0.483079	0.0369425	18.8943	1.8266	0.0715179	0.00799027	1.54253	0.0826903	2.60822	0.171093	0.989897	0.00875275	0.00497512	0.00861717	0.00497512	0.00861717	acetylcholine	unclear
AVLP052	1	0.119366		0.57985		129		0.57587		17.9317		0.0800489		1.48062		3.45736		0.992248		0		0.00775194		acetylcholine	unclear
AVLP053	1	0.165827		0.634472		694		0.481862		145.747		0.101196		1.57637		4.99135		0.956772		0.0259366		0.0172911		acetylcholine	unclear
AVLP054	1	0.179986		0.498346		190		0.629448		35.0686		0.116178		1.36842		3.83684		0.942105		0.0473684		0.0105263		glutamate	unclear
AVLP055	3	0.178317	0.0163591	0.519318	0.0382418	156	10.583	0.598816	0.0661691	30.2185	0.928589	0.1157	0.00282746	1.14787	0.13221	2.77216	0.153987	0.955709	0.0273456	0.0401144	0.0237549	0.00417711	0.00363102	glutamate	unclear
AVLP056	1	0.135131		0.49641		233		0.593774		45.4912		0.115929		1.51073		3.91845		0.948498		0.0343348		0.0171674		glutamate	unclear
AVLP057	1	0.247022		0.615957		289		0.555263		91.5498		0.175897		1.71972		4.6436		0.439446		0.266436		0.294118		glutamate	unclear
AVLP058	2	0.201253	0.00419965	0.580652	0.00455207	309	14.1421	0.604966	0.00349417	73.6183	3.06649	0.144147	0.00142606	1.61459	0.0130626	4.65881	0.222375	0.599642	0.0297652	0.260424	0.00409966	0.139934	0.0338649	glutamate	unclear
AVLP059	2	0.196813	0.00272832	0.569923	0.0268606	229.5	30.4056	0.638167	0.00310585	51.0232	8.60203	0.141524	0.00447899	1.65478	0.0149255	4.84933	0.630014	0.821071	0.0286727	0.141425	0.0028307	0.0375038	0.025842	glutamate	unclear
AVLP060	4	0.135856	0.0191723	0.475622	0.0283684	241	41.6893	0.623026	0.063365	36.5672	5.1164	0.0946432	0.0032127	0.933694	0.173133	4.18996	0.544997	0.837386	0.0922893	0.108873	0.0571038	0.0537408	0.0384503	glutamate	unclear
AVLP061	4	0.113107	0.00806523	0.453509	0.0164777	203	32.104	0.644718	0.00848698	28.1459	5.87132	0.0888767	0.00430386	0.781654	0.0704464	3.51177	0.249668	0.79617	0.0482495	0.121312	0.0281583	0.0825181	0.023573	glutamate	unclear
AVLP062	2	0.130154	0.0110234	0.46208	0.0178994	185	19.799	0.627837	0.0604174	26.9772	0.132457	0.0916085	0.00144338	1.18887	0.196034	4.68863	0.696717	0.87875	0.0435539	0.0748332	0.0347642	0.0464163	0.00878974	glutamate	unclear
AVLP063	2	0.118914	0.00784176	0.435086	0.0176202	172	2.82843	0.624832	0.0548498	24.566	0.587609	0.0892659	0.00850067	0.758993	0.0330366	3.30619	0.116034	0.690602	0.153087	0.207133	0.089739	0.102265	0.063348	glutamate	unclear
AVLP064	3	0.211772	0.0340175	0.596033	0.0264553	215.333	10.0167	0.543786	0.00752823	52.636	13.2062	0.131961	0.0271389	1.52271	0.0208015	4.12427	0.527927	0.608326	0.103827	0.257653	0.0791462	0.134021	0.0516749	glutamate	unclear
AVLP065	2	0.152318	0.0490345	0.494806	0.074086	205.5	2.12132	0.567009	0.0959729	39.0471	9.91031	0.105476	0.0101972	0.885159	0.377315	3.31369	0.436793	0.712809	0.0167282	0.243429	0.0231583	0.0437624	0.00643007	glutamate	unclear
AVLP066	2	0.175732	0.0129856	0.544906	0.0115554	211	15.5563	0.642996	0.0117227	40.6758	6.56548	0.123453	0.0086458	1.3114	0.0263095	3.69117	0.493318	0.89518	0.0492427	0.0863063	0.0372027	0.0185135	0.0120399	glutamate	unclear
AVLP067	1	0.16092		0.540089		162		0.560386		28.973		0.100223		1.50617		6.20988		0.783951		0.166667		0.0493827		glutamate	unclear
AVLP068	2	0.136571	0.0331512	0.488129	0.0487005	165	29.6985	0.59176	0.100598	26.1469	0.211839	0.0938634	0.00171298	0.858983	0.386026	4.8731	0.778546	0.862903	0.0418181	0.0966622	0.0302548	0.0404346	0.0115634	glutamate	unclear
AVLP069_a	3	0.136615	0.00744415	0.51171	0.0163143	159	4.3589	0.651279	0.0427686	24.4842	0.935028	0.10058	0.0117459	1.10096	0.135508	3.53924	0.31079	0.905655	0.0190277	0.0818784	0.0119803	0.0125078	0.0108422	glutamate	unclear
AVLP069_b	4	0.127347	0.0230294	0.464857	0.012371	160.75	15.5215	0.635706	0.0384057	22.8196	2.42904	0.0905713	0.0116959	0.8919	0.278779	2.56749	0.338826	0.876396	0.0555171	0.104545	0.043953	0.0190589	0.012199	glutamate	unclear
AVLP069_c	2	0.164327	0.0146148	0.552274	0.040124	121	26.8701	0.596984	0.0118926	21.0568	3.54056	0.104584	0.00782596	1.62857	0.181827	3.11793	0.429414	0.867507	0.0348602	0.109734	0.0165388	0.0227591	0.0183214	glutamate	unclear
AVLP070	1	0.0890511		0.425288		191		0.74529		23.2185		0.0905995		0.298429		3.9267		0.900524		0.0680628		0.0314136		unclear	unclear
AVLP071	2	0.117394	0.00295568	0.456209	0.0271655	165	7.07107	0.631988	0.015068	22.2432	1.62197	0.0851111	0.000533831	0.438787	0.0283363	4.12188	0.53475	0.921691	0.0223571	0.0601103	0.0231369	0.0181985	0.000779897	unclear	unclear
AVLP072_a	2	0.131824	0.00587661	0.497502	0.0156787	167	24.0416	0.655758	0.0345686	24.2891	3.97721	0.0952889	0.00692714	0.746377	0.112727	3.0725	0.0742462	0.84663	0.00937685	0.119783	0.000307438	0.033587	0.00906941	glutamate	unclear
AVLP072_b	2	0.106274	0.00544361	0.464422	0.0300098	139	7.07107	0.611776	0.0202452	17.4394	0.640423	0.0767651	0.00145359	0.354011	0.0587057	2.45657	0.272494	0.82017	0.00102607	0.129405	0.00359123	0.050425	0.00256517	unclear	unclear
AVLP073	1	0.069718		0.391737		209		0.7895		21.2087		0.0801161		0.181818		2.7177		0.913876		0.0478469		0.0382775		unclear	unclear
AVLP074	1	0.100817		0.465336		138		0.578311		18.5977		0.0779364		0.282609		2.81884		0.818841		0.152174		0.0289855		unclear	unclear
AVLP075	2	0.338474	0.0807795	0.599921	0.0262929	248	166.877	0.413839	0.0344982	89.3324	47.6597	0.156986	0.0136782	1.92776	1.03771	3.63638	0.595379	0.393317	0.197241	0.332619	0.149684	0.274065	0.0475566	glutamate	unclear
AVLP076	1	0.171274		0.502802		2034		0.664155		388.989		0.127015		2.08161		7.48427		0.924779		0.0668633		0.00835792		gaba	unclear
AVLP077	1	0.210182		0.655875		1122		0.588811		311.782		0.163619		1.66845		5.98039		0.904635		0.0784314		0.016934		gaba	unclear
AVLP078	1	0.221413		0.707823		933		0.547317		280.735		0.164685		1.91961		4.55734		0.890675		0.096463		0.0128617		glutamate	unclear
AVLP079	1	0.170303		0.530015		2642		0.722731		516.82		0.141378		1.70326		7.29447		0.970098		0.0276306		0.00227101		gaba	unclear
AVLP080	1	0.193485		0.550017		2530		0.627478		562.651		0.139546		2.20711		6.84427		0.960079		0.0328063		0.00711462		gaba	unclear
AVLP081	1	0.16912		0.544435		572		0.473142		120.706		0.099845		2.47028		3.65909		0.825175		0.146853		0.027972		gaba	unclear
AVLP082	1	0.145392		0.549384		2823		0.809252		493.618		0.141502		1.75593		8.06199		0.984768		0.010627		0.00460503		gaba	unclear
AVLP083	1	0.143614		0.513274		1863		0.713204		328.382		0.125713		2.12882		4.88137		0.974772		0.0236178		0.00161031		gaba	unclear
AVLP084	1	0.18636		0.66383		806		0.511657		208.603		0.132423		2.22457		6.95658		0.909429		0.0818859		0.00868486		gaba	unclear
AVLP085	1	0.188553		0.612631		844		0.607138		187.729		0.135044		2.50592		3.12322		0.905213		0.0853081		0.00947867		gaba	unclear
AVLP086	1	0.132962		0.453909		1608		0.779525		253.695		0.122986		2.04291		6.77425		0.977612		0.0192786		0.00310945		gaba	unclear
AVLP087	1	0.236618		0.679954		562		0.406221		199.808		0.144424		2.90747		7.17972		0.690391		0.288256		0.0213523		gaba	unclear
AVLP088	1	0.231764		0.660385		621		0.605267		162.639		0.158519		2.17391		3.2657		0.888889		0.0853462		0.0257649		glutamate	unclear
AVLP089	2	0.223265	0.00455879	0.576128	0.0182078	218	26.8701	0.551397	0.00362788	63.3858	12.1524	0.159679	0.0121109	1.36355	0.018861	3.81189	0.0750841	0.486239	0.0372272	0.302154	0.0275118	0.211607	0.064739	glutamate	unclear
AVLP090	1	0.160479		0.589004		370		0.5289		73.3433		0.104841		2.00811		6.42162		0.967568		0.0297297		0.0027027		gaba	unclear
AVLP091	1	0.184052		0.592793		242		0.502717		50.5648		0.10504		2.27273		2.91322		0.797521		0.194215		0.00826446		gaba	unclear
AVLP092	2	0.153526	0.00987641	0.614429	0.022326	186.5	12.0208	0.637747	0.033486	32.9123	4.67066	0.112034	0.00284102	2.12783	0.27612	2.7293	1.07906	0.934543	0.0345507	0.0572746	0.0302318	0.00818208	0.00431883	gaba	unclear
AVLP093	1	0.140702		0.593892		180		0.638734		31.3235		0.111152		2.43889		4.16667		0.966667		0.0277778		0.00555556		gaba	unclear
AVLP094	1	0.174213		0.590695		174		0.628798		32.7162		0.118229		2.34483		4.18391		0.948276		0.045977		0.00574713		gaba	unclear
AVLP095	1	0.126345		0.547875		262		0.743335		42.1349		0.119543		1.27481		2.04962		0.931298		0.0687023		0		gaba	unclear
AVLP096	2	0.126962	0.022374	0.558087	0.0625193	199	70.7107	0.750911	0.182112	29.3685	16.1324	0.103961	0.00294213	0.795518	0.0619988	2.08901	0.135376	0.944355	0.0162192	0.0522897	0.0114735	0.00200803	0.00283979	gaba	unclear
AVLP097	1	0.181649		0.578043		245		0.405686		47.2523		0.0782432		2.41224		4.46939		0.979592		0.0204082		0		acetylcholine	unclear
AVLP098	1	0.160354		0.535044		333		0.656682		62.2292		0.122717		1.52553		6.28529		0.966967		0.027027		0.00600601		acetylcholine	unclear
AVLP099	2	0.111875	0.00870196	0.480418	0.021678	300.5	17.6777	0.605128	0.00627147	38.6279	1.44612	0.077827	0.000860082	1.16445	0.047324	4.98045	0.63654	0.98722	0.018073	0.00868056	0.0122762	0.00520833	0.0073657	acetylcholine	unclear
AVLP100	1	0.122835		0.516341		279		0.591005		40.8268		0.0864833		1.37276		4.81362		0.989247		0.00716846		0.00358423		acetylcholine	unclear
AVLP101	1	0.128938		0.50923		256		0.598355		33.6381		0.0786231		1.29688		3.49609		0.984375		0.0117188		0.00390625		acetylcholine	unclear
AVLP102	1	0.106039		0.502607		242		0.598996		33.2383		0.0822712		1.10744		6.76033		0.979339		0.00826446		0.0123967		acetylcholine	unclear
AVLP103	4	0.139202	0.0138542	0.550597	0.0291647	231	54.6687	0.573669	0.0472572	40.0436	12.2445	0.0980264	0.00300402	1.59181	0.0610229	7.68705	1.6687	0.965801	0.0108812	0.0270664	0.0115336	0.00759932	0.00508074	acetylcholine	unclear
AVLP104	6	0.124895	0.00834969	0.537704	0.0171926	225.5	31.5262	0.672888	0.0572548	33.539	3.53532	0.100415	0.00907043	1.4026	0.155638	4.72936	1.03156	0.985046	0.0110775	0.0109923	0.0100568	0.00372963	0.00354858	acetylcholine	unclear
AVLP105	2	0.106659	0.0108105	0.511671	0.0110394	240	8.48528	0.772775	0.0855504	31.5161	0.0382545	0.101732	0.0147078	1.34365	0.123379	5.46795	0.661779	0.983323	0.000589624	0.0166771	0.000589624	0	0	unclear	unclear
AVLP106	1	0.123421		0.509586		141		0.55401		21.0441		0.0826854		1.7305		3.2766		0.992908		0.0070922		0		acetylcholine	unclear
AVLP107	3	0.11912	0.00788107	0.563534	0.0383319	212	13	0.593708	0.037174	26.5811	0.528677	0.0747182	0.00797876	2.12247	0.155302	3.36586	0.0854374	0.992343	0.00685335	0.00637039	0.00754732	0.00163399	0.00283015	acetylcholine	unclear
AVLP108	1	0.0996987		0.462548		208		0.738749		21.777		0.0773448		1.6875		2.66346		0.990385		0		0.00961538		acetylcholine	unclear
AVLP109	2	0.099158	0.00263854	0.515944	0.00112174	222	28.2843	0.720236	0.0152386	24.0623	3.63349	0.0779275	0.000208003	1.89389	0.00396341	4.2106	0.759904	0.987194	0.0111091	0.0128058	0.0111091	0	0	acetylcholine	unclear
AVLP110	4	0.133695	0.0198633	0.533744	0.0346684	205	31.3794	0.451701	0.0320232	30.8187	8.57566	0.0667787	0.00821895	1.64872	0.0727705	4.37735	0.129314	0.976327	0.0230279	0.0193355	0.0211876	0.00479208	0.00563207	acetylcholine	unclear
AVLP111	7	0.150966	0.0109284	0.534126	0.0268416	261.143	32.0439	0.63073	0.090905	43.2322	7.92803	0.103466	0.0147419	1.21804	0.104002	5.679	0.91221	0.968529	0.0157513	0.0215835	0.0106026	0.00963174	0.00819182	acetylcholine	unclear
AVLP112	3	0.134888	0.0150596	0.532769	0.0496233	205.333	45.3248	0.522328	0.0712012	31.414	9.15041	0.0797907	0.0192041	1.50561	0.160707	3.80074	0.952785	0.950198	0.00547789	0.0425646	0.0095429	0.00723708	0.00505311	acetylcholine	unclear
AVLP113	2	0.130698	0.0116475	0.549244	0.000206182	151	43.8406	0.501502	0.0301929	21.9757	7.76675	0.0724326	0.00915931	1.57798	0.192771	3.1902	0.811101	0.970925	0.0178072	0.0179945	0.00990727	0.0110806	0.00789991	acetylcholine	unclear
AVLP114	2	0.100268	0.00220988	0.518258	0.0503838	155	14.1421	0.583519	0.0513758	19.8276	2.171	0.0745213	0.00519829	1.03511	0.20393	3.13845	0.701491	0.968443	0.0153687	0.0220481	0.0116743	0.00950888	0.00369439	acetylcholine	unclear
AVLP115	5	0.11527	0.0186418	0.541726	0.0260584	122.2	12.8919	0.567263	0.0495944	15.2	0.758319	0.0711531	0.0102395	1.67386	0.222547	3.31785	0.837172	0.974594	0.0131051	0.0178231	0.00855446	0.00863301	0.0106775	acetylcholine	unclear
AVLP116	2	0.108741	0.010363	0.524929	0.0278872	130	1.41421	0.640484	0.109899	17.7656	0.127895	0.0876718	0.0166024	1.26256	0.187792	3.02633	0.598608	0.984674	0.0107118	0.0153264	0.0107118	0	0	acetylcholine	unclear
AVLP117	5	0.139897	0.0207427	0.613535	0.0787598	168.4	15.3721	0.572769	0.0613358	27.6033	3.75449	0.0936598	0.0111113	2.03735	0.270197	3.39463	0.501218	0.989072	0.005504	0.00742556	0.00685072	0.00371278	0.00342536	acetylcholine	unclear
AVLP118	1	0.115628		0.554425		178		0.557439		24.19		0.0757553		0.94382		5.82022		0.977528		0.00561798		0.0168539		acetylcholine	unclear
AVLP119	1	0.163594		0.631731		178		0.646195		33.7617		0.122566		1.41573		8.23596		0.977528		0.011236		0.011236		acetylcholine	unclear
AVLP120	3	0.128853	0.0137511	0.568623	0.025969	122.333	20.6478	0.428691	0.0304981	16.8176	1.64043	0.0592214	0.00271045	2.57183	0.360379	2.93759	0.284763	0.984841	0.014062	0.00523296	0.00464092	0.00818281	0.00892459	acetylcholine	unclear
AVLP121	2	0.139305	0.00519019	0.671389	0.0712535	188.5	6.36396	0.714041	0.00586526	27.7738	1.08796	0.1052	0.00143375	1.46048	0.0943221	1.59122	0.14	0.992101	0.00348456	0.00271739	0.00384297	0.00543478	0.00768594	acetylcholine	unclear
AVLP122	5	0.137827	0.0164095	0.53498	0.0333565	191.2	24.3762	0.579293	0.0374222	29.0517	5.89108	0.087651	0.0111203	1.65599	0.138893	4.13426	0.524692	0.973424	0.0215173	0.0196736	0.0206832	0.00765563	0.00658506	acetylcholine	unclear
AVLP123	2	0.122087	0.0175922	0.524936	0.067673	163	1.41421	0.641041	0.0950837	20.3423	4.43283	0.0811704	0.0285954	1.95916	0.221596	3.95254	0.372663	0.996914	0.00436486	0	0	0.00308642	0.00436486	acetylcholine	unclear
AVLP124	3	0.107622	0.0131926	0.503805	0.018961	203.333	44.0719	0.528717	0.0203029	23.6676	4.70638	0.0618873	0.0057866	1.31088	0.0702374	3.79896	0.269141	0.983963	0.00261582	0.00734138	0.00683221	0.00869568	0.00428669	acetylcholine	unclear
AVLP125	3	0.0991287	0.00287579	0.467683	0.037047	152.667	2.51661	0.580865	0.027838	15.9766	0.794953	0.0607447	0.00297826	1.67442	0.125495	3.88237	0.186827	0.991298	0.003639	0.00440087	0.00381183	0.00440087	0.00381183	acetylcholine	unclear
AVLP126	5	0.11227	0.00527416	0.497393	0.023424	148	17.7904	0.602798	0.0567303	17.7786	2.28807	0.0722232	0.00492802	1.61863	0.201687	3.65015	0.444287	0.992035	0.0107502	0.00302615	0.00415203	0.00620075	0.0103248	acetylcholine	unclear
AVLP127	4	0.12056	0.0101607	0.500044	0.0169428	164.25	4.99166	0.451551	0.0345979	22.674	0.853829	0.0621921	0.00104163	1.00338	0.0983967	4.7412	1.05745	0.987804	0.00707528	0.00609251	0.000185469	0.00610323	0.00705396	acetylcholine	unclear
AVLP128	2	0.118601	0.00452838	0.516307	0.0317019	162.5	26.163	0.43699	0.0114092	22.6978	3.94213	0.0609854	0.00237585	1.04357	0.0321486	5.07014	0.450786	0.991713	0.01172	0.00347222	0.00491046	0.00694444	0.00982093	acetylcholine	unclear
AVLP129	2	0.115124	0.0161238	0.493977	0.109626	157	72.1249	0.47498	0.127884	20.4262	5.72472	0.062973	0.00502793	1.11475	0.068889	3.88412	0.590816	0.985668	0.00692739	0.0119285	0.00352784	0.00240385	0.00339955	acetylcholine	unclear
AVLP130	2	0.106308	0.00443715	0.537833	0.00359298	125.5	30.4056	0.444444	0.0424116	16.0017	1.88317	0.0572022	0.00178205	0.778813	0.0816355	3.79297	0.42876	0.973378	0.010453	0.0198195	0.000832543	0.00680272	0.0096205	unclear	unclear
AVLP131	2	0.106434	0.0146394	0.540695	0.0237425	102.5	13.435	0.451358	0.0312721	13.1916	0.640287	0.0582385	0.000789356	1.42099	0.469096	3.01762	0.49211	0.991071	0.0126269	0	0	0.00892857	0.0126269	acetylcholine	unclear
AVLP132	1	0.132264		0.600075		205		0.575082		30.8696		0.0865978		1.64878		2.83415		0.995122		0.00487805		0		acetylcholine	unclear
AVLP133	2	0.124353	0.00691928	0.516745	0.00592846	174.5	20.5061	0.580109	0.013023	22.8125	3.38531	0.0757261	0.00405784	1.70739	0.0546464	4.68523	0.153464	0.985813	0.00238508	0.00841601	0.00306319	0.0057705	0.000678112	acetylcholine	unclear
AVLP134	3	0.0975681	0.00553689	0.490508	0.0149897	139.667	35.5293	0.539935	0.0515097	15.6364	3.56879	0.0606056	0.0044695	1.21599	0.111633	3.82211	0.133128	0.972367	0.0115462	0.0183336	0.0131068	0.00929906	0.00163434	acetylcholine	unclear
AVLP135	2	0.149494	0.00914075	0.629541	0.0211813	165	12.7279	0.584109	0.06447	26.0486	0.0745105	0.0920993	0.00333724	2.30902	0.233827	3.75508	0.143172	0.97248	0.00640835	0.0121574	0.000937807	0.0153625	0.00547054	acetylcholine	unclear
AVLP136	2	0.100543	0.00666296	0.489302	0.00361295	167.5	17.6777	0.796489	0.133971	17.2672	0.197882	0.0818651	0.00611185	1.83297	0.172341	3.32625	0.186408	0.993996	0.000633608	0	0	0.00600358	0.000633608	acetylcholine	unclear
AVLP137	4	0.105322	0.0114462	0.467917	0.0144306	118.75	25.5131	0.579878	0.0403587	13.958	2.9381	0.0684745	0.00838366	2.13313	0.528116	2.58594	0.10632	0.974219	0.022484	0.0241252	0.024517	0.00245098	0.00490196	acetylcholine	unclear
AVLP138	2	0.121588	0.00407511	0.5995	0.00590368	103.5	7.77817	0.550649	0.0395397	13.4022	1.30181	0.0711882	0.00354392	1.72206	0.0687116	2.94584	0.28418	0.981651	0.0259489	0.00458716	0.00648722	0.0137615	0.0194617	acetylcholine	unclear
AVLP139	3	0.112643	0.010145	0.487442	0.0190124	134.333	3.51188	0.515773	0.0318065	16.0385	1.0509	0.0616186	0.00595028	1.15193	0.235875	4.38836	0.364197	0.99008	0.00859967	0.00254453	0.00440725	0.00750452	0.00763686	acetylcholine	unclear
AVLP140	1	0.145361		0.615991		120		0.565055		19.5948		0.0922678		1.04167		3.3		0.991667		0.00833333		0		acetylcholine	unclear
AVLP141	7	0.11289	0.00918874	0.526627	0.0209923	107.714	35.2501	0.488364	0.0337084	13.1861	4.76062	0.0592276	0.00568505	1.58529	0.374408	1.83425	0.228252	0.987823	0.00950297	0.00734926	0.0101325	0.00431624	0.00830661	acetylcholine	unclear
AVLP142	2	0.120861	0.0105426	0.516306	0.00251802	96.5	13.435	0.60843	0.0848085	12.4463	1.35786	0.0788062	0.0133487	1.53866	0.29482	2.17827	0.625677	0.985849	0.0200125	0.00471698	0.00667082	0.00943396	0.0133416	acetylcholine	unclear
AVLP143	2	0.116748	0.0066731	0.533071	0.0201433	97.5	21.9203	0.671122	0.0303817	13.421	3.38183	0.0921499	0.00674279	1.33375	0.178799	2.74531	0.0152624	0.980628	0.0101495	0.0193719	0.0101495	0	0	unclear	unclear
AVLP144	3	0.126852	0.00963838	0.555148	0.0101274	90.6667	1.1547	0.502793	0.0185172	11.9227	1.02777	0.0660237	0.00433498	1.75451	0.0986656	2.45153	0.361841	0.98913	0.0188266	0.00740741	0.01283	0.0037037	0.006415	acetylcholine	unclear
AVLP145	5	0.108634	0.00587532	0.510389	0.0178831	96.4	14.2583	0.563907	0.0943623	11.3397	2.02743	0.0660299	0.010585	1.22895	0.128897	2.42263	0.326729	0.988131	0.00801079	0.00421581	0.0058529	0.00785218	0.00787697	acetylcholine	unclear
AVLP146	2	0.116731	0.00169869	0.554384	0.00438243	106.5	2.12132	0.592754	0.000968459	13.1638	0.311139	0.073264	0.000392122	1.44392	0.210261	3.14008	0.548288	0.971958	0.0127204	0.0140212	0.00636022	0.0140212	0.00636022	acetylcholine	unclear
AVLP147	1	0.113324		0.590274		103		0.621905		14.0407		0.0847765		0.728155		2.7767		0.970874		0.0291262		0		unclear	unclear
AVLP148	1	0.1229		0.596801		42		0.342438		4.91158		0.0400454		1.11905		1.7619		0.97619		0.0238095		0		unclear	unclear
AVLP149	6	0.0836198	0.0075994	0.425451	0.0306391	95.8333	14.5797	0.528412	0.0295786	9.33291	1.63531	0.0512822	0.00240217	1.09017	0.153594	2.04012	0.429255	0.978714	0.0132242	0.012179	0.0156306	0.013275	0.0126509	unclear	unclear
AVLP150	1	0.0716083		0.376884		50		0.513872		4.11118		0.0422524		0.86		1.54		1		0		0		unclear	unclear
AVLP151	1	0.206594		0.733658		1264		0.487886		335.713		0.12958		1.06566		3.94225		0.966772		0.0245253		0.00870253		acetylcholine	unclear
AVLP152	1	0.16768		0.643571		458		0.529885		83.4609		0.0965605		2.52402		5.75546		0.982533		0.00655022		0.010917		acetylcholine	unclear
AVLP153	1	0.192057		0.70147		369		0.455106		80.819		0.0996782		3.47425		7.2981		0.97019		0.0189702		0.0108401		acetylcholine	unclear
AVLP154	1	0.166214		0.574483		478		0.527138		87.26		0.0962302		2.41632		5.36402		0.987448		0.00627615		0.00627615		acetylcholine	unclear
AVLP155	2	0.123729	0.00672378	0.50446	0.000635954	420.5	17.6777	0.654767	0.0536644	60.5852	5.40134	0.094427	0.0121727	1.58714	0.157528	4.20209	0.563419	0.984776	0.0111311	0.0116181	0.0129643	0.00360571	0.00183317	acetylcholine	unclear
AVLP156	1	0.129675		0.499807		426		0.500675		61.9397		0.0727974		1.25587		3.98592		0.978873		0.0164319		0.00469484		acetylcholine	unclear
AVLP157	1	0.133378		0.489493		415		0.494216		67.5454		0.0804387		2.03373		5.13012		0.975904		0.0216867		0.00240964		acetylcholine	unclear
AVLP158	1	0.13526		0.55063		284		0.555435		41.0799		0.0803423		1.62324		4.48944		0.978873		0.0140845		0.00704225		acetylcholine	unclear
AVLP159	1	0.103178		0.529129		365		0.454645		47.8971		0.0596607		1.00274		3.23014		0.980822		0.0191781		0		acetylcholine	unclear
AVLP160	1	0.146848		0.581502		464		0.445733		80.9798		0.0777917		1.3319		6.07759		0.982759		0.0107759		0.00646552		acetylcholine	unclear
AVLP161	1	0.127402		0.560758		315		0.566313		45.6473		0.0820655		1.00317		5.17143		0.968254		0.0253968		0.00634921		acetylcholine	unclear
AVLP162	1	0.126415		0.551612		315		0.625668		44.5775		0.0885419		1.30476		2.6254		0.974603		0.015873		0.00952381		acetylcholine	unclear
AVLP163	2	0.138929	0.00182323	0.531918	0.00348436	494.5	51.6188	0.649695	0.0259812	80.0841	9.4558	0.105171	0.00565269	1.75068	0.0469015	5.24097	0.516794	0.986858	5.81507e-05	0.00734175	0.0050562	0.0057998	0.00511435	acetylcholine	unclear
AVLP164	2	0.159074	0.00296872	0.504108	0.0186057	446	4.24264	0.660707	0.0018548	76.2307	0.230306	0.112933	0.00109845	1.74467	0.0578179	5.02708	0.434153	0.986486	0.0128121	0.0101278	0.00802355	0.00334076	0.00472454	acetylcholine	unclear
AVLP165	2	0.17868	0.00293686	0.616109	0.023013	220	4.24264	0.481955	0.0070867	44.1181	0.97287	0.0966453	0.00115365	1.85676	0.00597646	4.46367	1.1821	0.984119	0.00290786	0.00678845	0.00308321	0.0090926	0.000175348	acetylcholine	unclear
AVLP166	5	0.138414	0.0190271	0.517904	0.03134	374.2	39.3217	0.678013	0.0169661	57.8175	11.0121	0.104104	0.00962943	1.25631	0.0965091	5.89021	0.692478	0.988443	0.00342286	0.00750167	0.00215122	0.00414055	0.00380661	acetylcholine	unclear
AVLP167_a	3	0.103144	0.00823022	0.457996	0.0108045	246	46.8615	0.684992	0.0495487	32.2368	8.89981	0.0885146	0.00399768	1.09124	0.110418	3.66178	0.449043	0.986854	0.00371732	0.0105339	0.00242764	0.00304471	0.00263754	acetylcholine	unclear
AVLP167_b	3	0.118582	0.00581923	0.460427	0.00794136	336.667	9.86577	0.684697	0.0279236	45.9638	1.31688	0.0934704	0.00341672	1.26254	0.00868947	4.10171	0.668626	0.985239	0.00463641	0.0069018	0.00148872	0.00785965	0.00314771	acetylcholine	unclear
AVLP168	2	0.124662	0.00198976	0.505184	0.00493809	174	5.65685	0.651734	0.0120426	24.8451	1.86944	0.0929582	0.00226048	1.2573	0.0810392	3.83833	0.0458942	0.991309	0.00434639	0.00575017	0.000186942	0.00294118	0.00415945	acetylcholine	unclear
AVLP169	1	0.161096		0.62668		404		0.455363		75.5619		0.0851685		2.45792		4.26238		0.945545		0.0445545		0.00990099		acetylcholine	unclear
AVLP170	2	0.133341	0.00724077	0.52392	0.0345656	350.5	16.2635	0.601738	0.0130043	55.524	6.99379	0.0950654	0.00553578	1.23966	0.0615559	5.59939	0.296993	0.981669	0.00923656	0.00985593	0.00559495	0.00847471	0.00364161	acetylcholine	unclear
AVLP171	3	0.113809	0.00860733	0.471002	0.0174635	338.667	59.1805	0.563143	0.0247006	44.7436	10.2981	0.0738457	0.000950363	1.26164	0.0357199	3.99862	0.191142	0.980879	0.0217418	0.0174935	0.0248211	0.00656457	0.00655739	acetylcholine	unclear
AVLP172	3	0.122444	0.0121646	0.472119	0.0161874	332.667	20.502	0.568603	0.0386406	46.546	6.3611	0.0795961	0.0114675	1.0511	0.111189	4.7608	0.237205	0.990959	0.000559087	0.00597061	0.00277404	0.00294629	0.00300461	acetylcholine	unclear
AVLP173	2	0.116693	0.0122543	0.501699	0.00345537	301	53.7401	0.607685	0.0156325	43.2368	13.4293	0.0860938	0.00949578	1.12416	0.116435	4.60841	0.0323269	0.97722	0.00532965	0.017929	0.00384655	0.00485099	0.0014831	acetylcholine	unclear
AVLP174	1	0.143393		0.491499		275		0.578061		43.5091		0.0914579		1.16364		5.86182		0.989091		0		0.0109091		acetylcholine	unclear
AVLP175	2	0.116011	0.00656883	0.460672	0.0188036	265	22.6274	0.558342	0.0305849	35.2909	0.861449	0.0744259	0.000466844	0.914591	0.120787	5.11453	0.428707	0.993976	0.00851936	0.00355872	0.00503279	0.00177936	0.00251639	acetylcholine	unclear
AVLP176_a	3	0.106708	0.00188737	0.478182	0.017024	292	28.8271	0.611447	0.00737501	34.9401	3.89506	0.0730943	9.65501e-05	0.992459	0.0474777	4.8348	0.335366	0.984348	0.00795334	0.0068147	0.00577217	0.00883701	0.00450851	acetylcholine	unclear
AVLP176_b	2	0.101409	0.0111855	0.460897	0.00314154	289	31.1127	0.609238	0.0328347	36.855	8.03429	0.0774619	0.012785	1.16736	0.0407044	4.43021	0.0854622	0.98099	0.000400231	0.00508809	0.00189897	0.0139215	0.00149874	acetylcholine	unclear
AVLP176_c	2	0.138299	0.00421992	0.526675	0.0180193	270	9.89949	0.607148	0.0323134	42.9446	2.29274	0.0965826	0.00675407	1.37312	0.149864	4.89494	0.229231	0.972444	0.0120842	0.0202399	0.00711465	0.0073163	0.00496958	acetylcholine	unclear
AVLP176_d	3	0.14939	0.00760464	0.523183	0.0147453	229.333	8.32666	0.555281	0.0274892	38.3543	2.29972	0.0928623	0.00625818	1.53102	0.159806	6.76766	0.175374	0.981179	0.0105347	0.0088558	0.00767745	0.0100384	0.00632222	acetylcholine	unclear
AVLP177_a	2	0.132532	0.00457907	0.491631	0.0157878	235.5	26.163	0.55079	0.0143679	35.4731	3.50204	0.0830087	0.00113295	1.18585	0.132485	5.19591	0.524705	0.985885	0.0134448	0.0101782	0.00787698	0.00460829	0.00651711	acetylcholine	unclear
AVLP177_b	2	0.124794	0.00253572	0.470793	0.00766841	284.5	12.0208	0.582536	0.0320006	38.7289	2.9999	0.0791646	0.00155861	1.27829	0.137368	5.68452	0.624747	0.993069	0.00467802	0.00351808	0.000148647	0.00341297	0.00482667	acetylcholine	unclear
AVLP178	1	0.106942		0.484226		227		0.474089		28.7228		0.0599875		1.02643		3.97797		0.986784		0.00881057		0.00440529		acetylcholine	unclear
AVLP179	2	0.108683	0.00662096	0.490278	0.0219796	275	32.5269	0.736717	0.0401075	34.5275	1.02954	0.0927613	0.00317799	1.10211	0.158641	4.85834	0.304741	0.991304	0.00668539	0.0033557	0.00474568	0.00533983	0.0019397	acetylcholine	unclear
AVLP180	1	0.106484		0.475332		243		0.708518		30.4251		0.0887108		0.930041		4.6214		0.987654		0.00823045		0.00411523		acetylcholine	unclear
AVLP181	3	0.109971	0.0100944	0.47256	0.0110617	195	11.3578	0.523987	0.0216248	24.3816	0.857235	0.0656533	0.00496066	1.09739	0.0520242	3.14602	0.289786	0.98972	0.0006181	0.00678224	0.00267015	0.00347354	0.00302157	acetylcholine	unclear
AVLP182	2	0.114785	0.00507868	0.476675	0.0496748	167.5	6.36396	0.559149	0.0580678	22.153	0.683923	0.0739338	0.0071539	1.05812	0.0739743	3.52745	0.676513	0.988212	0.00799518	0.00888144	0.00388409	0.00290698	0.00411109	acetylcholine	unclear
AVLP183	5	0.115944	0.0083705	0.481938	0.0346584	174.4	30.6072	0.614819	0.0271051	21.8663	3.27668	0.0774019	0.00370995	0.990841	0.0833797	3.11544	0.465801	0.981842	0.00787357	0.01127	0.0047196	0.00688828	0.00445263	acetylcholine	unclear
AVLP184	1	0.120723		0.472615		218		0.528628		30.8881		0.0749004		2.1055		3.36697		0.995413		0.00458716		0		acetylcholine	unclear
AVLP185	1	0.104759		0.460043		288		0.598911		33.738		0.0701599		1.36806		5.42708		0.986111		0		0.0138889		acetylcholine	unclear
AVLP186	2	0.124744	0.00611121	0.489019	0.0100044	170	8.48528	0.543049	0.0312971	23.1795	1.53881	0.073979	0.0030443	1.51926	0.0531114	4.44117	0.942972	0.991062	0.0046056	0.00588969	0.000293975	0.00284091	0.00401765	acetylcholine	unclear
AVLP187	3	0.139634	0.0119821	0.52482	0.0497691	158.667	9.45163	0.614746	0.0813025	25.4083	2.10506	0.098078	0.00911657	1.21157	0.0408469	3.91765	0.87721	0.965571	0.0251901	0.021744	0.0204303	0.0126854	0.00628824	acetylcholine	unclear
AVLP188	1	0.110377		0.505821		172		0.73928		22.4974		0.096697		1.22674		4.2907		0.988372		0.00581395		0.00581395		acetylcholine	unclear
AVLP189_a	3	0.132334	0.00898228	0.517313	0.00187068	170.333	21.2211	0.59249	0.0569287	24.6326	2.31701	0.0857679	0.00660348	1.31711	0.211763	3.37167	0.884644	0.976575	0.0120054	0.0174959	0.0121045	0.00592938	0.000705844	acetylcholine	unclear
AVLP189_b	2	0.148174	0.015126	0.552415	0.00393534	198	22.6274	0.608969	0.0531869	31.1469	1.45273	0.0958835	0.00187716	1.17297	0.0661937	3.73074	0.45849	0.987496	0.00214231	0.0050837	0.000580965	0.00742015	0.00272327	acetylcholine	unclear
AVLP190	4	0.116579	0.010565	0.502035	0.0322639	167.25	29.0675	0.511526	0.0317753	22.964	4.06916	0.0702232	0.00342636	1.08586	0.209165	3.09921	0.542494	0.983812	0.0115544	0.00709599	0.00747701	0.00840318	0.00731616	acetylcholine	unclear
AVLP191	4	0.0975652	0.0253079	0.486689	0.0516248	124.5	17.2916	0.406044	0.0597361	16.0001	2.12279	0.0521469	0.00699267	0.92601	0.239221	3.11798	1.40491	0.979116	0.0140276	0.0105817	0.010716	0.0105701	0.00834614	unclear	unclear
AVLP192	2	0.111868	0.0151969	0.495008	0.0202488	204.5	20.5061	0.567882	0.0403847	27.2125	4.92906	0.0754777	0.0114931	1.4453	0.0550255	4.1882	0.388849	0.970512	0.0029569	0.0219418	0.00125753	0.00754626	0.00421443	acetylcholine	unclear
AVLP193	1	0.114409		0.528124		185		0.538241		27.4711		0.0799248		1.51351		4.00541		0.989189		0.0108108		0		acetylcholine	unclear
AVLP194_a	2	0.158145	0.0232487	0.64794	0.0477093	134.5	2.12132	0.494261	0.0813931	24.0318	4.78589	0.0868507	0.00167449	1.41359	0.350973	3.42661	0.114189	0.962821	0.000586389	0.0223076	0.000351833	0.0148717	0.000234556	acetylcholine	unclear
AVLP194_b	2	0.110282	0.0198904	0.50959	0.0334899	106	16.9706	0.547323	0.0150955	13.4282	1.32635	0.0696206	0.00238543	1.00207	0.0330221	3.13604	0.108501	0.970249	0.0181048	0.00955644	0.00152998	0.0201947	0.0165748	unclear	unclear
AVLP194_c	2	0.136848	0.0107497	0.550679	0.0416247	113.5	10.6066	0.517339	0.0399499	17.279	2.23568	0.078516	0.00322884	1.08685	0.309614	4.26166	0.697294	0.982886	0.0108608	0.00413223	0.00584386	0.0123967	0.0175316	unclear	unclear
AVLP195	1	0.111579		0.508026		191		0.6295		23.9925		0.0790747		0.895288		3.48168		0.989529		0.0052356		0.0052356		acetylcholine	unclear
AVLP196	1	0.122237		0.529484		133		0.589354		17.4829		0.0774708		0.93985		3.7218		0.969925		0.0300752		0		acetylcholine	unclear
AVLP197	3	0.113742	0.00260838	0.451892	0.00620224	220	36.2905	0.601285	0.0581786	27.293	4.20818	0.0744227	0.00250596	1.56535	0.130076	6.44535	0.913425	0.983601	0.0113903	0.00832917	0.00774926	0.00623386	0.0030475	acetylcholine	unclear
AVLP198	3	0.101132	0.0105503	0.43838	0.0183758	132.333	30.5014	0.610047	0.0160515	14.0073	3.96095	0.0639839	0.00185599	1.45741	0.0775405	3.42881	0.729098	0.990117	0.00234809	0.00988321	0.00234809	0	0	acetylcholine	unclear
AVLP199	3	0.104795	0.00563676	0.502439	0.01375	56.3333	9.71253	0.480952	0.0152356	7.77278	3.58552	0.0642496	0.0175099	1.77006	0.241467	2.62895	0.843505	0.957804	0.0449985	0.0385802	0.0371334	0.0138889	0.0240563	unclear	unclear
AVLP200	1	0.167948		0.598642		457		0.498492		91.2425		0.0995265		2.11379		5.02845		0.95186		0.0350109		0.0131291		gaba	unclear
AVLP201	1	0.178233		0.603784		510		0.637343		103.55		0.129406		1.62745		5.88431		0.954902		0.0352941		0.00980392		gaba	unclear
AVLP202	1	0.195914		0.637222		204		0.505313		54.7662		0.135657		0.97549		6.14216		0.833333		0.137255		0.0294118		gaba	unclear
AVLP203	3	0.167727	0.00972272	0.634758	0.0443521	172	9.64365	0.500218	0.0681484	34.7509	1.34763	0.101056	0.0131022	1.10532	0.241793	4.48259	0.525828	0.948811	0.0399008	0.0352619	0.0224531	0.0159268	0.0177005	gaba	unclear
AVLP204	3	0.16723	0.0105926	0.618902	0.0711091	232	18.5203	0.519459	0.0385776	44.6544	1.72371	0.100093	0.00625449	1.16112	0.17199	5.7619	0.283818	0.908268	0.0298195	0.0569775	0.0197424	0.034755	0.0131381	gaba	unclear
AVLP205	2	0.14616	0.0118227	0.523897	0.00444405	150	5.65685	0.571656	0.0105507	24.6341	1.00689	0.0938788	0.00202962	1.60492	0.0840955	4.78856	0.454003	0.970068	0.00358522	0.0131649	0.00893161	0.0167675	0.00534639	gaba	unclear
AVLP206_a	3	0.189956	0.00735805	0.627671	0.0115178	145.667	16.563	0.546274	0.0218367	28.6817	2.46343	0.107714	0.00256729	1.69788	0.100295	2.90284	0.137912	0.96073	0.0203577	0.0228372	0.0104029	0.0164325	0.0108594	gaba	unclear
AVLP206_b	2	0.170149	0.0055334	0.595761	0.01389	147.5	4.94975	0.586826	0.00576658	26.9154	1.59208	0.107023	0.00169035	1.49818	0.00725188	2.94833	0.251019	0.963254	0.0323245	0.0168782	0.00422755	0.0198675	0.028097	gaba	unclear
AVLP207	3	0.154665	0.00936825	0.558836	0.00778878	162	6.55744	0.656249	0.0265306	27.1168	2.5296	0.109536	0.00232082	1.70663	0.205976	3.44445	0.155728	0.969268	0.00495416	0.0204622	0.00879841	0.0102696	0.00704977	gaba	unclear
AVLP208	4	0.176016	0.0200224	0.592837	0.0374263	142	16.0208	0.587272	0.0567695	26.6951	1.45326	0.110505	0.00606899	1.81431	0.299271	3.66139	0.821279	0.968173	0.015525	0.0211607	0.00572515	0.0106667	0.0128897	gaba	unclear
AVLP209	1	0.152056		0.4718		776		0.575319		136.935		0.101522		2.41753		7.58119		0.951031		0.0335052		0.0154639		gaba	unclear
AVLP210	1	0.191164		0.558614		694		0.45986		149.673		0.0991767		1.50865		6.38473		0.976945		0.0100865		0.0129683		acetylcholine	unclear
AVLP211	1	0.212062		0.615919		450		0.436784		106.603		0.103472		1.93333		4.68667		0.964444		0.0222222		0.0133333		acetylcholine	unclear
AVLP212	1	0.154114		0.558783		300		0.563392		55.0465		0.103376		1.32		2.40333		0.966667		0.0266667		0.00666667		acetylcholine	unclear
AVLP213	1	0.179986		0.525368		624		0.504237		128.314		0.103687		2.11859		3.875		0.778846		0.203526		0.0176282		gaba	unclear
AVLP214	1	0.121348		0.51274		287		0.539928		40.2301		0.0756841		2.08014		3.20557		0.979094		0.010453		0.010453		acetylcholine	unclear
AVLP215	1	0.176943		0.469032		1523		0.649393		306.265		0.130588		2.02626		6.18385		0.730138		0.214708		0.0551543		gaba	unclear
AVLP216	1	0.154245		0.554332		566		0.743723		97.1055		0.127597		1.62367		3.02827		0.962898		0.0335689		0.00353357		gaba	unclear
AVLP217	1	0.132395		0.491018		292		0.490728		41.8585		0.0703463		1.7363		4.75342		0.986301		0.00684932		0.00684932		acetylcholine	unclear
AVLP218	2	0.118306	0.0161686	0.46399	0.0686719	247	69.2965	0.455478	0.021729	35.9021	5.91	0.0671352	0.00477831	0.807159	0.205829	3.81364	1.42777	0.962053	0.00366777	0.0295011	0.0082766	0.00844595	0.0119444	acetylcholine	unclear
AVLP219	6	0.101441	0.0173941	0.426219	0.034485	195.167	30.7273	0.521036	0.0447523	24.2418	1.84101	0.0651269	0.00399194	0.597407	0.13996	5.12885	0.692898	0.978707	0.0124571	0.0116237	0.0110076	0.00984225	0.00617328	unclear	unclear
AVLP220	2	0.123821	0.00824145	0.516152	0.00998585	214	8.48528	0.485454	0.002999	28.816	0.83153	0.0653804	0.00030225	1.70844	0.0247858	4.69969	0.17313	0.993051	0.00302869	0.00467657	0.00018543	0.00240385	0.00339955	acetylcholine	unclear
AVLP221	1	0.118673		0.521709		198		0.558271		27.4971		0.0775293		1.80808		2.07576		0.989899		0.010101		0		acetylcholine	unclear
AVLP222	2	0.157974	0.00556236	0.628522	0.0197052	154	0	0.44157	0.0661693	26.4199	0.950922	0.0755506	0.00862525	1.92857	0.293863	4.75325	0.0642824	0.967532	0.0183664	0.0292208	0.0137748	0.00324675	0.0045916	acetylcholine	unclear
AVLP223	2	0.146116	0.00635885	0.643526	0.0517079	217	24.0416	0.554772	0.000181039	35.4159	4.90021	0.090403	0.00248227	1.81483	0.276013	4.77327	0.266253	0.971132	0.0196116	0.022094	0.0171035	0.0067735	0.00250811	acetylcholine	unclear
AVLP224_a	2	0.148639	0.00110205	0.559211	0.00938808	166.5	3.53553	0.628036	0.0183214	26.6593	0.744557	0.100542	0.00226004	1.59911	0.140166	3.68598	0.444098	0.991034	0.0040565	0.00896594	0.0040565	0	0	acetylcholine	unclear
AVLP224_b	3	0.149674	0.0108746	0.651558	0.0409053	199	15.5242	0.562175	0.0486597	31.7454	2.35212	0.0895344	0.00368164	1.80917	0.0318283	4.83929	0.2944	0.985248	0.0151673	0.0120407	0.0126669	0.0034951	0.00303293	acetylcholine	unclear
AVLP225_a	2	0.138011	0.0107627	0.573958	0.0526068	127	2.82843	0.503728	0.0331425	20.1722	0.478575	0.0800128	0.00538046	1.68521	0.0152604	2.58859	0.176196	0.984372	0.0107875	0.0117519	0.00530604	0.00387597	0.00548145	acetylcholine	unclear
AVLP225_b	5	0.113555	0.00488984	0.441495	0.0269211	157.6	11.1714	0.581267	0.0312285	19.9573	1.86877	0.0736538	0.0066343	1.74107	0.0621084	2.42692	0.290454	0.982295	0.00772916	0.0113256	0.00241837	0.0063574	0.00739395	acetylcholine	unclear
AVLP226	1	0.145033		0.564755		128		0.50768		19.635		0.0778773		1.69531		2.50781		1		0		0		acetylcholine	unclear
AVLP227	3	0.109384	0.0118601	0.449401	0.00763525	125.667	19.7569	0.485123	0.0607745	15.1748	1.61375	0.0586243	0.00400039	1.627	0.152568	3.15297	0.305117	0.95375	0.0110659	0.0323449	0.00492796	0.0139049	0.00624177	acetylcholine	unclear
AVLP228	3	0.0983859	0.00605707	0.457546	0.0136929	77.3333	9.0185	0.401373	0.00852816	9.18279	1.56949	0.0474138	0.00215001	1.5222	0.184092	5.01335	0.56558	0.967171	0.0225913	0.0253078	0.0235258	0.00877793	0.00775613	unclear	unclear
AVLP229	2	0.142735	0.000993434	0.580979	0.0118326	134.5	6.36396	0.5874	0.0165667	20.5479	0.632021	0.0897948	0.00401943	1.53578	0.137626	2.91796	0.482296	0.996154	0.00543928	0	0	0.00359712	0.0050871	acetylcholine	unclear
AVLP230	2	0.143985	0.00259799	0.585451	0.00182968	153	16.9706	0.595403	0.00235381	26.8423	2.00299	0.104676	0.00422884	1.93765	0.348949	4.52502	0.0203333	0.981302	0.0164125	0.0156673	0.012127	0.0035461	0.00501494	acetylcholine	unclear
AVLP231	2	0.143063	0.00522205	0.608705	0.0400895	129	1.41421	0.499706	0.016026	20.634	0.303745	0.0799081	0.000510773	1.87921	0.116435	2.5357	0.14839	0.988341	0.00560926	0.00384615	0.00543928	0.0077524	8.49888e-05	acetylcholine	unclear
AVLP232	6	0.152496	0.00950353	0.653421	0.038271	101	7.37564	0.489334	0.0370152	17.63	2.23548	0.0853508	0.0106472	2.56469	0.0815484	3.26727	0.573995	0.989881	0.00654984	0.00817057	0.00404941	0.00171821	0.00420875	acetylcholine	unclear
AVLP233	3	0.146026	0.00643952	0.556016	0.0476514	172	11.3578	0.477383	0.0280462	28.6856	3.47395	0.0795698	0.00851984	1.27419	0.0478776	3.62075	0.347581	0.988376	0.00597492	0.00563612	0.00542016	0.00583033	0.000372049	acetylcholine	unclear
AVLP234	2	0.106025	0.00342633	0.497966	0.00520267	134	16.9706	0.435721	0.00913179	17.4735	1.75237	0.0569291	0.00270251	1.17163	0.0586741	3.61835	0.0166733	0.969908	0.00381104	0.00752302	0.00095276	0.0225691	0.00285828	acetylcholine	unclear
AVLP235	3	0.114838	0.0118451	0.535314	0.0164044	135.667	5.1316	0.494082	0.0668918	18.6461	1.81297	0.0682744	0.0142836	1.20952	0.0969162	4.37348	0.81502	0.990424	0.0108942	0.00957595	0.0108942	0	0	acetylcholine	unclear
AVLP236	2	0.117754	0.0186146	0.518172	0.0431801	125	11.3137	0.485074	0.0815245	17.2024	0.364101	0.0665753	0.00660656	1.37449	0.231885	3.47744	0.739006	0.975387	0.0135414	0.0165799	0.0128144	0.0080329	0.000727055	acetylcholine	unclear
AVLP237_a	2	0.106983	0.00472098	0.450674	0.0120352	134.5	13.435	0.528826	0.0298354	16.1784	1.69778	0.0636032	0.00391083	1.05231	0.00522473	3.09375	0.132583	0.973583	0.00789603	0.0189444	0.00714964	0.00747222	0.00074639	acetylcholine	unclear
AVLP237_b	3	0.102685	0.00640663	0.472609	0.0112019	115.333	29.2632	0.485818	0.0392608	13.4498	3.71382	0.0564364	0.00498848	1.33807	0.136415	3.27004	0.258898	0.992054	0.0070441	0.0077746	0.00695947	0	0	acetylcholine	unclear
AVLP237_c	2	0.106534	0.00195066	0.496552	0.0218889	128.5	3.53553	0.488698	0.00495917	14.655	0.305564	0.0557414	0.000937151	1.41948	0.0544917	3.91273	0.404104	0.984127	0.0224478	0.0114504	0.0161933	0.00381679	0.00539776	acetylcholine	unclear
AVLP238	2	0.108129	0.00698155	0.481734	0.0118692	121	9.89949	0.55712	0.038256	14.4459	1.63395	0.0664996	0.00664989	1.39741	0.219517	2.82127	0.429536	0.983895	0.0103701	0.0131579	0.0186081	0.00438596	0.00620269	acetylcholine	unclear
AVLP239	2	0.105519	0.00367542	0.474928	0.00303124	96.5	4.94975	0.465262	0.00445892	11.4413	1.17055	0.0550772	0.00228993	1.31478	0.0498016	2.74742	0.555193	0.984624	0.00653884	0.0153763	0.00653884	0	0	acetylcholine	unclear
AVLP240	3	0.101065	0.0284575	0.512028	0.0672713	94	12.1655	0.440779	0.00698967	12.8155	3.034	0.059546	0.0065612	1.17058	0.163326	2.3935	0.4776	0.986163	0.00405674	0.0138367	0.00405674	0	0	unclear	unclear
AVLP241	2	0.0968745	0.00365514	0.43898	0.0223014	84	1.41421	0.497839	0.0170129	9.13772	0.25628	0.0541613	0.00245773	1.03891	0.327645	2.34096	0.199353	0.95854	0.0245558	0.0177888	0.00811845	0.0236712	0.0164374	unclear	unclear
AVLP242	3	0.11433	0.00343422	0.48351	0.0136802	58.6667	23.029	0.387327	0.0832332	7.34422	2.59867	0.0487301	0.00867278	1.07975	0.213731	3.98336	1.16691	0.958936	0.0214821	0.0179012	0.0185494	0.0191946	0.00840307	unclear	unclear
AVLP243	2	0.147972	0.012793	0.571917	0.00429249	307	1.41421	0.442301	0.000251551	57.8846	0.344273	0.0833954	0.000159265	1.17418	0.0383534	5.76984	0.224478	0.977177	0.00931825	0.0179314	0.00699244	0.00489135	0.00232581	acetylcholine	unclear
AVLP244	3	0.146243	0.00950171	0.60489	0.0312745	226.667	16.8622	0.520095	0.0492547	42.3	3.95006	0.0969855	0.00968733	1.31616	0.115295	3.68404	0.119473	0.976397	0.0116395	0.0193424	0.0149548	0.00462285	0.00465142	acetylcholine	unclear
AVLP245	2	0.103555	0.000900752	0.447628	0.000475775	117	15.5563	0.655907	0.00864823	13.0717	0.867891	0.0736402	0.005892	1.21484	0.303835	3.51599	0.916508	0.957695	0.00646236	0.0219634	0.00896391	0.020342	0.0154263	acetylcholine	unclear
AVLP246	2	0.0819712	0.0274773	0.464394	0.0231288	100.5	10.6066	0.649863	0.095223	11.587	0.66373	0.0746738	0.0011942	0.73865	0.232745	1.66487	0.626005	0.984618	0.00865931	0.00462963	0.00654729	0.010006	0.00105601	unclear	unclear
AVLP247	4	0.095702	0.00642507	0.497041	0.0287628	75.5	6.35085	0.57798	0.0577501	8.72854	1.38776	0.0661833	0.00214501	1.1329	0.215644	1.99727	0.396474	0.979993	0.0252952	0.00626566	0.00725303	0.0128446	0.0186186	unclear	unclear
AVLP248	5	0.102276	0.0194968	0.528754	0.0529085	75.6	9.5289	0.582463	0.0814321	8.9493	1.22613	0.0685339	0.00599255	0.821259	0.111977	1.84899	0.230053	0.981235	0.0118458	0.00512821	0.011467	0.0142191	0.0140924	unclear	unclear
AVLP249	2	0.108374	0.0088714	0.491345	0.0139958	111.5	6.36396	0.565578	0.0313128	13.5805	0.926917	0.0688429	0.00304135	1.25975	0.169086	2.60796	0.0667684	0.991017	0.000512726	0.0046729	0.00660847	0.0046729	0.00660847	acetylcholine	unclear
AVLP250	3	0.129041	0.00542768	0.564573	0.0170114	106	3.60555	0.57898	0.0880912	15.8668	1.59445	0.086229	0.0110584	1.34259	0.334028	2.6234	0.520789	0.984175	0.00577749	0.00944134	0.000325498	0.00638324	0.00553279	unclear	unclear
AVLP251	1	0.200483		0.578596		696		0.520331		170.232		0.127266		1.40517		5.48994		0.831897		0.155172		0.012931		gaba	unclear
AVLP252	1	0.143483		0.551757		375		0.536872		59.1363		0.084663		2.46933		3.75467		0.986667		0.0106667		0.00266667		gaba	unclear
AVLP253	1	0.15307		0.512782		192		0.583718		33.6791		0.102391		2.125		3.65104		0.927083		0.0729167		0		gaba	unclear
AVLP254	1	0.164688		0.496819		199		0.472245		35.4881		0.0842166		2.03518		3.62312		0.959799		0.0251256		0.0150754		gaba	unclear
AVLP255	1	0.104669		0.484916		203		0.626983		26.3731		0.0814555		0.960591		1.83251		0.960591		0.0197044		0.0197044		gaba	unclear
AVLP256	2	0.120034	0.0256772	0.592615	0.0807065	154.5	47.3762	0.602649	0.115176	22.9957	2.51891	0.0907694	0.000865548	0.915707	0.294524	1.64228	0.178642	0.973119	0.0146407	0.0174301	0.0129622	0.00945138	0.00167855	gaba	unclear
AVLP257	1	0.121467		0.527056		405		0.547431		57.068		0.0771377		1.51111		3.6716		0.985185		0.0123457		0.00246914		acetylcholine	unclear
AVLP258	1	0.155353		0.552349		504		0.465941		85.0739		0.0786496		2.00198		6.28373		0.988095		0.00396825		0.00793651		acetylcholine	unclear
AVLP259	2	0.116775	0.004162	0.461774	0.00693651	266.5	16.2635	0.567663	0.016935	35.8761	2.60494	0.0763784	0.00139216	1.3431	0.0692743	9.26727	0.0951288	0.979567	0.00671298	0.0130766	0.00185529	0.00735647	0.00485768	acetylcholine	unclear
AVLP260	1	0.141496		0.603342		285		0.54609		44.929		0.0860887		1.21754		3.92281		0.982456		0.0105263		0.00701754		acetylcholine	unclear
AVLP261	3	0.148226	0.03234	0.593479	0.0768206	213	10.1489	0.553078	0.0836203	41.4002	9.20393	0.105099	0.00672658	1.25253	0.150219	4.90231	0.87833	0.987742	0.0091514	0.00770506	0.0050325	0.00475094	0.00465437	acetylcholine	unclear
AVLP262	2	0.108598	0.00480932	0.520968	0.0072171	243.5	75.6604	0.6114	0.0469547	34.9733	8.24391	0.0886234	9.35844e-05	0.736895	0.0149616	5.33435	0.0109644	0.976741	0.00432309	0.0129452	0.00402235	0.0103137	0.000300737	acetylcholine	unclear
AVLP263	1	0.141429		0.601829		182		0.515663		30.5495		0.0865562		1.22527		3.3022		0.961538		0.032967		0.00549451		acetylcholine	unclear
AVLP264	2	0.0867635	0.00481077	0.494279	0.0102527	211.5	20.5061	0.650884	0.0281256	23.3738	4.18754	0.0715157	0.00284489	0.71504	0.0225209	6.26242	0.53623	0.986074	0.00533642	0.0117133	0.00220762	0.00253807	0.00358937	acetylcholine	unclear
AVLP265	6	0.142715	0.0110179	0.590133	0.0382556	145.5	19.1599	0.54177	0.0360338	24.0122	3.31105	0.0893862	0.00643211	1.04857	0.21541	3.45331	0.45606	0.974361	0.0120486	0.0139384	0.0108298	0.0127668	0.00699799	acetylcholine	unclear
AVLP266	1	0.12349		0.483353		307		0.496178		43.5871		0.070446		1.37785		5.73616		0.967427		0.029316		0.00325733		acetylcholine	unclear
AVLP267	1	0.115771		0.46396		292		0.467236		43.1144		0.0689884		1.0137		5.40753		0.938356		0.0410959		0.0205479		acetylcholine	unclear
AVLP268	1	0.130959		0.492714		244		0.461485		38.663		0.0731246		1.19672		4.2582		0.954918		0.0327869		0.0122951		acetylcholine	unclear
AVLP269	5	0.113126	0.0117223	0.47617	0.0208086	142	7.77817	0.509669	0.0427774	18.586	1.54393	0.0665272	0.0043846	1.05111	0.17654	3.77295	0.789041	0.955431	0.0494356	0.0110686	0.00998773	0.0311151	0.0464644	acetylcholine	unclear
AVLP270	3	0.105609	0.00538946	0.478118	0.020707	132.667	3.21455	0.461911	0.0135017	15.6165	0.411574	0.0543901	0.00237965	0.681936	0.112741	3.33697	0.635295	0.974776	0.00903354	0.0176653	0.00484181	0.0075591	0.00746455	unclear	unclear
AVLP271	2	0.108894	0.0136619	0.472663	0.0383851	149.5	20.5061	0.581019	0.0414498	17.0998	0.651907	0.0666757	0.00187093	0.838618	0.133948	3.94435	0.749137	0.979088	0.0123281	0.013505	0.0018524	0.00740741	0.0104757	acetylcholine	unclear
AVLP272	3	0.10613	0.000626475	0.528007	0.0122196	111	3.60555	0.489598	0.0236516	12.5648	0.654001	0.0554342	0.00378816	1.29918	0.246208	3.70303	1.32476	0.981838	0.00929366	0.0120456	0.00532161	0.00592885	0.00513834	acetylcholine	unclear
AVLP273	3	0.100965	0.00423736	0.509753	0.022191	84	6	0.46178	0.0141809	9.77124	0.71023	0.0537196	0.00197859	1.10212	0.105724	2.18219	0.327748	0.991758	0.00715224	0.00396825	0.00687322	0.00396825	0.00687322	unclear	unclear
AVLP274	2	0.122841	0.00253427	0.505376	0.0274181	139	31.1127	0.536407	0.0312815	19.4119	5.12904	0.0744738	0.00124504	1.36508	0.112239	3.84419	0.299405	0.980199	0.0159162	0.0135903	0.00713226	0.00854701	0.0120873	acetylcholine	unclear
AVLP275	2	0.108447	0.0138921	0.49173	0.0534297	66	2.82843	0.501417	0.0153829	7.52062	1.10417	0.0569173	0.00419655	1.30699	0.168978	2.57629	0.37825	0.984375	0.0220971	0.00735294	0.0103986	0.00735294	0.0103986	unclear	unclear
AVLP276	2	0.115391	0.00730304	0.53037	0.0104204	55.5	6.36396	0.464941	0.00628701	6.68171	0.886363	0.0559098	0.000257495	1.2049	0.040208	2.88676	0.853381	0.972059	0.0159446	0.0196078	0.0277297	0.00980392	0.0138648	unclear	unclear
AVLP277	1	0.129794		0.578729		67		0.478275		10.0592		0.0718073		1.13433		2.34328		1		0		0		unclear	unclear
AVLP278	3	0.10466	0.00973917	0.516606	0.0281592	60.3333	16.1658	0.510024	0.0446335	7.20504	2.33003	0.0605418	0.00852448	1.07214	0.148731	2.88136	0.668844	0.972367	0.0323998	0.0126582	0.0219247	0.0149748	0.0132789	unclear	unclear
AVLP279	5	0.108833	0.00402244	0.506702	0.0331789	140.8	21.8105	0.606033	0.0323075	16.8158	2.89364	0.0722739	0.0057692	1.04939	0.102747	3.68096	0.501938	0.990666	0.00728445	0.00687324	0.0076653	0.00316953	0.00441782	acetylcholine	unclear
AVLP280	1	0.188328		0.644727		1082		0.543496		258.908		0.130052		2.21072		4.69409		0.978743		0.0166359		0.00462107		acetylcholine	unclear
AVLP281	1	0.12107		0.480334		479		0.51902		65.4289		0.0708954		2.73904		2.88727		0.954071		0.0375783		0.00835073		acetylcholine	unclear
AVLP282	2	0.274877	0.0247041	0.819672	0.0633351	263.5	30.4056	0.38434	0.00420411	97.7899	11.1001	0.14265	0.00129029	2.94265	0.157077	9.79672	0.357603	0.954777	0.00551578	0.0264318	0.00231704	0.0187908	0.00319874	acetylcholine	unclear
AVLP283	2	0.175155	0.0191041	0.613319	0.0186431	245	26.8701	0.494466	0.00843092	48.3035	6.71601	0.0973049	0.00122043	2.39831	0.0436846	3.40643	0.180545	0.978211	0.0120411	0.0113636	0.0160706	0.010425	0.0040295	acetylcholine	unclear
AVLP284	1	0.147419		0.574334		306		0.493433		52.3502		0.0844161		1.46405		3.22222		0.957516		0.0326797		0.00980392		acetylcholine	unclear
AVLP285	2	0.136225	0.00766363	0.628427	0.0354576	300	52.3259	0.558045	0.0128875	49.5934	8.66872	0.0922485	0.00216564	1.85867	0.187286	3.38732	0.967177	0.971669	0.0190836	0.0200776	0.0200011	0.00825332	0.000917481	acetylcholine	unclear
AVLP286	1	0.145404		0.588757		292		0.494248		50.3048		0.0851474		1.92466		3.31164		0.996575		0.00342466		0		acetylcholine	unclear
AVLP287	2	0.132847	0.00363632	0.530854	0.0187984	287.5	28.9914	0.514644	0.0386686	42.9041	4.77424	0.0767303	0.00496184	1.48682	0.0318747	3.369	0.442393	0.979024	0.00211523	0.0153582	0.00582979	0.00561798	0.00794502	acetylcholine	unclear
AVLP288	2	0.128588	0.0190288	0.557919	0.0785938	279	26.8701	0.544946	0.0248857	42.6675	0.583766	0.0835717	0.00538312	1.44823	0.0786506	2.68339	0.471484	0.983673	0.00410684	0.0105576	0.00405208	0.00576923	0.00815892	acetylcholine	unclear
AVLP289	1	0.177959		0.655285		639		0.445596		137.755		0.0960614		3.68545		3.84977		0.973396		0.0187793		0.00782473		acetylcholine	unclear
AVLP290	3	0.137641	0.00876876	0.522197	0.0236659	353.333	68.9952	0.536409	0.0243172	53.4265	10.9902	0.0809337	0.000835864	3.05396	0.0734732	3.61801	0.0908001	0.98427	0.00287627	0.00810218	0.00298361	0.0076275	0.00171784	acetylcholine	unclear
AVLP291	2	0.107439	0.0023156	0.502491	0.0379167	241.5	43.1335	0.568266	0.0421551	29.2665	5.11655	0.0688799	0.00484579	1.71245	0.437851	4.02161	0.0565641	0.971608	0.00664083	0.0144619	0.000344978	0.0139305	0.00629585	acetylcholine	unclear
AVLP292	2	0.114845	0.00173054	0.498656	0.0138796	233.5	13.435	0.615099	0.0262883	28.8148	1.0874	0.0759167	0.00174051	1.4928	0.0101847	3.60908	0.256111	0.972378	0.0074956	0.0145778	0.0143027	0.0130438	0.0068071	acetylcholine	unclear
AVLP293	3	0.114392	0.00728376	0.534734	0.0279846	165.667	18.5831	0.553802	0.064481	21.6256	1.04449	0.0723066	0.00450146	1.61732	0.0396003	3.61004	0.482692	0.990691	0.0109615	0.0056882	0.00538004	0.00356506	0.00617487	acetylcholine	unclear
AVLP294	3	0.143703	0.026645	0.618767	0.0748733	282.333	10.5987	0.47552	0.0538443	49.4363	10.9076	0.0817549	0.00729241	2.10213	0.417542	5.95885	1.0335	0.981068	0.00549052	0.00357743	0.00352248	0.0153548	0.00202024	acetylcholine	unclear
AVLP295	2	0.139817	0.027289	0.495726	0.0237429	251	7.07107	0.504909	0.0087104	38.7225	4.98913	0.0777156	0.00650293	1.3743	0.155668	4.11436	0.224968	0.995935	0.00574884	0.00406504	0.00574884	0	0	acetylcholine	unclear
AVLP296	2	0.107634	0.00716402	0.491033	0.0181507	257.5	16.2635	0.592681	0.0102838	30.9665	0.420159	0.0714003	0.00423993	1.90381	0.0900366	4.59515	0.215047	0.978685	0.00139981	0.015565	0.000983072	0.00574999	0.00238288	acetylcholine	unclear
AVLP297	5	0.121939	0.0154192	0.512459	0.0226054	234	33.5932	0.567406	0.0440147	30.6325	3.37957	0.0745205	0.00603838	1.95731	0.248016	3.82199	0.682108	0.988065	0.00548353	0.00596079	0.00515048	0.00586938	0.00373715	acetylcholine	unclear
AVLP298	3	0.140131	0.021252	0.571953	0.051213	134.333	9.2376	0.536362	0.0506599	21.2631	3.42174	0.0840544	0.00207198	1.6999	0.15216	3.1856	0.429526	0.995117	0.00425023	0.00516796	0.00447558	0	0	acetylcholine	unclear
AVLP299_a	3	0.136032	0.00384152	0.553075	0.00885643	215.667	16.0416	0.550392	0.0278579	32.0862	1.37997	0.0821573	0.00760705	1.84003	0.0501629	2.39944	0.238204	0.986038	0.00105095	0.00772634	0.00529295	0.0059582	0.00516751	acetylcholine	unclear
AVLP299_b	3	0.134266	0.00722409	0.534935	0.0219012	271.667	20.306	0.459488	0.0162536	41.0247	1.53499	0.0694683	0.00178724	1.65588	0.103369	2.21481	0.12807	0.98228	0.0141525	0.0106359	0.00863039	0.00708403	0.00560785	acetylcholine	unclear
AVLP299_c	2	0.137698	0.000540162	0.563594	0.0346142	238.5	16.2635	0.55419	0.00737001	35.4312	3.11907	0.0822628	0.000543186	1.83349	0.0261785	3.07816	0.263268	0.978987	0.0014329	0.0104053	0.00225527	0.0106079	0.00368817	acetylcholine	unclear
AVLP300_a	2	0.102005	0.0014916	0.503463	0.00252232	242	9.89949	0.516345	0.00516766	30.0334	2.00259	0.064039	0.00101187	1.60816	0.0657018	2.5282	0.0654359	0.973417	0.0135222	0.0184312	0.00801182	0.00815176	0.00551039	acetylcholine	unclear
AVLP300_b	2	0.113399	0.00372031	0.457719	0.0124929	231.5	24.7487	0.594055	0.0220423	28.4729	2.58212	0.0731062	0.00152156	1.50458	0.105868	2.51184	0.201333	0.982622	0.0018578	0.00868896	0.000928902	0.00868896	0.000928902	acetylcholine	unclear
AVLP301	3	0.126384	0.0034755	0.534191	0.0204088	160.667	6.80686	0.638241	0.0162838	22.3801	0.417929	0.0889306	0.000826115	1.43983	0.0906691	1.95811	0.362333	0.985833	0.0125948	0.00606105	0.00602444	0.00810604	0.00702092	acetylcholine	unclear
AVLP302	2	0.13967	0.00151767	0.519804	0.00761741	232	4.24264	0.514892	0.0371875	35.7635	0.943916	0.0793429	0.00508863	1.3782	0.121094	3.31592	0.37457	0.974357	0.023914	0.0235157	0.0209051	0.00218341	0.0030878	acetylcholine	unclear
AVLP303	1	0.164692		0.540471		193		0.463909		35.0725		0.0843029		1.8601		3.46114		0.948187		0.0310881		0.0207254		acetylcholine	unclear
AVLP304	2	0.131526	0.00783886	0.502977	0.0150782	210.5	0.707107	0.489121	0.0340832	31.8084	2.29716	0.0737245	6.02194e-05	1.52271	0.0890945	3.69164	0.254262	0.983367	0.00341505	0.0118822	0.00339909	0.00475062	1.59582e-05	acetylcholine	unclear
AVLP305	1	0.143761		0.508775		211		0.568371		32.0621		0.0863657		1.45024		3.9763		0.995261		0		0.00473934		acetylcholine	unclear
AVLP306	2	0.152575	0.0191374	0.587416	0.00203321	182.5	9.19239	0.474765	0.0199368	30.7423	0.172044	0.0799933	0.00111839	2.15458	0.263507	2.44381	0.000892812	0.972763	0.00637723	0.0162638	0.00692992	0.0109728	0.000552693	acetylcholine	unclear
AVLP307	1	0.113996		0.486285		205		0.56221		26.9157		0.0738159		1.25366		3.53171		0.990244		0.00487805		0.00487805		acetylcholine	unclear
AVLP308	2	0.112862	0.0264998	0.53559	0.0128953	192.5	50.2046	0.45218	0.00806105	27.9275	3.27875	0.0667845	0.00854639	1.90418	0.360704	4.09565	0.0632121	0.982875	0.0118128	0.00219298	0.00310135	0.0139401	0.0073089	acetylcholine	unclear
AVLP309	2	0.119669	0.00932032	0.50941	0.0494149	140	9.89949	0.462188	0.00192286	19.0026	0.474456	0.0628419	0.00313825	1.8362	0.087344	4.00716	0.605585	0.985678	0.00101268	0.0105621	0.00430391	0.00340136	0.00481025	acetylcholine	unclear
AVLP310	2	0.131916	0.00827186	0.504385	0.0298135	225	48.0833	0.518038	0.0391971	34.3463	11.0115	0.0778269	0.00273735	1.4332	0.0611495	3.74253	0.953834	0.978502	0.0140224	0.00978391	0.00837625	0.0117144	0.00564611	acetylcholine	unclear
AVLP311_a	3	0.148879	0.00842651	0.653119	0.0163911	221.667	31.0698	0.545001	0.0290954	37.5315	6.52939	0.091914	0.00189913	2.18928	0.171485	2.96698	0.280935	0.982812	0.0106471	0.0146847	0.0135618	0.00457506	0.000683568	acetylcholine	unclear
AVLP311_b	5	0.130711	0.00478301	0.580023	0.0262258	191	9.30054	0.685357	0.0505464	27.6838	1.51903	0.0998617	0.0136094	1.99255	0.101132	3.17333	0.252831	0.993575	0.00703021	0.00204145	0.00280202	0.00413569	0.00436947	acetylcholine	unclear
AVLP312	3	0.104638	0.0174015	0.474821	0.0159944	177.667	23.7136	0.583664	0.0594502	23.0952	1.12308	0.0761113	0.00561075	1.47149	0.162779	2.26869	0.221118	0.987978	0.0115229	0.00779727	0.0135053	0.00405902	0.00352344	acetylcholine	unclear
AVLP313	1	0.0877445		0.461412		163		0.570075		19.7453		0.0690571		1.19018		2.21472		0.90184		0.0981595		0		acetylcholine	unclear
AVLP314	1	0.146186		0.471558		499		0.508881		79.8749		0.0814565		1.88176		3.19439		0.981964		0.0140281		0.00400802		acetylcholine	unclear
AVLP315	1	0.15095		0.566488		535		0.48468		96.9605		0.0878408		1.91589		6.98505		0.966355		0.0280374		0.00560748		acetylcholine	unclear
AVLP316	2	0.150359	0.0179035	0.576439	0.0307157	397.5	14.8492	0.729332	0.0813361	68.012	7.00663	0.124178	0.00569966	1.10643	0.0262653	6.06331	1.03234	0.967206	0.00478283	0.0123879	0.0102105	0.0204058	0.0149934	acetylcholine	unclear
AVLP317	1	0.124369		0.551551		234		0.530578		33.3581		0.0756371		2.33333		3.76923		0.987179		0.0128205		0		acetylcholine	unclear
AVLP318	1	0.139858		0.538192		313		0.60869		52.4713		0.102041		1.97444		6.94249		0.980831		0.00638978		0.0127796		acetylcholine	unclear
AVLP319	1	0.149629		0.598679		356		0.740253		59.397		0.123508		1.8736		3.11517		0.997191		0		0.00280899		acetylcholine	unclear
AVLP320	2	0.123914	0.00678316	0.619656	0.0116899	191	7.07107	0.58571	0.0176366	27.9019	0.142629	0.085654	0.00531006	2.04743	0.0165643	2.94511	0.561054	0.981731	0.0030258	0.00792736	0.00399561	0.0103412	0.00702141	acetylcholine	unclear
AVLP321	1	0.160252		0.592544		299		0.49944		61.9935		0.103552		2.73244		3.84615		0.989967		0.00668896		0.00334448		acetylcholine	unclear
AVLP322	1	0.161001		0.618326		277		0.520407		53.1527		0.0998593		1.93141		4.25271		0.978339		0.0180505		0.00361011		acetylcholine	unclear
AVLP323	1	0.174293		0.547488		248		0.649957		44.1922		0.115819		1.44758		5.29032		0.979839		0.0201613		0		acetylcholine	unclear
AVLP324	2	0.147668	0.00152491	0.537408	0.00347783	192	5.65685	0.563809	0.0425371	31.347	0.566912	0.0921056	0.00799379	1.32924	0.0759917	3.03957	0.0343114	0.968845	0.00644778	0.0182914	0.00422176	0.0128637	0.0106695	acetylcholine	unclear
AVLP325_a	2	0.125937	0.0108568	0.575145	0.0326974	177	9.89949	0.527025	0.00198896	24.6148	2.49587	0.0731919	0.00306137	0.971963	0.093452	3.12839	0.550494	0.966496	0.014106	0.0115409	0.00863538	0.0219629	0.0227413	acetylcholine	unclear
AVLP325_b	3	0.175345	0.00551475	0.651216	0.0273311	174.333	8.5049	0.61129	0.0677707	33.4594	1.76522	0.117763	0.0179028	1.74639	0.126393	5.92706	3.00003	0.979025	0.0118983	0.0112116	0.00971879	0.00939011	0.00872309	acetylcholine	unclear
AVLP326	1	0.123824		0.577016		172		0.538276		23.2174		0.072659		1.33721		5.6686		0.959302		0.0290698		0.0116279		acetylcholine	unclear
AVLP327	1	0.128803		0.573799		171		0.74797		24.2327		0.105996		1.73099		3.10526		0.994152		0.00584795		0		acetylcholine	unclear
AVLP328	1	0.112259		0.528058		168		0.730979		22.4765		0.0977966		1.97619		2.6369		1		0		0		acetylcholine	unclear
AVLP329	2	0.132746	0.0223088	0.558693	0.0160289	215.5	33.234	0.558494	0.0152738	32.7545	8.82794	0.0842587	0.0122059	2.11511	0.192248	3.97383	0.0517448	0.962942	0.000847517	0.022969	0.00302024	0.0140887	0.00217273	acetylcholine	unclear
AVLP330	1	0.148128		0.580674		169		0.562417		27.6856		0.0921353		1.8284		3.08284		0.976331		0.0118343		0.0118343		acetylcholine	unclear
AVLP331	3	0.127698	0.0340038	0.598955	0.0690758	179.333	62.4046	0.603032	0.0817954	27.9142	15.3136	0.0885348	0.0049727	1.94738	0.115768	3.74107	1.23375	0.992255	0.00797748	0.00265604	0.0046004	0.00487826	0.00427452	acetylcholine	unclear
AVLP332	3	0.127331	0.008115	0.608564	0.0354282	187.667	40.2782	0.581653	0.114335	32.0302	10.2754	0.0969097	0.0149984	2.01681	0.235372	3.20168	0.268415	0.98807	0.0159473	0.00572246	0.00991159	0.00620755	0.00645011	acetylcholine	unclear
AVLP333	3	0.163557	0.00150791	0.67305	0.0175257	169.333	13.3167	0.530457	0.00950186	30.9474	2.35107	0.0970448	0.00557355	2.01955	0.191303	2.62472	0.20744	0.973059	0.0129879	0.0176863	0.00584297	0.0102504	0.0133275	acetylcholine	unclear
AVLP334	2	0.174215	0.0118111	0.701668	0.0496665	154	14.1421	0.666509	0.0845804	28.9893	0.122091	0.125253	0.00389097	2.36374	0.143601	3.54675	0.169591	1	0	0	0	0	0	acetylcholine	unclear
AVLP335	2	0.10077	0.00165669	0.58051	0.0247053	178	29.6985	0.686449	0.0136609	21.467	2.03759	0.0832303	0.0043812	1.9795	0.461363	3.26723	0.576902	0.987933	0.00995829	0.00502513	0.0071066	0.00569728	0.000950564	acetylcholine	unclear
AVLP336	1	0.103608		0.62303		171		0.575706		21.1665		0.0712612		2.07602		2.7193		0.964912		0.0116959		0.0233918		acetylcholine	unclear
AVLP337	3	0.144694	0.0177433	0.673888	0.0549582	139	5	0.719025	0.0745455	22.4737	1.77837	0.115667	0.00209925	2.63706	0.175731	2.72312	0.473568	0.9928	0.000259177	0.00239808	0.0041536	0.00488564	0.00423322	acetylcholine	unclear
AVLP338	2	0.119897	0.000505406	0.522857	0.00980871	115.5	10.6066	0.663226	0.0440605	15.901	2.57873	0.0907964	0.000403753	1.91621	0.249436	2.66757	0.208236	0.991305	0.000798449	0.00869467	0.000798449	0	0	acetylcholine	unclear
AVLP339	1	0.148525		0.497554		400		0.554983		66.0419		0.0916303		1.715		4.6		0.9925		0.0025		0.005		acetylcholine	unclear
AVLP340	1	0.14711		0.562134		562		0.62821		91.7278		0.102534		1.92527		4.4573		0.983986		0.0142349		0.00177936		acetylcholine	unclear
AVLP341	1	0.158308		0.627313		228		0.664999		47.7779		0.139352		3.12281		7.78509		0.986842		0.00877193		0.00438596		acetylcholine	unclear
AVLP342	1	0.129602		0.588525		171		0.571139		25.1734		0.0840789		2.12865		6.40351		0.988304		0.0116959		0		acetylcholine	unclear
AVLP343	1	0.124932		0.521264		547		0.630232		91.2866		0.105177		1.04388		2.54479		0.926874		0.0658135		0.00731261		glutamate	unclear
AVLP344	1	0.133726		0.473332		165		0.704167		24.3007		0.103708		2.07879		3.50303		0.987879		0.00606061		0.00606061		acetylcholine	unclear
AVLP345	3	0.127186	0.00896861	0.521814	0.02816	127	13.2288	0.773544	0.0528921	17.9993	2.98533	0.1095	0.0142493	1.4393	0.112409	3.50483	0.2673	0.997653	0.00406585	0	0	0.002849	0.00493462	acetylcholine	unclear
AVLP346	3	0.117953	0.0138817	0.526003	0.0491287	192.333	17.2143	0.713628	0.0756808	24.1223	1.16328	0.0893636	0.0022523	1.59458	0.0368083	4.79624	0.26484	0.992845	0.00381654	0.00715519	0.00381654	0	0	acetylcholine	unclear
AVLP347	2	0.131421	1.30334e-05	0.601223	0.0380959	168.5	6.36396	0.657457	0.0367236	23.6451	1.1322	0.0922674	0.00608618	2.37549	0.229214	4.16254	0.27891	0.985073	0.00476024	0.0118779	0.000448609	0.00289017	0.00408732	acetylcholine	unclear
AVLP348	2	0.105513	0.00346399	0.526567	0.00181556	168.5	0.707107	0.762496	0.0443936	19.0955	0.181126	0.0863966	0.0045739	1.48665	0.00204222	3.58157	0.0143454	0.991107	0.00415916	0.00889335	0.00415916	0	0	acetylcholine	unclear
AVLP349	3	0.159085	0.00644017	0.682455	0.0053278	151	27.4955	0.651288	0.0635692	30.5183	5.88256	0.131605	0.0151293	2.29477	0.229109	3.35343	0.153582	0.946644	0.055262	0.0551362	0.0551181	0.00754819	0.00789421	acetylcholine	unclear
AVLP350	1	0.126067		0.608652		153		0.680608		22.5091		0.10013		2.72549		3.73203		0.960784		0.0392157		0		acetylcholine	unclear
AVLP351	2	0.1312	0.00657317	0.650675	0.0056371	142.5	2.12132	0.641003	0.0381566	22.1792	0.381823	0.0996963	0.00273715	2.26433	0.157762	3.13032	0.537852	0.996528	0.00491046	0.00347222	0.00491046	0	0	acetylcholine	unclear
AVLP352	1	0.158245		0.677376		560		0.590474		142.287		0.15003		3.69107		8.27857		0.983929		0.0142857		0.00178571		acetylcholine	unclear
AVLP353	3	0.164377	0.0145794	0.627004	0.0347888	189.667	45.0037	0.69876	0.0337613	35.7447	7.06958	0.132341	0.00465495	2.35136	0.0282472	5.36643	0.772094	0.946549	0.0699458	0.0534509	0.0699458	0	0	acetylcholine	unclear
AVLP354	2	0.151546	0.00796775	0.587137	0.00326196	178	12.7279	0.731523	0.0559747	31.6365	0.8874	0.130002	0.0042997	2.59521	0.0703683	8.05753	0.194794	0.98902	0.0071599	0.00830617	0.00337858	0.00295858	0.00418406	acetylcholine	unclear
AVLP355	3	0.152618	0.0333138	0.643439	0.0714199	172.667	33.0807	0.716886	0.095361	32.8308	3.30403	0.136888	0.00516902	2.22151	0.262707	8.28025	1.92974	0.995839	0.00378752	0.00416118	0.00378752	0	0	acetylcholine	unclear
AVLP356	1	0.116439		0.550206		168		0.754508		21.9995		0.0988021		1.71429		3.77976		0.988095		0.00595238		0.00595238		acetylcholine	unclear
AVLP357	3	0.152123	0.0156401	0.641538	0.0321052	147.667	9.07377	0.702692	0.0457685	28.9573	2.45891	0.137703	0.0106251	2.42139	0.14005	4.74231	0.696246	0.895922	0.0537949	0.0949255	0.0503887	0.00915265	0.00436847	acetylcholine	unclear
AVLP358	1	0.13772		0.590364		153		0.775127		24.1887		0.122545		2.32026		3.45752		0.980392		0.0196078		0		gaba	unclear
AVLP359	4	0.150595	0.0135805	0.658732	0.030443	152.25	33.5398	0.795811	0.0529097	26.9499	6.48936	0.140102	0.00513568	1.94348	0.601915	4.49839	1.12328	0.963705	0.0200937	0.0362953	0.0200937	0	0	acetylcholine	unclear
AVLP360	5	0.128813	0.0136358	0.637813	0.0179377	132.4	36.7736	0.774707	0.0284976	20.7028	5.40977	0.121542	0.00960109	1.94089	0.0872285	4.19532	0.866157	0.989591	0.00955582	0.00973481	0.0120427	0.00392157	0.00876889	acetylcholine	unclear
AVLP361	5	0.119218	0.0197996	0.567358	0.0221232	95.2	19.8922	0.779716	0.0280785	13.0772	1.9457	0.109058	0.0165692	1.79003	0.282756	5.71829	1.53966	0.979639	0.0106001	0.0163766	0.00733842	0.00478022	0.00675064	acetylcholine	unclear
AVLP362	1	0.173584		0.699136		113		0.571255		21.5913		0.109152		2.49558		3.76106		0.99115		0		0.00884956		acetylcholine	unclear
AVLP363	1	0.121479		0.560638		133		0.72617		17.897		0.0977166		1.91729		3.44361		0.992481		0.0075188		0		acetylcholine	unclear
AVLP364	1	0.105607		0.479711		126		0.728466		14.5061		0.0838668		2.02381		3.30159		0.984127		0.015873		0		acetylcholine	unclear
AVLP365	2	0.099113	0.0190172	0.514619	0.0282579	115	1.41421	0.831559	0.0560276	14.0955	1.20959	0.101625	0.000629446	2.10262	0.281581	5.72905	0.931794	1	0	0	0	0	0	acetylcholine	unclear
AVLP366	1	0.117088		0.561165		86		0.719419		11.1754		0.0934858		2.0814		4.2093		0.965116		0.0232558		0.0116279		acetylcholine	unclear
AVLP367	3	0.0914371	0.0112546	0.486358	0.0324989	117	20.9523	0.869659	0.0614128	13.5572	2.08143	0.101566	0.0145648	1.30373	0.367977	4.09142	0.298701	0.985714	0.0188982	0.0142857	0.0188982	0	0	acetylcholine	unclear
AVLP368	3	0.0716568	0.00968387	0.497631	0.0486648	85.6667	9.0185	0.994375	0.158217	8.5187	0.97271	0.0987526	0.0154722	0.914069	0.405001	3.89257	0.146115	0.992157	0.0135847	0.00701754	0.0121547	0	0	unclear	unclear
AVLP369	1	0.204906		0.654495		527		0.56616		119.83		0.128734		1.82543		3.66414		0.988615		0.00948767		0.00189753		acetylcholine	unclear
AVLP370	2	0.195678	0.0181599	0.690052	0.0330498	457	25.4558	0.657403	0.00808323	109.382	1.81958	0.157481	0.00421985	2.79655	0.862336	5.82372	1.45807	0.974667	0.00605292	0.0163937	0.000634116	0.00893898	0.00668704	acetylcholine	unclear
AVLP371	1	0.122903		0.473354		278		0.805201		37.3973		0.108318		1.32014		3.39209		0.978417		0.0143885		0.00719424		acetylcholine	unclear
AVLP372	2	0.146043	0.00930295	0.531881	0.00537242	254	1.41421	0.551983	0.046753	39.0903	0.544784	0.0849174	0.00648412	2.35057	0.0631974	3.97599	0.139328	0.982306	0.00825314	0.0117802	0.01107	0.00591335	0.00281681	acetylcholine	unclear
AVLP373	1	0.169562		0.636159		178		0.468047		35.25		0.0926892		1.85393		4.32022		0.97191		0.0280899		0		acetylcholine	unclear
AVLP374	4	0.160882	0.0199876	0.651255	0.0237209	312.5	158.838	0.628126	0.0351241	66.0372	37.2112	0.131776	0.0123897	2.45158	0.476134	8.19964	1.20117	0.977967	0.00381438	0.0193614	0.00281959	0.00217997	0.00322342	acetylcholine	unclear
AVLP375	1	0.15018		0.783172		145		0.438528		28.3451		0.0857251		2.21379		7.65517		0.97931		0.0137931		0.00689655		acetylcholine	unclear
AVLP376	1	0.119902		0.607961		163		0.580601		25.2195		0.089831		1.79141		4.17791		0.993865		0.00613497		0		acetylcholine	unclear
AVLP377	7	0.131508	0.0140498	0.621063	0.0298536	144.286	22.239	0.652585	0.0954032	26.624	3.17729	0.120537	0.0151933	2.09634	0.223439	6.77266	2.02149	0.972714	0.0334451	0.0211781	0.0280595	0.00621473	0.00796342	acetylcholine	unclear
AVLP378	2	0.142309	0.0188347	0.60445	0.0156421	122	29.6985	0.573249	8.44626e-05	20.3089	4.12446	0.09591	0.00398158	1.37021	0.0785293	3.25857	0.474456	0.983106	0.00411251	0.0119435	0.00288855	0.0049505	0.00700106	acetylcholine	unclear
AVLP379	4	0.127934	0.0205986	0.618231	0.0436139	117.25	14.5688	0.716439	0.0894963	19.7054	3.95966	0.121014	0.0280861	1.76582	0.192548	5.86136	0.962912	0.982505	0.0179834	0.0114132	0.0140656	0.00660553	0.00817291	acetylcholine	unclear
AVLP380	2	0.121991	0.00319753	0.581965	0.0388065	134	0	0.467526	0.0103884	20.7919	0.245749	0.0725524	0.00246932	2.33582	0.253292	3.11567	0.522415	0.958955	0.00527692	0.0261194	0.00527692	0.0149254	0	acetylcholine	unclear
AVLP381	1	0.121326		0.588		150		0.486385		23.6114		0.0765614		2		3.76667		0.953333		0.0333333		0.0133333		acetylcholine	unclear
AVLP382	5	0.117473	0.0161365	0.615865	0.0322497	141.4	20.3789	0.559285	0.0485009	19.8961	3.43898	0.0783265	0.00659047	1.76563	0.195581	4.31541	0.992884	0.986602	0.00971329	0.0111161	0.0110709	0.00295207	0.00404233	acetylcholine	unclear
AVLP383	5	0.133516	0.0151076	0.628426	0.0474896	152.4	24.4397	0.628419	0.0646771	27.7981	4.80452	0.114086	0.00612631	1.89291	0.272231	6.03667	1.05022	0.987814	0.00970316	0.00364113	0.00526478	0.00725016	0.00783938	acetylcholine	unclear
AVLP384	4	0.125252	0.0108341	0.553333	0.0237145	141.25	21.4845	0.659053	0.0044084	19.3888	2.9529	0.0905458	0.00553206	1.33056	0.0836328	4.90165	0.701984	0.982115	0.00701556	0.012675	0.00701542	0.00544612	0.0037659	acetylcholine	unclear
AVLP385	4	0.0862362	0.00548996	0.468741	0.0190454	151.5	19.74	0.637588	0.0142359	14.5992	1.90939	0.0614525	0.00223135	1.19141	0.101852	3.71631	0.661732	0.990234	0.00314124	0.00836965	0.00352563	0.00189394	0.00378788	unclear	unclear
AVLP386	3	0.134875	0.00220742	0.535826	0.0206343	108.333	2.51661	0.581192	0.0243859	16.4046	0.930983	0.087968	0.0049319	1.45435	0.16364	4.57763	0.0864849	0.978445	0.00540618	0.0153235	0.00510662	0.00608942	0.00527508	acetylcholine	unclear
AVLP387	4	0.0882089	0.00573997	0.508072	0.0300471	86.75	9.56992	0.621645	0.0451279	8.90975	1.56913	0.0640255	0.0111638	0.977621	0.274429	4.0134	0.804377	0.954628	0.0116016	0.0396036	0.0111036	0.00580929	0.0067794	unclear	unclear
AVLP388	2	0.111996	0.020823	0.515792	0.043346	77.5	14.8492	0.554845	0.0262302	9.97625	3.05704	0.070425	0.00501609	1.65468	0.10266	2.94013	0.759636	0.966248	0.0155909	0.0337517	0.0155909	0	0	acetylcholine	unclear
AVLP389	1	0.149817		0.513817		452		0.452996		75.7977		0.0759647		1.8385		3.3385		0.933628		0.0553097		0.0110619		acetylcholine	unclear
AVLP390	1	0.120895		0.478545		396		0.68387		53.0204		0.0915632		1.4899		3.08081		0.979798		0.0176768		0.00252525		acetylcholine	unclear
AVLP391	1	0.106873		0.45089		281		0.805659		34.5582		0.0990824		1.02135		3.24199		0.967972		0.0320285		0		gaba	unclear
AVLP392	1	0.149033		0.543457		219		0.710293		34.7541		0.11272		1.3242		3.3379		0.945205		0.0502283		0.00456621		gaba	unclear
AVLP393	1	0.115556		0.449854		219		0.864106		27.7137		0.10935		1.42009		2.84018		0.926941		0.0639269		0.00913242		gaba	unclear
AVLP394	2	0.126089	0.00339158	0.473141	0.056639	200	35.3553	0.807009	0.0988444	27.0183	3.00162	0.109217	0.00615762	1.40952	0.10775	2.71651	0.407204	0.925079	0.000897913	0.0653968	0.00448957	0.00952381	0.00538748	gaba	unclear
AVLP395	1	0.131459		0.456347		204		0.864763		28.7278		0.121778		1.44608		3.52451		0.901961		0.0735294		0.0245098		gaba	unclear
AVLP396	1	0.182346		0.619148		653		0.516819		140.041		0.110836		1.51149		7.07044		0.973966		0.0229709		0.00306279		acetylcholine	unclear
AVLP397	1	0.147431		0.546862		400		0.448005		71.2325		0.0797813		1.27		4.625		0.985		0.01		0.005		acetylcholine	unclear
AVLP398	1	0.171368		0.555294		299		0.520335		55.1078		0.0959015		1.79933		3.57525		0.983278		0.0133779		0.00334448		acetylcholine	unclear
AVLP399	1	0.151132		0.658435		400		0.583427		73.5644		0.107299		2.695		3.815		0.9575		0.0425		0		acetylcholine	unclear
AVLP400	2	0.14763	0.0124252	0.654766	0.0667641	336	2.82843	0.559735	0.00326815	66.7615	3.38742	0.11121	0.00535622	2.82024	0.423593	6.25299	0.704977	0.982213	0.0166861	0.013349	0.0104101	0.00443787	0.0062761	acetylcholine	unclear
AVLP401	4	0.146973	0.0116474	0.584005	0.0094398	218	23.8467	0.585797	0.0353544	38.2342	7.23623	0.101868	0.0054034	1.68293	0.110245	5.18745	0.387697	0.971235	0.019413	0.014439	0.00864358	0.0144675	0.0116709	acetylcholine	unclear
AVLP402	1	0.168976		0.591394		205		0.492222		38.7198		0.0929695		2.11707		4.34634		0.995122		0.00487805		0		acetylcholine	unclear
AVLP403	2	0.160839	0.00436039	0.615847	0.00824038	199.5	2.12132	0.464148	0.0264468	38.8836	1.40347	0.0903868	0.00285047	1.71838	0.173125	4.58857	0.0752627	0.984962	0.000159907	0.00753807	0.00362455	0.00750038	0.00346464	acetylcholine	unclear
AVLP404	2	0.186472	0.0202597	0.683463	0.0551811	172.5	30.4056	0.457429	0.0248523	35.7143	6.84645	0.0945346	0.00365331	1.72356	0.11934	4.2983	0.720745	0.982334	0.00311384	0.00919984	0.00572077	0.0084659	0.00260693	acetylcholine	unclear
AVLP405	2	0.153726	0.0159804	0.68613	0.0274832	183.5	2.12132	0.527624	0.00753194	36.3441	0.173472	0.104511	0.00220117	1.58129	0.157004	3.77609	0.860583	0.980992	0.0113406	0.0163053	0.00751839	0.00274725	0.0038852	acetylcholine	unclear
AVLP406	3	0.145392	0.00620578	0.621495	0.00785138	221.333	10.504	0.670669	0.0462099	37.0917	2.38078	0.11246	0.0102579	1.61186	0.130055	4.52964	0.623508	0.980321	0.00982784	0.0106295	0.00311514	0.00904968	0.00786363	acetylcholine	unclear
AVLP407	2	0.142162	0.00587951	0.638046	0.0410665	195	1.41421	0.690358	0.0170001	31.2342	0.779956	0.110547	0.000840005	1.27464	0.0781418	4.037	0.304868	0.984641	0.00714099	0.00512834	3.71927e-05	0.0102304	0.00717818	acetylcholine	unclear
AVLP408	2	0.156766	0.0032207	0.659059	0.0082556	200	46.669	0.567122	0.00419649	39.3393	11.9114	0.110651	0.00878148	1.99531	0.0187721	4.72244	1.47898	0.965717	0.00614228	0.0240035	0.00854103	0.0102799	0.00239876	acetylcholine	unclear
AVLP409	2	0.168157	0.00152346	0.68071	0.000874463	195	9.89949	0.615796	0.0754883	35.4237	1.96944	0.111885	0.0142525	2.00587	0.0293076	3.18833	0.762817	0.961397	0.00558595	0.0283337	0.00506459	0.0102696	0.000521355	acetylcholine	unclear
AVLP410	3	0.125865	0.0147564	0.634738	0.0380534	152.667	21.7332	0.559898	0.0345114	25.5024	1.29752	0.0940281	0.0045824	1.89837	0.216385	2.36991	0.370225	0.96932	0.00262681	0.021806	0.00145028	0.00887448	0.00404465	acetylcholine	unclear
AVLP411	1	0.137343		0.67444		453		0.510658		96.1756		0.108417		1.59823		6.73289		0.995585		0.00220751		0.00220751		acetylcholine	unclear
AVLP412	4	0.128878	0.0149942	0.544739	0.046476	237.75	17.1731	0.467701	0.0212913	35.8457	3.91337	0.0703507	0.00363318	1.37059	0.274283	4.97083	0.40279	0.990396	0.00287424	0.00745013	0.002373	0.00214947	0.00249664	acetylcholine	unclear
AVLP413	2	0.13736	0.00152491	0.571858	0.00274515	197.5	48.7904	0.52244	0.00598258	30.2713	8.89395	0.0796206	0.00477437	1.40935	0.00628273	3.7949	0.143755	0.99171	0.00562828	0.00431034	0.00609575	0.00215517	0.00304787	acetylcholine	unclear
AVLP414	1	0.0967025		0.477604		96		0.434739		11.4919		0.0520413		1.07292		3.35417		1		0		0		acetylcholine	unclear
AVLP415	1	0.15403		0.635556		188		0.604108		31.1303		0.100032		2.29255		4.18085		0.978723		0.0106383		0.0106383		acetylcholine	unclear
AVLP416	3	0.118571	0.0135704	0.508941	0.0417339	155	20.2237	0.441208	0.00814563	20.0257	2.02337	0.0571618	0.00302811	1.73815	0.234857	3.6545	0.902201	0.993987	0.00565946	0.00374532	0.00648708	0.00187266	0.00324354	acetylcholine	unclear
AVLP417	1	0.137652		0.546892		394		0.695936		56.346		0.0995258		2.01015		1.62944		0.979695		0.0126904		0.00761421		acetylcholine	unclear
AVLP418	1	0.0956068		0.461774		468		0.789828		55.0679		0.0929362		1.73504		1.78846		0.970085		0.0235043		0.00641026		acetylcholine	unclear
AVLP419	2	0.221872	0.0473199	0.650409	0.0706979	313.5	4.94975	0.567504	0.101874	84.6443	23.4735	0.149548	0.0173475	2.52672	0.45491	7.00138	2.39764	0.82773	0.00271992	0.15173	0.0272064	0.0205403	0.0244865	gaba	unclear
AVLP420_a	2	0.177719	0.0415128	0.557829	0.0232037	200	43.8406	0.621822	0.0185205	39.7893	14.6139	0.121932	0.0223929	2.4442	0.175151	4.53005	0.113622	0.882169	0.0258289	0.114872	0.0216448	0.0021645	0.00306107	gaba	unclear
AVLP420_b	2	0.240658	0.017375	0.679494	0.00385214	219	16.9706	0.469486	0.0206267	65.0163	5.4211	0.13933	0.00529887	1.99373	0.161926	5.53429	0.352511	0.814888	0.00465815	0.166541	0.00323852	0.0185708	0.00789667	gaba	unclear
AVLP421	2	0.316477	0.0407105	0.796667	0.0334889	159	14.1421	0.413773	0.00185952	69.2051	8.66239	0.179819	0.00735803	1.95028	0.0133665	5.54039	0.223216	0.817104	0.0593351	0.15468	0.0573975	0.0282157	0.00193759	gaba	unclear
AVLP422	2	0.265409	0.0147364	0.783438	0.000366088	157	33.9411	0.427116	0.00361145	51.2408	16.5025	0.137703	0.0139468	1.9077	0.0289622	4.6035	0.545112	0.853903	0.121547	0.139575	0.122957	0.00652183	0.00140993	gaba	unclear
AVLP423	3	0.164761	0.0101656	0.546187	0.0321011	152	23.2594	0.616055	0.0456072	28.0063	4.77072	0.113043	0.00346555	2.01405	0.242749	4.14088	0.228502	0.948228	0.0220248	0.0473447	0.0187194	0.00442777	0.00396078	gaba	unclear
AVLP424	3	0.239053	0.043247	0.688834	0.0484736	100	14	0.482606	0.080838	26.0353	1.76842	0.125597	0.0131673	1.82112	0.13403	2.78295	0.224845	0.886293	0.0704782	0.10745	0.0673691	0.0072093	0.00629627	gaba	unclear
AVLP425	1	0.225788		0.706129		103		0.520625		27.2523		0.13775		1.58252		2.58252		0.912621		0.0679612		0.0194175		gaba	unclear
AVLP426	4	0.201757	0.0253693	0.613854	0.0512407	103.75	3.77492	0.561642	0.0562459	22.2554	3.13875	0.119306	0.00648641	1.86111	0.0485565	3.11157	0.623495	0.927954	0.0147758	0.0645959	0.0206113	0.00728694	0.00943511	gaba	unclear
AVLP427	1	0.142979		0.547647		185		0.687738		29.463		0.109529		2.02703		3.47568		0.978378		0.0162162		0.00540541		gaba	unclear
AVLP428	1	0.235631		0.5814		419		0.508299		105.419		0.127887		1.82578		5.48687		0.854415		0.126492		0.0190931		glutamate	unclear
AVLP429	1	0.13533		0.56481		492		0.509895		77.7225		0.0805494		2.46748		5.47154		0.979675		0.0121951		0.00813008		acetylcholine	unclear
AVLP430	1	0.184742		0.667265		434		0.489259		88.3845		0.0996379		2.32719		5.2235		0.974654		0.00921659		0.016129		acetylcholine	unclear
AVLP431	1	0.14258		0.589584		288		0.440446		56.5928		0.0865488		1.82986		3.74653		0.993056		0.00347222		0.00347222		acetylcholine	unclear
AVLP432	1	0.157874		0.518819		666		0.573048		112.269		0.0966004		1.66817		6.4024		0.981982		0.015015		0.003003		acetylcholine	unclear
AVLP433_a	1	0.144851		0.555112		493		0.48462		84.9981		0.0835533		1.17444		5.90264		0.977688		0.00811359		0.0141988		acetylcholine	unclear
AVLP433_b	1	0.0978698		0.439932		489		0.497341		66.8522		0.0679925		0.98364		4.57669		0.94683		0.0368098		0.0163599		acetylcholine	unclear
AVLP434_a	1	0.108147		0.458006		585		0.437967		83.7709		0.0627161		0.760684		5.89744		0.955556		0.0358974		0.00854701		acetylcholine	unclear
AVLP434_b	1	0.11382		0.441297		383		0.492907		51.8403		0.0667166		1.03133		3.88512		0.958225		0.0365535		0.00522193		acetylcholine	unclear
AVLP435	2	0.136953	0.0331989	0.560053	0.125657	774.5	102.53	0.68606	0.163834	135.966	56.6255	0.114033	0.00630188	2.34879	0.41671	3.51479	0.40569	0.974539	0.00428359	0.0150405	0.00290409	0.0104206	0.0013795	acetylcholine	unclear
AVLP436	2	0.152167	0.0145728	0.592502	0.0541611	310.5	41.7193	0.609428	0.0504589	49.7898	3.51569	0.0978861	0.00183947	2.26412	0.336094	2.29682	0.103646	0.970206	0.0119381	0.020044	0.0132481	0.00974984	0.00131001	acetylcholine	unclear
AVLP437	1	0.129987		0.531614		515		0.587939		80.0445		0.0913812		1.65631		3.99806		0.972816		0.0174757		0.00970874		acetylcholine	unclear
AVLP438	2	0.139464	0.0160209	0.551363	0.048352	358.5	0.707107	0.581187	0.0216956	54.031	6.42646	0.0874058	0.00732091	1.89438	0.378493	1.89105	0.169842	0.981867	0.00200817	0.0153476	0.00594748	0.0027933	0.00395032	acetylcholine	unclear
AVLP439	1	0.117553		0.438682		508		0.585386		68.9725		0.0794795		0.938976		3.36811		0.956693		0.0374016		0.00590551		acetylcholine	unclear
AVLP440	1	0.132645		0.535915		507		0.724717		88.8107		0.126948		1.71598		4.40828		0.960552		0.0394477		0		acetylcholine	unclear
AVLP441	3	0.0962976	0.0132362	0.468782	0.0158715	225.333	51.984	0.816232	0.0242031	29.6443	7.60657	0.107001	0.00572826	1.19702	0.0433592	2.36407	0.405393	0.96569	0.0166325	0.0343102	0.0166325	0	0	acetylcholine	unclear
AVLP442	1	0.178065		0.556948		892		0.446092		176.789		0.0884124		2.24776		6.69843		0.961883		0.0302691		0.00784753		acetylcholine	unclear
AVLP443	1	0.140421		0.568482		506		0.535679		77.6184		0.0821711		2.20751		3.68972		0.986166		0.00395257		0.00988142		acetylcholine	unclear
AVLP444	2	0.131977	0.00429233	0.516607	0.00408559	364	7.07107	0.530635	0.0103293	51.5932	1.434	0.0751997	0.000834445	1.77652	0.0975861	3.23706	0.0595007	0.979524	0.0132004	0.00824331	0.000160135	0.0122329	0.0133606	acetylcholine	unclear
AVLP445	1	0.139186		0.507982		146		0.358631		20.9758		0.0515246		3.36986		2.08904		0.986301		0.00684932		0.00684932		acetylcholine	unclear
AVLP446	1	0.189143		0.556009		344		0.627524		70.7679		0.129095		1.50291		2.65698		0.930233		0.0610465		0.00872093		gaba	unclear
AVLP447	1	0.185321		0.480719		222		0.534639		50.2488		0.121013		2.4009		2.76577		0.752252		0.238739		0.00900901		gaba	unclear
AVLP448	1	0.127836		0.52022		431		0.591808		60.3707		0.0828952		1.91647		3.7587		0.983759		0.0116009		0.00464037		acetylcholine	unclear
AVLP449	1	0.218571		0.673151		808		0.427566		225.166		0.11915		1.91708		5.09035		0.949257		0.0321782		0.0185644		gaba	unclear
AVLP450	1	0.121682		0.521942		210		0.526171		30.447		0.0762873		1.59524		8.15714		0.938095		0.00952381		0.052381		acetylcholine	unclear
AVLP451	4	0.118674	0.0100911	0.493643	0.0304713	184.25	24.1713	0.518958	0.0512432	24.4552	3.14908	0.0687295	0.00357613	1.81673	0.303449	4.78439	1.07635	0.978088	0.0118453	0.0150348	0.00924303	0.00687682	0.00284849	acetylcholine	unclear
AVLP452	1	0.126042		0.614103		204		0.618793		31.1938		0.0946202		1.98039		12.5833		0.926471		0.0490196		0.0245098		acetylcholine	unclear
AVLP453	1	0.126853		0.561639		118		0.699915		16.4004		0.0972785		1.60169		8.73729		0.957627		0.0254237		0.0169492		acetylcholine	unclear
AVLP454_a	4	0.102925	0.0106714	0.512665	0.0233796	177.5	21	0.697793	0.0280705	19.7077	3.16045	0.0771718	0.0045132	1.19389	0.13044	2.34498	0.388645	0.984639	0.00423887	0.0096657	0.00451963	0.00569511	0.000693001	acetylcholine	unclear
AVLP454_b	5	0.127438	0.00982889	0.565811	0.0293901	219.4	14.0107	0.532794	0.0677215	30.4901	2.50848	0.073915	0.00884608	1.55939	0.1142	2.84104	0.379479	0.976972	0.00897044	0.0148402	0.00833932	0.00818815	0.00197308	acetylcholine	unclear
AVLP455	1	0.126558		0.562498		301		0.716417		44.9552		0.106999		1.87375		5.26578		0.986711		0.00664452		0.00664452		acetylcholine	unclear
AVLP456	1	0.139071		0.631275		94		0.643219		13.8825		0.0949945		1.67021		4.73404		1		0		0		acetylcholine	unclear
AVLP457	1	0.134021		0.571875		143		0.516486		22.3286		0.0806464		1.18182		4.65035		0.993007		0		0.00699301		acetylcholine	unclear
AVLP458	1	0.113357		0.520868		148		0.759107		19.1136		0.0980357		1.22297		3.35135		1		0		0		acetylcholine	unclear
AVLP459	1	0.11205		0.523345		123		0.67924		14.6864		0.0811025		1.14634		2.71545		1		0		0		acetylcholine	unclear
AVLP460	1	0.12417		0.391699		189		0.492073		25.0516		0.0652234		2.36508		5.51323		0.761905		0.195767		0.042328		gaba	unclear
AVLP461	2	0.145543	0.0138502	0.45711	0.0376063	119.5	6.36396	0.499893	0.0170144	18.0814	0.277411	0.075688	0.00261681	2.93075	0.0865288	4.03412	0.761503	0.790252	0.13676	0.172826	0.10914	0.0369215	0.0276198	gaba	unclear
AVLP462	3	0.195763	0.0114671	0.532719	0.0284044	129.333	19.6554	0.622227	0.0646063	26.493	4.45025	0.127211	0.0132661	1.1909	0.163684	3.82441	0.339605	0.982878	0.0152762	0.0148076	0.011279	0.00243309	0.00421424	gaba	unclear
AVLP463	3	0.137804	0.0440383	0.508306	0.0331268	50.6667	8.0829	0.47528	0.0898957	8.3862	2.45668	0.0792733	0.0275635	2.26568	0.0945527	2.49348	0.150316	0.952739	0.0298425	0.0393247	0.0327264	0.00793651	0.0137464	unclear	unclear
AVLP464	1	0.177308		0.620901		835		0.534026		170.792		0.10923		2.27186		3.79641		0.976048		0.0179641		0.00598802		gaba	unclear
AVLP465	8	0.16791	0.0133865	0.586684	0.0395658	226.75	74.989	0.578856	0.0747869	43.6865	17.3666	0.1102	0.0187774	2.11739	0.233967	3.27638	0.427981	0.935529	0.0234154	0.0507531	0.01742	0.0137179	0.0101205	gaba	unclear
AVLP466	2	0.160889	0.00276598	0.55565	0.0025933	207.5	10.6066	0.621071	0.0362038	35.893	2.28649	0.107437	0.00761445	2.45564	0.197085	4.69116	0.581472	0.981395	0.0263109	0.0116279	0.0164443	0.00697674	0.00986661	gaba	unclear
AVLP467	1	0.154149		0.574329		256		0.674206		46.455		0.122345		2.1875		3.71094		0.925781		0.0703125		0.00390625		gaba	unclear
AVLP468	4	0.178812	0.0192952	0.611609	0.0528798	206.5	48.4321	0.659719	0.0505669	41.3359	13.6121	0.128684	0.00624869	1.76538	0.356411	2.48653	0.780922	0.980259	0.0140336	0.0143536	0.0110271	0.00685961	0.00581829	gaba	unclear
AVLP469	4	0.171533	0.00625511	0.608499	0.0297843	99.25	17.9513	0.64605	0.0256614	19.0514	4.03329	0.123489	0.00511983	1.31176	0.115077	2.40172	0.65543	0.981842	0.0253487	0.012836	0.0204965	0.00477151	0.00559749	gaba	unclear
AVLP470	2	0.184693	0.0199614	0.596714	0.00342751	220	21.2132	0.39213	0.00755823	46.2121	9.40517	0.0818561	0.00728334	1.43757	0.163512	2.02091	0.198078	0.940944	0.000733894	0.0566165	0.0041832	0.00243902	0.0034493	acetylcholine	unclear
AVLP471	2	0.173111	0.0130247	0.462732	0.0122209	210.5	24.7487	0.643944	0.040219	41.1341	0.801125	0.126177	0.00452474	1.28541	0.167923	2.88059	0.11025	0.706004	0.0312063	0.220048	0.0258713	0.0739478	0.00533496	glutamate	unclear
AVLP472	5	0.108071	0.00990618	0.529287	0.0210628	169.6	13.3342	0.501679	0.0506969	21.322	1.5021	0.0628691	0.00242625	1.47339	0.323737	2.03872	0.285072	0.976268	0.0116169	0.0165674	0.00979812	0.00696955	0.00501648	acetylcholine	unclear
AVLP473	1	0.15334		0.519965		662		0.461317		109.236		0.0761216		1.81269		3.63897		0.959215		0.0317221		0.00906344		acetylcholine	unclear
AVLP474	1	0.169816		0.482402		368		0.385846		72.7822		0.0763118		2.05707		4.95109		0.809783		0.165761		0.0244565		gaba	unclear
AVLP475	2	0.145146	0.0105657	0.529609	0.0263769	345	36.7696	0.462398	0.00895441	64.4863	6.65293	0.0864429	0.0013776	1.21374	0.0141124	2.47783	0.0734716	0.812145	0.071261	0.158016	0.0824278	0.0298397	0.0111668	glutamate	unclear
AVLP476	1	0.103231		0.525788		1952		0.945949		226.332		0.109682		2.03484		1.84324		0.951844		0.0409836		0.00717213		unclear	unclear
AVLP477	2	0.155376	0.000402587	0.591445	0.00394204	566.5	374.059	0.447117	0.0887356	107.252	69.8079	0.084885	0.0158469	1.93932	1.21438	2.8675	2.5427	0.95892	0.0121466	0.0316024	0.020867	0.00947753	0.00872043	unclear	unclear
AVLP478	1	0.182499		0.607222		1088		0.70334		213.585		0.138072		1.70864		6.38695		0.914522		0.0753676		0.0101103		gaba	unclear
AVLP479	2	0.17607	0.00634726	0.594268	0.00550164	593.5	17.6777	0.549002	0.00326575	115.009	5.83757	0.106346	0.0015995	1.90033	0.0172657	5.68749	0.166575	0.971521	0.0110659	0.0217362	0.0112668	0.00674267	0.000200834	gaba	unclear
AVLP480	4	0.137884	0.0202493	0.52754	0.0345115	155.5	19.07	0.675883	0.0485071	23.5124	4.88862	0.100848	0.00337905	1.10731	0.140965	2.92128	0.321208	0.991061	0.011217	0.00703125	0.00821861	0.00390625	0.0078125	gaba	unclear
AVLP481	4	0.211119	0.0046858	0.698969	0.0847227	95	14.5144	0.492675	0.030653	20.9392	3.92123	0.108539	0.014336	1.39177	0.224014	2.0721	0.191558	0.961834	0.0119786	0.0333973	0.0171714	0.00492516	0.0057138	unclear	unclear
AVLP482	4	0.14543	0.0117489	0.58541	0.0259457	99.75	6.39661	0.559775	0.0103693	15.2039	1.08258	0.0855345	0.0073776	1.34375	0.190563	2.21881	0.539819	0.970307	0.0136558	0.0223541	0.00921939	0.00767566	0.00514679	gaba	unclear
AVLP483	1	0.163031		0.541546		82		0.412738		13.6158		0.0685337		1.69512		2.39024		0.926829		0.0731707		0		gaba	unclear
AVLP484	1	0.126507		0.51224		84		0.451358		12.4398		0.0668427		1.57143		2.65476		0.916667		0.0833333		0		gaba	unclear
AVLP485	1	0.111106		0.451347		82		0.454981		10.2775		0.0570252		1.45122		2.42683		0.963415		0.0365854		0		gaba	unclear
AVLP486	4	0.121544	0.017917	0.555587	0.0109573	94	19.2007	0.513813	0.0534737	16.1129	2.50167	0.0884837	0.00458725	1.26458	0.13221	1.12697	0.0775637	0.900072	0.0295248	0.0950834	0.0332747	0.0049782	0.00575189	unclear	unclear
AVLP487	1	0.16973		0.604505		83		0.495653		15.9603		0.0953105		1.0241		1.86747		0.975904		0.0120482		0.0120482		unclear	unclear
AVLP488	2	0.135139	0.000521336	0.490129	0.00324402	323.5	0.707107	0.408328	0.010035	49.4637	2.93975	0.0624856	0.00538156	1.31215	0.0561485	5.50102	0.224047	0.956709	0.0132094	0.0262776	0.00224324	0.0170135	0.0109662	acetylcholine	unclear
AVLP489	2	0.199515	0.00933625	0.722972	0.0194609	263.5	16.2635	0.392005	0.0249877	56.4678	1.38578	0.0840032	0.00223169	2.40405	0.118861	4.61055	0.292618	0.978838	0.00935667	0.0114069	0.000704046	0.00975469	0.00865262	acetylcholine	unclear
AVLP490	2	0.143714	0.00277756	0.493309	0.0108994	340.5	9.19239	0.576538	0.0229362	52.7023	1.23718	0.0892341	0.00323582	1.78576	0.0108295	3.54108	0.378025	0.949494	0.0428969	0.0475116	0.0386628	0.00288184	0.00407554	gaba	unclear
AVLP491	1	0.153338		0.67918		260		0.467111		48.654		0.0874108		0.338462		2.61923		0.984615		0.0115385		0.00384615		unclear	unclear
AVLP492	2	0.153244	0.00126858	0.532436	0.0184521	175	14.1421	0.386493	0.0227128	29.1438	1.95542	0.0643747	0.00289884	1.89697	0.137136	3.07117	0.289213	0.947748	0.0203851	0.0461916	0.0118141	0.00540541	0.0076444	acetylcholine	unclear
AVLP493	2	0.110326	0.0109249	0.483358	0.0318143	259.5	2.12132	0.54328	0.00570451	34.0486	1.51632	0.0712588	0.00184352	1.76252	0.119111	3.1159	0.0717944	0.984608	0.00532394	0.00960082	0.00809616	0.00579168	0.00277223	acetylcholine	unclear
AVLP494	3	0.136761	0.022506	0.584698	0.0741354	220.667	31.1823	0.48079	0.0676696	35.1738	2.23432	0.0765923	0.00336412	1.98689	0.296844	6.12149	0.470591	0.98952	0.00111156	0.00719319	0.00392196	0.00328694	0.0028503	acetylcholine	unclear
AVLP495	3	0.116503	0.00992796	0.518495	0.0297917	146.333	16.1967	0.504106	0.0482836	19.3641	0.732531	0.066788	0.00312288	1.58178	0.233019	3.43723	0.508696	0.982582	0.0117652	0.0112868	0.0108936	0.00645586	0.00609915	acetylcholine	unclear
AVLP496	5	0.116036	0.0129001	0.511175	0.0483107	200.6	46.2688	0.506722	0.074486	24.2033	3.32752	0.0616422	0.00354609	1.54637	0.292518	3.81275	0.487614	0.986067	0.0107453	0.00745406	0.00537882	0.00878624	0.0123243	acetylcholine	unclear
AVLP497	1	0.116517		0.553788		116		0.494251		13.708		0.0584068		1.12931		3.82759		1		0		0		dopamine	unclear
AVLP498	1	0.166425		0.565769		855		0.477943		179.838		0.100529		1.70409		6.25965		0.967251		0.0269006		0.00584795		acetylcholine	unclear
AVLP499	1	0.214225		0.796909		427		0.455982		111.32		0.118876		0.0444965		3.61593		0.990632		0.00468384		0.00468384		unclear	unclear
AVLP500	1	0.166343		0.67798		427		0.439811		82.8342		0.0853195		2.57143		9.41452		0.990632		0.00234192		0.00702576		acetylcholine	unclear
AVLP501	1	0.143751		0.588396		484		0.383605		78.2455		0.0620153		2.1281		6.38223		0.987603		0.00826446		0.00413223		acetylcholine	unclear
AVLP502	1	0.121764		0.569616		346		0.386872		47.567		0.053186		2.34393		4.09538		0.985549		0.00867052		0.00578035		acetylcholine	unclear
AVLP503	1	0.150729		0.568185		344		0.406571		56.405		0.0666646		2.54942		4.63081		0.988372		0.00872093		0.00290698		acetylcholine	unclear
AVLP504	1	0.181809		0.65586		289		0.385191		67.3813		0.0898085		1.60208		5.12111		0.99308		0.00346021		0.00346021		acetylcholine	unclear
AVLP505	1	0.149479		0.555328		337		0.423783		57.9413		0.0728621		1.78042		5.91098		0.994065		0.00296736		0.00296736		acetylcholine	unclear
AVLP506	1	0.133706		0.516831		353		0.448733		55.4902		0.070539		1.98584		4.69972		0.985836		0.0113314		0.00283286		acetylcholine	unclear
AVLP507	1	0.170783		0.635709		230		0.375123		41.4253		0.0675633		1.8913		3.64783		0.96087		0.0304348		0.00869565		acetylcholine	unclear
AVLP508	1	0.143262		0.531838		255		0.406017		38.669		0.0615697		1.50196		3.27451		0.988235		0.00784314		0.00392157		acetylcholine	unclear
AVLP509	1	0.124293		0.636909		308		0.443607		57.7286		0.0831455		0.834416		6.37987		0.964286		0.0324675		0.00324675		acetylcholine	unclear
AVLP510	2	0.124886	0.00944342	0.582768	0.0691636	173.5	16.2635	0.455253	0.0864829	23.8544	6.62223	0.0609526	0.00022768	1.52139	0.118158	4.47007	1.48273	0.997297	0.0038222	0.0027027	0.0038222	0	0	acetylcholine	unclear
AVLP511	1	0.13365		0.556792		194		0.438397		28.0945		0.0634874		1.38144		5.09794		0.979381		0.0103093		0.0103093		acetylcholine	unclear
AVLP512	1	0.109269		0.496811		207		0.510754		24.7028		0.0609519		1.15459		3.62802		1		0		0		acetylcholine	unclear
AVLP513	1	0.130759		0.54174		150		0.357679		21.4041		0.0510386		1.74667		4.99333		0.98		0.00666667		0.0133333		acetylcholine	unclear
AVLP514	2	0.120819	0.00979966	0.529755	0.0316297	153.5	67.1751	0.461983	0.0313122	19.809	7.9065	0.0600877	0.00154097	1.24214	0.128969	3.66312	0.497524	0.98782	0.00388301	0.00969211	0.00036507	0.00248756	0.00351794	acetylcholine	unclear
AVLP515	2	0.120035	0.0111016	0.548535	0.0275874	156	9.89949	0.562861	0.0452823	19.6523	1.0007	0.070838	0.00240137	1.55661	0.067051	3.97262	0.551256	0.987442	0.00826855	0.0033557	0.00474568	0.00949067	0.00393047	acetylcholine	unclear
AVLP516	2	0.116983	0.0113868	0.51307	0.0144579	136	5.65685	0.451149	0.054422	16.9355	2.22082	0.0557712	0.00172965	1.69297	0.0907607	5.32403	0.68323	0.97013	0.0220397	0.0111472	0.00566298	0.0187229	0.0163767	acetylcholine	unclear
AVLP517	2	0.0971284	0.0144989	0.505695	0.0429853	145	22.6274	0.463382	0.0492692	16.9879	0.146209	0.0544902	0.00226375	2.11861	0.150178	3.70894	1.66139	0.989913	0.00330249	0.00310559	0.00439197	0.00698156	0.00108948	unclear	unclear
AVLP518	1	0.0990433		0.485513		126		0.576721		14.194		0.0649681		0.960317		3.65079		0.984127		0.00793651		0.00793651		acetylcholine	unclear
AVLP519	3	0.105775	0.00848143	0.524961	0.0412318	127.333	14.2244	0.584711	0.0134621	15.1336	0.549451	0.0698936	0.00545403	0.904553	0.162539	4.63195	0.354073	0.983528	0.0144523	0.0098413	0.00852439	0.00492065	0.00426219	unclear	unclear
AVLP520	1	0.123697		0.452127		430		0.395072		77.7729		0.0714555		1.46047		5.54651		0.983721		0.0162791		0		acetylcholine	unclear
AVLP521	2	0.143565	0.014134	0.527041	0.011461	187	8.48528	0.484749	0.0190856	28.8685	4.28864	0.0745065	0.00479	1.51686	0.199645	3.39755	0.273123	0.978759	0.00659883	0.0184782	0.0105055	0.00259067	0.00366377	acetylcholine	unclear
AVLP522	1	0.140202		0.537265		323		0.603843		53.9725		0.100901		1.10526		3.60062		0.990712		0		0.00928793		acetylcholine	unclear
AVLP523	3	0.151717	0.0132597	0.526439	0.0299483	229	30.05	0.601391	0.0299399	37.0145	6.54422	0.0968246	0.00610914	1.20919	0.177958	3.02592	0.354904	0.995585	0.000546858	0.0044146	0.000546858	0	0	acetylcholine	unclear
AVLP524_a	2	0.119609	0.00779397	0.475984	0.0120827	207.5	28.9914	0.496283	0.0622895	25.7638	1.50007	0.0616559	0.00270739	1.09899	0.0717622	4.51213	0.190824	0.97834	0.000381449	0.0194671	0.0027199	0.00219298	0.00310135	acetylcholine	unclear
AVLP524_b	4	0.123901	0.00698474	0.5077	0.0159623	182.25	19.38	0.447939	0.0255775	25.1654	1.47187	0.0619783	0.00158075	1.66024	0.338481	5.44365	0.859446	0.970861	0.0118327	0.0220811	0.0158309	0.00705835	0.00536357	acetylcholine	unclear
AVLP525	2	0.164991	0.00245028	0.599332	0.033724	183.5	30.4056	0.575617	0.0329126	33.6068	4.41173	0.105831	0.00972459	1.79681	0.112762	4.49934	1.14266	0.996914	0.00436486	0.00243902	0.0034493	0	0	acetylcholine	unclear
AVLP526	3	0.141903	0.0128815	0.573313	0.0330841	148.333	16.0416	0.426719	0.0326833	23.7091	4.00247	0.0679744	0.00751197	2.02394	0.320158	3.05524	0.538691	0.992481	0.0130229	0.00501253	0.00868196	0.00250627	0.00434098	acetylcholine	unclear
AVLP527	2	0.115726	0.0211807	0.463885	0.0352574	172	0	0.500752	0.0584703	22.4568	2.47744	0.0649586	0.000421362	1.78779	0.143888	4.68895	1.13055	0.982558	0	0.0116279	0	0.00581395	0	acetylcholine	unclear
AVLP528	2	0.118485	0.013155	0.493447	0.0176343	176	4.24264	0.516372	0.00621955	23.2053	2.6973	0.0679695	0.0054552	1.17097	0.192744	5.18597	0.598165	0.977363	0.00748962	0.022637	0.00748962	0	0	acetylcholine	unclear
AVLP529	3	0.130182	0.00406872	0.538016	0.0197749	173.333	27.7909	0.523844	0.0350629	25.1465	2.99001	0.0762264	0.00222477	1.60288	0.0336357	4.84934	0.533856	0.990815	0.0104229	0.00886375	0.0109659	0.00182149	0.00315492	acetylcholine	unclear
AVLP530	1	0.14625		0.601313		168		0.541459		28.6079		0.0922025		1.42857		3.73214		0.994048		0.00595238		0		acetylcholine	unclear
AVLP531	1	0.201691		0.622109		1308		0.560541		382.752		0.164028		1.64908		2.90749		0.722477		0.246177		0.0313456		gaba	unclear
AVLP532	1	0.0972349		0.44392		3821		1.03899		436.616		0.118723		1.96022		5.26145		0.950798		0.0397802		0.00942162		unclear	unclear
AVLP533	1	0.168468		0.611468		669		0.530475		126.559		0.100353		2.06577		3.89836		0.982063		0.0164425		0.00149477		gaba	unclear
AVLP534	1	0.14763		0.529033		556		0.493815		99.028		0.0879523		1.68885		4.63129		0.980216		0.00899281		0.0107914		acetylcholine	unclear
AVLP535	1	0.235434		0.689248		897		0.565325		233.765		0.147328		2.30323		5.67001		0.909699		0.0791527		0.0111483		gaba	unclear
AVLP536	1	0.151986		0.516397		973		0.707506		159.331		0.115855		2.03392		3.77492		0.946557		0.045221		0.00822199		gaba	unclear
AVLP537	1	0.162945		0.56053		962		0.666612		170.208		0.117944		2.02911		5.6289		0.961538		0.0322245		0.00623701		glutamate	unclear
AVLP538	1	0.119861		0.487413		3683		0.816807		521.022		0.115551		2.03693		5.25007		0.950855		0.0423568		0.00678794		dopamine	unclear
AVLP539	1	0.232548		0.68522		834		0.562357		226.593		0.152789		2.39688		3.72062		0.848921		0.140288		0.0107914		glutamate	unclear
AVLP540	1	0.167068		0.510143		165		0.399368		32.148		0.0778114		1.70909		2.75152		0.727273		0.218182		0.0545455		glutamate	unclear
AVLP541	4	0.177622	0.0165476	0.585868	0.0212905	160.25	6.70199	0.481937	0.0605349	32.9403	2.82159	0.0983625	0.00392007	1.35405	0.0345867	3.23387	0.237827	0.834615	0.0683388	0.12655	0.0653763	0.0388355	0.00629267	glutamate	unclear
AVLP542	1	0.174291		0.532173		926		0.557765		208.074		0.125331		2.09395		6.74622		0.928726		0.0507559		0.0205184		gaba	unclear
AVLP543	1	0.179212		0.725382		263		0.451998		62.2909		0.107055		2.61597		7.73764		0.980989		0.0190114		0		acetylcholine	unclear
AVLP544	1	0.167793		0.580997		1095		0.617919		223.217		0.125964		2.43562		6.49224		0.976256		0.0237443		0		gaba	unclear
AVLP545	1	0.171065		0.654077		616		0.572381		152.56		0.141757		2.50649		3.77922		0.928571		0.0649351		0.00649351		gaba	unclear
AVLP546	1	0.137769		0.494058		357		0.500065		58.9595		0.0825871		2.7451		2.65546		0.767507		0.229692		0.00280112		gaba	unclear
AVLP547	1	0.201935		0.669692		314		0.482137		71.4263		0.109673		2.75478		3.05732		0.964968		0.0286624		0.00636943		gaba	unclear
AVLP548_a	2	0.2209	0.0188448	0.702688	0.0610553	139.5	7.77817	0.674592	0.00846377	38.4534	4.86184	0.185503	0.0108346	1.76647	0.108632	4.17782	0.821379	0.869635	0.0478198	0.123469	0.057573	0.00746269	0.0105538	gaba	unclear
AVLP548_b	3	0.225572	0.0386633	0.716043	0.0823892	110.667	3.78594	0.631942	0.0453667	27.6289	4.66983	0.156568	0.0167966	1.80928	0.0895166	4.28207	0.558254	0.89486	0.0202564	0.0993426	0.0149149	0.00617284	0.0106917	gaba	unclear
AVLP548_c	2	0.251017	0.0130884	0.719563	0.0181595	142.5	0.707107	0.596304	0.00294296	45.2781	1.9497	0.18947	0.0081536	1.90897	0.0789427	4.37841	0.216457	0.792598	0.154856	0.189919	0.17958	0.0174825	0.024724	gaba	unclear
AVLP548_d	2	0.163627	0.0152172	0.62655	0.0390824	231	33.9411	0.696631	0.000619976	43.467	7.12856	0.130919	0.00237828	2.11321	0.126833	2.63223	0.586664	0.963484	0.00381785	0.0365161	0.00381785	0	0	gaba	unclear
AVLP548_e	2	0.201633	0.0141818	0.658153	0.0231954	239.5	2.12132	0.654501	0.0127241	57.478	2.09356	0.157098	0.00738347	1.78103	0.0541567	2.30752	0.141488	0.835263	0.0428273	0.162663	0.0398933	0.00207469	0.00293405	gaba	unclear
AVLP548_f	2	0.222333	0.0251718	0.717016	0.0492934	287	42.4264	0.571237	0.00741444	75.4462	15.3855	0.149592	0.0104582	2.33864	0.462407	4.7687	0.206658	0.961986	0.00423558	0.0360689	0.00698696	0.00157729	0.00223062	gaba	unclear
AVLP548_g	2	0.222298	0.000480787	0.680868	0.00416571	267	202.233	0.660578	0.0497384	71.4969	56.5156	0.173477	0.00489093	2.15295	0.535643	4.34459	0.726829	0.8369	0.0202507	0.16188	0.0219754	0.00121951	0.00172465	gaba	unclear
AVLP549	2	0.146061	0.00521625	0.56376	0.0265223	135.5	9.19239	0.657142	0.00119399	20.6137	0.0465205	0.100189	0.00638958	2.44838	0.0530774	3.23635	0.00559725	0.877088	0.0751576	0.119036	0.080639	0.00352113	0.00497963	gaba	unclear
AVLP550	4	0.170544	0.0142973	0.636776	0.022575	93	14.4684	0.553341	0.0903249	16.5863	2.58751	0.0986651	0.0160721	2.12045	0.31263	3.49175	0.33944	0.954641	0.0167989	0.0400374	0.0208895	0.00617378	0.00712995	gaba	unclear
AVLP551	2	0.182611	0.00140037	0.655707	0.00893066	192.5	10.6066	0.485821	0.00698182	37.0215	3.80088	0.0933422	0.00579211	1.3552	0.0709973	4.58149	0.577725	0.916959	0.00277109	0.0672297	0.0109888	0.0158108	0.00821773	glutamate	unclear
AVLP552	3	0.181305	0.00459421	0.620957	0.0209903	193.333	15.0111	0.503752	0.0417561	41.832	5.22326	0.108492	0.00598646	1.19116	0.0936451	4.54415	0.0911241	0.912676	0.0124897	0.0668588	0.00871594	0.0204649	0.00990377	unclear	unclear
AVLP553	2	0.156669	0.00417213	0.530786	0.0173723	180	14.1421	0.450313	0.0302464	32.3585	4.12319	0.0806634	0.00145976	1.51161	0.0580134	3.89195	0.204908	0.880186	0.0612972	0.101084	0.0431269	0.0187307	0.0181702	glutamate	unclear
AVLP554	2	0.147322	0.018225	0.514781	0.00770626	166	16.9706	0.523852	0.00743619	27.123	4.93337	0.0852913	0.00806389	1.53345	0.111591	2.99752	0.187172	0.894864	0.0533451	0.0865314	0.0429237	0.018605	0.0104214	glutamate	unclear
AVLP555	1	0.152431		0.507682		194		0.564908		30.9271		0.0900565		2.15464		3.25773		0.958763		0.0412371		0		glutamate	unclear
AVLP556	2	0.139891	0.0151998	0.538296	0.0310938	165.5	6.36396	0.585191	0.0451797	26.0431	1.91673	0.0918857	0.00320114	2.40957	0.246467	3.44046	0.281835	0.924333	0.00718216	0.06962	0.00694964	0.00604677	0.000232516	gaba	unclear
AVLP557	2	0.157821	0.00195501	0.530191	0.0281418	162	21.2132	0.429213	0.0129406	29.1211	4.46023	0.0770682	0.00405167	2.02473	0.330603	3.92713	0.358731	0.780295	0.102972	0.185749	0.10289	0.033956	8.15297e-05	glutamate	unclear
AVLP558	2	0.177029	0.0179455	0.508774	0.0228492	120	1.41421	0.412811	0.0309164	22.9488	1.93357	0.0786981	0.000188255	2.22734	0.309626	3.2821	0.208807	0.646399	0.0960062	0.220397	0.0740058	0.133204	0.0220004	glutamate	unclear
AVLP559	4	0.164779	0.0159631	0.531786	0.019669	99.75	11.8708	0.480963	0.0508854	17.7354	2.1385	0.0851678	0.00388885	1.92102	0.145174	3.17024	0.378334	0.796444	0.0873262	0.167534	0.0512794	0.0360217	0.0371406	glutamate	unclear
AVLP560	1	0.217547		0.719489		84		0.520309		18.8576		0.116807		1.53571		1.11905		0.892857		0.0952381		0.0119048		gaba	unclear
AVLP561	1	0.159455		0.557181		198		0.554355		36.6627		0.102647		1.20707		4.20202		0.984848		0.00505051		0.010101		acetylcholine	unclear
AVLP562	1	0.187761		0.654143		890		0.515922		214.965		0.124613		1.44719		6.7236		0.951685		0.0247191		0.0235955		acetylcholine	unclear
AVLP563	2	0.157707	0.0157805	0.533868	0.018115	456	237.588	0.533983	0.0235428	76.3079	41.1643	0.0888195	0.00201301	2.24706	1.19249	4.60951	0.930722	0.98945	0.0100098	0.00574252	0.00321069	0.00480769	0.0067991	glutamate	unclear
AVLP564	1	0.114731		0.440331		280		0.4515		40.2643		0.0649262		0.507143		1.61071		0.957143		0.0285714		0.0142857		acetylcholine	unclear
AVLP565	1	0.155066		0.528245		589		0.48854		104.421		0.0866109		1.97114		2.91681		0.971138		0.0237691		0.00509338		acetylcholine	unclear
AVLP566	2	0.130133	0.000603881	0.501487	0.00414474	352	2.82843	0.53069	0.00643579	48.0197	0.96278	0.0723984	0.00174775	1.92883	0.0367307	3.67696	0.14924	0.988668	0.00794425	0.00566586	0.00397213	0.00566586	0.00397213	acetylcholine	unclear
AVLP567	2	0.131527	0.020251	0.53164	0.0432383	307.5	31.8198	0.508163	0.047823	50.4652	11.8915	0.0823021	0.0032864	1.29051	0.0734173	3.66643	0.287467	0.982376	0.00507493	0.00805423	0.00146609	0.00956938	0.00360884	acetylcholine	unclear
AVLP568	1	0.121332		0.495218		316		0.612159		40.9722		0.0793719		0.952532		2.29747		0.981013		0.0126582		0.00632911		acetylcholine	unclear
AVLP569	2	0.126853	0.00404904	0.49992	0.0107188	193	36.7696	0.648679	0.0340184	26.9084	4.48465	0.0905916	0.00255683	1.07845	0.00761764	3.18585	0.482386	0.987163	0.00121805	0.00299401	0.00423417	0.0105542	0.00201075	acetylcholine	unclear
AVLP570	2	0.142715	0.00440818	0.5556	0.0208097	152	11.3137	0.603172	0.0644471	24.2639	1.5219	0.0962664	0.00916166	0.927778	0.00392837	2.59896	0.095754	0.952431	0.0476315	0.0284722	0.0304449	0.0190972	0.0171866	acetylcholine	unclear
AVLP571	1	0.170676		0.579133		557		0.471279		115.795		0.0979743		1.52603		6.87253		0.969479		0.0179533		0.0125673		acetylcholine	unclear
AVLP572	1	0.0985211		0.401857		551		0.407055		65.9061		0.0486886		0.372051		5.95463		0.967332		0.0254083		0.00725953		acetylcholine	unclear
AVLP573	1	0.128821		0.465093		552		0.557369		82.2643		0.0830645		1.63043		4.72464		0.98913		0.00181159		0.00905797		acetylcholine	unclear
AVLP574	2	0.121083	0.00374058	0.467833	0.00326754	305.5	7.77817	0.397014	0.00389574	44.0576	0.965948	0.0572569	0.000359339	1.31222	0.158701	4.62168	0.148508	0.985177	0.00732117	0.0114898	0.00260712	0.00333333	0.00471405	acetylcholine	unclear
AVLP575	1	0.123994		0.488996		437		0.452845		60.0113		0.0621872		1.77803		4.44394		0.988558		0.00686499		0.00457666		acetylcholine	unclear
AVLP576	1	0.127803		0.52446		379		0.511782		56.6358		0.076478		1.53562		4.51979		0.976253		0.0184697		0.00527704		acetylcholine	unclear
AVLP577	2	0.121811	0.00369569	0.480869	0.0225167	338.5	7.77817	0.467985	0.00803795	48.6087	1.03671	0.0672114	0.00182343	1.35663	0.0562404	4.94147	0.337665	0.968901	0.00698144	0.0221864	0.00259875	0.00891298	0.00438269	acetylcholine	unclear
AVLP578	1	0.116982		0.484998		333		0.479115		41.9426		0.0603463		0.894895		4.56156		0.96997		0.015015		0.015015		acetylcholine	unclear
AVLP579	2	0.166781	0.0128422	0.558514	0.00196156	133.5	78.4889	0.476156	0.0190006	24.3879	13.2107	0.0885114	0.00839097	2.85511	1.80043	3.25376	0.105044	0.976597	0.00316572	0.0117013	0.00158286	0.0117013	0.00158286	acetylcholine	unclear
AVLP580	3	0.162028	0.0308931	0.511496	0.0244359	125.333	11.5902	0.498052	0.0196934	22.3365	4.04283	0.088539	0.0120647	1.71033	0.271341	3.77123	0.90751	0.648077	0.0654553	0.241342	0.108701	0.110582	0.0435338	glutamate	unclear
AVLP581	3	0.18393	0.0129814	0.597885	0.0305357	125.667	17.673	0.535582	0.0295706	26.092	1.08636	0.111875	0.00707011	1.92749	0.164004	3.65016	0.385759	0.799996	0.0507719	0.150236	0.0265059	0.0497682	0.0330415	glutamate	unclear
AVLP582	1	0.121674		0.464629		116		0.494133		18.2904		0.0779127		1.64655		2.83621		0.775862		0.155172		0.0689655		glutamate	unclear
AVLP583	2	0.164825	0.00552905	0.568976	0.0404134	163	5.65685	0.629171	0.0443052	29.6231	0.0617001	0.114269	0.00384808	2.00345	0.02181	4.29343	0.237087	0.916751	0.0245795	0.0709713	0.0241534	0.0122773	0.00042608	glutamate	unclear
AVLP584	2	0.171597	0.0071814	0.551489	0.0131159	133.5	12.0208	0.580997	0.0268139	25.4159	1.90159	0.110648	0.00341749	1.79837	0.0136243	3.69704	0.258741	0.857099	0.0128674	0.105775	0.0201177	0.0371268	0.00725033	glutamate	unclear
AVLP585	2	0.176415	0.0222494	0.597406	0.0669559	126	15.5563	0.574717	0.0269832	24.1931	0.0215109	0.110872	0.00840948	2.01638	0.136709	5.1643	0.0258966	0.904887	0.0622505	0.0740717	0.0428169	0.0210409	0.0194337	glutamate	unclear
AVLP586	2	0.167873	0.0111769	0.539185	0.00337162	89.5	16.2635	0.535887	0.039569	15.8547	1.61807	0.0953455	0.000627835	1.35916	0.0178617	2.56962	0.678654	0.85231	0.0268374	0.129919	0.0157075	0.017771	0.0111299	glutamate	unclear
AVLP587	5	0.147872	0.0154452	0.4982	0.0353659	89.6	11.1041	0.539577	0.0726786	13.7152	2.17812	0.0818008	0.00621027	1.62545	0.350959	3.6862	0.543185	0.798363	0.0263546	0.148837	0.0215524	0.0528	0.02987	glutamate	unclear
AVLP588	2	0.18859	0.0229185	0.650311	0.0392214	90	7.07107	0.503773	0.00892513	19.3798	1.70979	0.108446	0.00297205	1.1709	0.107708	2.43901	0.138356	0.806502	0.024081	0.175851	0.0490377	0.0157895	0.0223297	gaba	unclear
AVLP589	3	0.2217	0.0625822	0.67194	0.0129743	91.6667	7.50555	0.464742	0.02883	23.3793	6.092	0.117283	0.0204681	1.85557	0.0551481	2.85336	0.42088	0.570566	0.208756	0.379813	0.188447	0.0496215	0.0238033	gaba	unclear
AVLP590	1	0.259785		0.671758		906		0.460203		329.637		0.167439		1.37417		4.74172		0.838852		0.089404		0.0717439		glutamate	unclear
AVLP591	1	0.167395		0.653179		674		0.520639		130.87		0.101092		2.18101		4.44807		0.94362		0.041543		0.0148368		acetylcholine	unclear
AVLP592	1	0.172259		0.6915		548		0.462048		122.823		0.103559		2.76825		7.77372		0.974453		0.0182482		0.00729927		acetylcholine	unclear
AVLP593	1	0.0893174		0.454928		1139		0.893717		134.886		0.105839		1.37313		2.41089		0.733099		0.225637		0.0412643		unclear	unclear
AVLP594	1	0.0864317		0.516305		720		0.449344		101.615		0.0634169		1.13333		2.80556		0.951389		0.0416667		0.00694444		acetylcholine	unclear
AVLP595	1	0.127523		0.490382		512		0.577424		74.142		0.0836159		0.986328		3.58008		0.96875		0.0214844		0.00976562		acetylcholine	unclear
AVLP596	1	0.150321		0.607821		262		0.66357		42.9457		0.108769		1.35496		3.06489		0.954198		0.0343511		0.0114504		acetylcholine	unclear
AstA1	2	0.199856	0.00338289	0.489534	0.00427858	2247	62.2254	0.478995	0.0434468	651.993	4.14796	0.138893	0.00964451	1.87638	0.266189	2.75044	0.168686	0.537269	0.10425	0.291342	0.0274919	0.171389	0.0767583	gaba	unclear
CL001	1	0.298033		0.649443		1105		0.53262		461.123		0.222265		1.94661		8.46787		0.432579		0.40181		0.165611		glutamate	unclear
CL002	1	0.279769		0.617641		762		0.572413		290.96		0.218569		1.74409		7.64961		0.510499		0.360892		0.128609		glutamate	unclear
CL003	1	0.218386		0.556268		563		0.589988		156.334		0.163828		1.73712		5.32149		0.420959		0.349911		0.22913		glutamate	unclear
CL004	2	0.290573	0.00856294	0.56136	0.0106836	267.5	17.6777	0.568281	0.008899	80.069	6.58674	0.17003	0.00542024	1.5229	0.0424858	5.11352	0.211043	0.48666	0.0770984	0.381828	0.0408518	0.131513	0.0362467	glutamate	unclear
CL005	2	0.197284	0.0028268	0.797526	0.0544992	96	4.24264	0.413991	0.00870619	21.6866	0.560989	0.0935776	0.00368312	1.81851	0.199529	3.1204	0.498822	0.957967	0.016589	0.0316064	0.0161282	0.0104268	0.000460806	acetylcholine	unclear
CL006	3	0.179997	0.0326665	0.672	0.0239164	106.667	18.5831	0.477832	0.0484104	21.2587	2.18765	0.0956147	0.00262211	1.69008	0.26364	2.85619	0.159822	0.968515	0.00420295	0.0114169	0.00991434	0.0200686	0.0133622	acetylcholine	unclear
CL007	1	0.182432		0.619778		585		0.571835		139.225		0.136092		1.48034		4.94359		0.899145		0.0683761		0.0324786		acetylcholine	unclear
CL008	1	0.156479		0.535361		369		0.467041		101.652		0.12866		1.52575		1.92954		0.474255		0.260163		0.265583		glutamate	unclear
CL009	1	0.22843		0.565763		309		0.403742		96.6735		0.126314		1.69903		2.51133		0.368932		0.242718		0.38835		glutamate	unclear
CL010	1	0.209238		0.591098		292		0.433716		91.5364		0.135961		1.81849		2.05822		0.606164		0.232877		0.160959		glutamate	unclear
CL011	1	0.217711		0.649758		208		0.442304		78.5901		0.167119		1.88942		2.125		0.442308		0.211538		0.346154		glutamate	unclear
CL012	1	0.177947		0.665026		265		0.419859		64.2318		0.101767		0.966038		2.55472		0.958491		0.0113208		0.0301887		acetylcholine	unclear
CL013	2	0.24184	0.0537903	0.588817	0.0605329	215.5	28.9914	0.477177	0.039619	76.324	1.20122	0.169663	0.0114527	1.38832	0.219584	3.5381	0.347607	0.405845	0.037276	0.186419	0.0119541	0.407736	0.0253219	glutamate	unclear
CL014	4	0.21892	0.0910478	0.587973	0.108191	187.5	16.3401	0.518193	0.134021	61.5324	19.6445	0.159917	0.0112216	1.11352	0.23031	5.68358	1.49681	0.543895	0.0850443	0.176152	0.0204473	0.279953	0.0756962	glutamate	unclear
CL015	2	0.156188	0.033057	0.469133	0.0363258	232.5	43.1335	0.611594	0.118577	38.5468	1.27462	0.101332	0.00421299	1.38545	0.330021	2.66933	0.00556358	0.858092	0.0466648	0.121174	0.0383461	0.0207337	0.00831875	glutamate	unclear
CL016	5	0.153826	0.0897428	0.522749	0.108302	151.4	25.8031	0.690839	0.173792	33.9754	7.54696	0.151217	0.0196747	1.07856	0.409737	2.96649	1.16798	0.65235	0.0852798	0.204846	0.0618963	0.142805	0.0331459	glutamate	unclear
CL017	1	0.0710103		0.423153		186		0.857365		26.862		0.12382		0.575269		2.83333		0.709677		0.209677		0.0806452		glutamate	unclear
CL018	4	0.165746	0.0573033	0.469879	0.0374543	116.25	24.4591	0.643377	0.116377	23.67	4.59089	0.129604	0.00466226	1.00201	0.213803	4.47338	0.909209	0.636148	0.0642252	0.265257	0.0461645	0.0985954	0.0287297	glutamate	unclear
CL019_a	2	0.176643	0.0515731	0.516502	0.0173813	105.5	17.6777	0.677518	0.113664	20.8314	0.322747	0.133776	0.00210029	0.898305	0.143818	4.31903	0.187505	0.639739	0.113985	0.284491	0.114694	0.07577	0.000708782	unclear	unclear
CL019_b	3	0.11972	0.0421978	0.454581	0.0277125	137.667	24.0901	0.709333	0.0699966	22.2604	6.43966	0.11291	0.0127672	0.774433	0.189645	3.03404	0.253875	0.633888	0.0639593	0.28862	0.0312981	0.0774921	0.0352602	unclear	unclear
CL020	2	0.109601	0.0225912	0.462686	0.0134558	131.5	17.6777	0.800754	0.0490273	21.8317	2.06107	0.133138	0.00279229	0.806489	0.119172	3.40062	0.586202	0.744194	0.040893	0.208479	0.00961461	0.0473273	0.0312784	glutamate	unclear
CL021	1	0.133554		0.583044		440		0.622336		67.5716		0.0955732		1.20909		4.19773		0.986364		0.00454545		0.00909091		acetylcholine	unclear
CL022	3	0.145222	0.0069906	0.553988	0.0184163	245.333	24.0278	0.393426	0.00663247	40.0518	5.44529	0.0641436	0.0042998	2.08103	0.354533	5.13544	0.351337	0.962647	0.0105683	0.0212116	0.00808214	0.0161418	0.00251197	acetylcholine	unclear
CL023	2	0.10778	0.00173489	0.477827	0.0246907	182	21.2132	0.579409	0.00787808	22.7353	2.47668	0.0724081	0.000429202	1.0835	0.0757423	2.56015	0.334886	0.966352	0.0116923	0.0170522	0.00975794	0.0165962	0.00193439	acetylcholine	unclear
CL024	6	0.122236	0.0152863	0.465055	0.0343193	186.833	30.7923	0.739932	0.108588	30.3671	2.35504	0.120477	0.00887252	0.745557	0.0851743	2.771	0.243469	0.826248	0.0350187	0.146432	0.0264432	0.02732	0.0192119	glutamate	unclear
CL025	1	0.24612		0.608555		297		0.540364		97.4521		0.177305		1.47475		4.91582		0.555556		0.23569		0.208754		glutamate	unclear
CL026	1	0.193053		0.515148		334		0.569543		84.402		0.143924		1.54192		4.0509		0.45509		0.386228		0.158683		glutamate	unclear
CL027	1	0.193327		0.537339		568		0.620198		122.845		0.134134		1.52113		2.29754		0.753521		0.214789		0.0316901		gaba	unclear
CL028	1	0.181129		0.528799		413		0.561103		84.5857		0.114918		1.19613		2.96126		0.898305		0.0847458		0.0169492		gaba	unclear
CL029	2	0.295635	0.0653263	0.696321	0.0101837	722	21.2132	0.375314	0.0831928	343.511	44.5885	0.175832	0.0112368	1.36257	0.261372	7.73739	2.69707	0.409824	0.151514	0.310067	0.0124361	0.280109	0.16395	glutamate	unclear
CL030	2	0.194591	0.0017233	0.548725	0.0152582	402.5	33.234	0.426219	0.0196273	110.742	4.61271	0.117356	0.000594764	1.28902	0.0800813	4.11281	0.125958	0.446115	0.0264091	0.335086	0.0223974	0.218799	0.00401173	glutamate	unclear
CL031	1	0.283804		0.575901		383		0.410564		136.286		0.146094		1.80157		6.98433		0.394256		0.391645		0.214099		glutamate	unclear
CL032	1	0.156103		0.512334		497		0.572993		87.4388		0.100808		1.1328		3.62374		0.645875		0.247485		0.10664		glutamate	unclear
CL033	4	0.0940959	0.0241651	0.473772	0.0703014	1159.5	771.646	0.837981	0.267584	120.514	55.0131	0.0941487	0.00469098	1.12862	0.513445	1.31584	0.224102	0.915744	0.0417025	0.0644861	0.0316422	0.0197696	0.0104229	unclear	unclear
CL034	1	0.125448		0.467724		289		0.595136		41.2008		0.0848446		0.871972		3.6609		0.972318		0.0242215		0.00346021		acetylcholine	unclear
CL035	1	0.114803		0.455638		284		0.560521		41.0934		0.0811046		1.11268		3.07394		0.922535		0.0598592		0.0176056		acetylcholine	unclear
CL036	1	0.237484		0.54749		672		0.494263		183.42		0.134908		1.75893		8.69792		0.4375		0.348214		0.214286		glutamate	unclear
CL037	1	0.178876		0.537459		244		0.628681		50.8611		0.131047		1.68443		3.36066		0.868852		0.114754		0.0163934		glutamate	unclear
CL038	4	0.219396	0.0338526	0.654092	0.0436616	219.5	93.1146	0.542683	0.054206	64.4364	31.7006	0.15596	0.0245692	1.01503	0.076162	6.02214	1.12995	0.563267	0.0555671	0.353066	0.0832546	0.0836666	0.0280291	unclear	unclear
CL039	2	0.355609	0.00429523	0.750689	0.04925	93.5	12.0208	0.492123	0.0139052	36.6294	2.64731	0.193342	0.00547584	1.47451	0.393761	3.66667	0.221837	0.726471	0.0124784	0.151961	0.0485269	0.121569	0.0610053	glutamate	unclear
CL040	2	0.319197	0.00755937	0.650257	0.0670602	84.5	50.2046	0.487937	0.0115717	29.0296	17.0674	0.167989	0.00272138	1.89949	0.777096	8.19974	0.0349946	0.41369	0.180986	0.225765	0.142504	0.360544	0.038482	glutamate	unclear
CL041	2	0.231088	0.0223305	0.630763	0.0412713	310	26.8701	0.606175	0.0393801	88.5283	2.47277	0.173219	0.00106701	1.63523	0.0430221	4.62972	0.834681	0.684465	0.013708	0.213111	0.00478598	0.102424	0.018494	gaba	unclear
CL042	2	0.279385	0.033422	0.68782	0.00320169	145.5	7.77817	0.512349	0.0191888	49.4915	7.32348	0.173525	0.00998479	1.14629	0.0553577	6.77886	0.211731	0.581197	0.0164902	0.099929	0.0102019	0.318874	0.0266921	glutamate	unclear
CL043	2	0.288905	0.0134881	0.656297	0.0140609	131.5	2.12132	0.575047	0.0173749	43.3941	1.52185	0.189693	0.00398149	1.20263	0.1377	4.39425	0.323617	0.642713	0.0157453	0.171429	0.0404061	0.185859	0.0561514	glutamate	unclear
CL044	2	0.29937	0.011675	0.665758	0.0242956	119	2.82843	0.553792	0.0400102	40.639	3.46302	0.188564	0.00202958	1.35205	0.0748214	5.08801	0.334848	0.583845	0.0158334	0.213993	0.0246241	0.202161	0.0404575	glutamate	unclear
CL045	3	0.295268	0.0537395	0.679014	0.0667024	119.333	12.2202	0.603398	0.015301	40.8751	1.24172	0.208466	0.026721	1.43895	0.0971822	3.96297	0.20393	0.682053	0.0229737	0.158564	0.0331293	0.159384	0.0400471	glutamate	unclear
CL046	4	0.230754	0.0425096	0.639559	0.0796596	105.5	34.4915	0.58236	0.137736	28.977	13.6024	0.1458	0.00759897	1.28563	0.156473	3.54414	0.681928	0.82468	0.0775216	0.148883	0.0598375	0.0264369	0.0191445	unclear	unclear
CL047	3	0.254384	0.0219625	0.643546	0.00535582	94.3333	8.73689	0.475634	0.0180972	26.555	2.9132	0.133856	0.00840996	1.03289	0.0396548	4.40622	0.640511	0.681608	0.122418	0.224617	0.0896618	0.0937752	0.0384912	unclear	unclear
CL048	3	0.199044	0.0184998	0.622904	0.0275237	107.667	2.08167	0.553343	0.0157945	26.1759	1.32767	0.134416	0.00307698	1.1266	0.0447856	3.45114	0.307967	0.866305	0.0500137	0.10891	0.0437436	0.0247848	0.0143576	glutamate	unclear
CL049	5	0.256095	0.0217165	0.693121	0.0505507	83.4	9.12688	0.456781	0.0372118	24.5747	3.05023	0.134334	0.00926767	0.913268	0.115375	3.26129	0.311907	0.765892	0.0231127	0.156159	0.0343348	0.0779494	0.0138297	unclear	unclear
CL050_a	2	0.221256	0.00255165	0.597636	0.00646318	89.5	6.36396	0.489707	0.0198923	24.0969	1.97559	0.131826	0.00679182	0.877034	0.158856	4.65551	0.261514	0.642678	0.00619493	0.271902	0.0517719	0.0854193	0.045577	unclear	unclear
CL050_b	4	0.216278	0.0321533	0.611079	0.0233235	96.5	5.06623	0.597516	0.031857	24.0223	3.05677	0.147994	0.00639645	1.03845	0.0596939	3.20857	0.517569	0.809337	0.034414	0.123747	0.0181338	0.0669162	0.0292037	unclear	unclear
CL051	6	0.226662	0.0328786	0.600756	0.0457923	82.8333	15.4197	0.53496	0.0356202	20.5772	5.12078	0.131165	0.0130538	1.24594	0.22166	3.49985	0.33166	0.741917	0.10053	0.20054	0.0690186	0.0575429	0.0335943	unclear	unclear
CL052	1	0.191173		0.759333		293		0.410901		85.8803		0.120438		0.0784983		3.95563		0.904437		0.0546075		0.0409556		unclear	unclear
CL053	1	0.245883		0.867642		1055		0.45217		355.093		0.152192		1.12322		5.26825		0.974408		0.0113744		0.014218		acetylcholine	unclear
CL054	1	0.154866		0.647033		157		0.79478		26.7944		0.135641		1.09554		3.58599		0.968153		0.0254777		0.00636943		gaba	unclear
CL055	1	0.193008		0.675541		131		0.758541		26.878		0.155634		1.23664		3.52672		0.954198		0.0458015		0		gaba	unclear
CL056	1	0.170598		0.632549		119		0.682974		23.5492		0.135155		1.21849		2.29412		0.941176		0.0588235		0		gaba	unclear
CL057	1	0.174672		0.627126		248		0.572649		49.0147		0.113178		1.75403		3.59274		0.955645		0.0241935		0.0201613		acetylcholine	unclear
CL058	1	0.133386		0.546857		334		0.505692		51.3453		0.0777392		2.34431		3.2515		0.934132		0.0479042		0.0179641		acetylcholine	unclear
CL059	1	0.115515		0.510882		331		0.551709		56.4588		0.0941052		1.25076		4.33233		0.969789		0.0271903		0.00302115		acetylcholine	unclear
CL060	1	0.203123		0.623384		244		0.646851		58.6409		0.155459		1.70082		3.51639		0.930328		0.057377		0.0122951		glutamate	unclear
CL061	1	0.118209		0.50313		238		0.616344		35.0705		0.0908215		1.2395		3.01681		0.991597		0.00840336		0		acetylcholine	unclear
CL062_a	2	0.104415	0.0023518	0.452021	0.0236901	192	9.89949	0.619981	0.000809969	25.8594	2.81347	0.0833753	0.00467699	1.13194	0.0337083	2.66603	0.024585	0.974114	0.00603101	0.0129431	0.0030155	0.0129431	0.0030155	acetylcholine	unclear
CL062_b	4	0.108314	0.0124118	0.467418	0.0259243	174	14.6287	0.681031	0.0679255	23.5192	3.13949	0.0916673	0.00892614	0.990314	0.0518772	3.06251	0.176832	0.976264	0.0242393	0.0163221	0.0188472	0.00734406	0.00585428	acetylcholine	unclear
CL063	1	0.260477		0.652872		1461		0.449175		510.21		0.156861		2.02943		4.53046		0.563313		0.323066		0.113621		gaba	unclear
CL064	1	0.236409		0.568635		753		0.584484		212.267		0.164763		2.34794		5.63612		0.636122		0.290837		0.0730412		gaba	unclear
CL065	1	0.176255		0.619634		1211		0.568441		276.871		0.129963		1.68951		4.8109		0.971924		0.017341		0.0107349		acetylcholine	unclear
CL066	1	0.244046		0.641944		602		0.536264		196.548		0.175085		1.55648		5.4186		0.677741		0.234219		0.0880399		gaba	unclear
CL067	1	0.177385		0.60473		426		0.575301		84.5984		0.114248		1.9061		3.61737		0.978873		0.0117371		0.00938967		acetylcholine	unclear
CL068	1	0.191652		0.573868		343		0.594389		88.9468		0.154137		1.96793		4.86589		0.58309		0.3207		0.0962099		gaba	unclear
CL069	1	0.225157		0.615438		417		0.43646		115.288		0.120668		1.66187		4.83453		0.961631		0.0239808		0.0143885		acetylcholine	unclear
CL070	2	0.179609	0.02018	0.611284	0.0253522	455.5	10.6066	0.486204	0.00814667	100.555	8.83582	0.107373	0.0101332	1.55443	0.0864418	5.30379	0.542643	0.952804	0.000453396	0.0328675	0.00544416	0.0143281	0.00499076	acetylcholine	unclear
CL071	4	0.153969	0.0113949	0.559008	0.0305954	403	15.4704	0.577327	0.0426038	69.4104	5.88943	0.0991489	0.00599633	1.47027	0.0308466	3.9028	0.247094	0.951582	0.0208997	0.0385774	0.0179269	0.00984048	0.00684888	acetylcholine	unclear
CL072	1	0.173879		0.546457		287		0.473312		55.0205		0.0907383		1.89547		4.78049		0.916376		0.0557491		0.0278746		acetylcholine	unclear
CL073	1	0.114119		0.510803		365		0.613562		53.6615		0.0902045		0.723288		3.28493		0.950685		0.0328767		0.0164384		acetylcholine	unclear
CL074	2	0.211272	0.0025082	0.666131	0.0248585	283.5	2.12132	0.456407	0.00765387	74.0064	0.0151158	0.119139	0.00108221	1.45864	0.0233855	3.53117	0.552699	0.957689	0.00467181	0.0264091	0.0122734	0.0159015	0.0076016	acetylcholine	unclear
CL075	2	0.161889	0.00620824	0.59779	0.00476217	311	74.9533	0.506061	0.0135205	61.6873	18.3401	0.0997543	0.00848348	1.26734	0.137187	4.58926	0.0330543	0.964776	0.0278891	0.0164835	0.0233112	0.0187409	0.00457791	acetylcholine	unclear
CL076	1	0.105497		0.557376		177		0.513791		21.6508		0.0628475		1.16384		3.08475		0.954802		0.0338983		0.0112994		acetylcholine	unclear
CL077	2	0.142338	0.013604	0.489895	0.0421175	250.5	17.6777	0.554728	0.0956868	44.1559	2.6473	0.0971305	0.00414994	1.14946	0.275888	2.83585	1.00462	0.970085	0.000711693	0.021911	0.00127653	0.00800396	0.000564836	acetylcholine	unclear
CL078	2	0.119097	0.00386947	0.474933	0.00678269	243	18.3848	0.583905	0.0371712	33.3081	2.02996	0.0801183	0.00627882	1.24129	0.0399429	1.78945	0.126506	0.993699	0.00338662	0.00412704	0.000312241	0.00217391	0.00307438	acetylcholine	unclear
CL079	2	0.147976	0.00214327	0.550232	0.0140266	258	26.8701	0.600452	0.0202889	45.7867	6.09085	0.106452	0.00668936	1.47405	0.134334	3.33253	0.127071	0.945644	0.0354499	0.0393411	0.0260507	0.0150144	0.00939918	acetylcholine	unclear
CL080	2	0.159107	0.0015669	0.524014	0.00421258	285	24.0416	0.507823	0.0112713	51.9145	4.03456	0.0925222	0.00143721	1.43562	0.0541146	4.4127	0.176235	0.943264	0.0274679	0.0496936	0.028062	0.0070426	0.00059409	acetylcholine	unclear
CL081	1	0.103231		0.415484		281		0.606041		35.3801		0.0763052		1.09253		2.7758		0.982206		0.0142349		0.00355872		acetylcholine	unclear
CL082	2	0.137482	0.0093377	0.509088	0.00412487	140	4.24264	0.662376	0.0258852	19.8509	1.91771	0.093947	0.00989645	1.70443	0.0567028	5.49194	0.76796	0.968072	0.0141847	0.0177888	0.00451168	0.0141391	0.00967304	acetylcholine	unclear
CL083	2	0.201524	0.00981994	0.67662	0.0496847	218	65.0538	0.405044	0.0844169	46.8508	9.28396	0.0874599	0.00929273	1.635	0.125139	3.80576	0.143141	0.969433	0.01034	0.00669486	0.00124578	0.0238724	0.00909422	acetylcholine	unclear
CL084	1	0.187617		0.590988		222		0.497772		46.0378		0.103227		1.44595		3.77928		0.873874		0.112613		0.0135135		acetylcholine	unclear
CL085	3	0.136244	0.0116266	0.568132	0.019784	240	9.64365	0.589886	0.0684313	37.5109	1.88988	0.091847	0.00461998	1.50629	0.0799146	4.30432	0.338363	0.977967	0.0121341	0.00968834	0.00474327	0.0123444	0.007855	acetylcholine	unclear
CL086_a	3	0.148322	0.0104342	0.56733	0.0304081	253	2.64575	0.521935	0.0235152	44.7465	4.294	0.0923438	0.0100038	1.32369	0.0834257	4.61345	0.475221	0.923563	0.0178363	0.0606627	0.0117934	0.0157746	0.0103778	acetylcholine	unclear
CL086_b	3	0.102329	0.0048297	0.506026	0.0250831	211	19.0788	0.505674	0.0118175	29.355	2.5105	0.0703681	0.00139674	1.28941	0.0150801	3.00345	0.515181	0.951441	0.0278538	0.038847	0.0222831	0.00971176	0.00557077	acetylcholine	unclear
CL086_c	3	0.107357	0.00441661	0.491803	0.0293459	237.667	24.5832	0.549333	0.061101	33.2987	2.72259	0.0769444	0.00667269	1.22749	0.0391832	2.76713	0.0293308	0.94574	0.0267429	0.0352313	0.0181663	0.0190288	0.00892765	acetylcholine	unclear
CL086_d	2	0.127998	0.0115505	0.515676	0.00982991	211	12.7279	0.53243	0.0360744	34.1417	1.63529	0.0861173	0.00348402	1.40065	0.08449	5.02919	0.132288	0.888524	0.00337324	0.0850585	0.00827398	0.0264176	0.0116472	acetylcholine	unclear
CL086_e	4	0.131895	0.00428016	0.548306	0.0200696	160.25	29.8706	0.431795	0.0272568	23.6839	5.05256	0.0636472	0.00570747	1.3667	0.0843521	2.93362	0.182946	0.939999	0.0235469	0.0411042	0.0104535	0.0188969	0.0155398	acetylcholine	unclear
CL087	3	0.115984	0.00293298	0.566725	0.0243821	192.333	24.8462	0.485937	0.0521765	28.901	4.128	0.0730083	0.00880688	0.946375	0.0578147	2.70457	0.404809	0.913808	0.0317947	0.0660193	0.0111012	0.0201724	0.0215037	acetylcholine	unclear
CL088	2	0.149664	0.0165437	0.565516	0.0549773	218	72.1249	0.60189	0.123959	34.3004	7.76254	0.0953563	0.00938757	1.26155	0.124302	4.02748	0.20823	0.969025	0.00700449	0.0152817	0.0046749	0.0156935	0.0116794	acetylcholine	unclear
CL089_a	2	0.170502	0.0223074	0.637444	0.0233078	179	15.5563	0.499174	0.00869672	35.0041	6.2142	0.0971523	0.00718555	1.2537	0.139915	3.61817	0.301805	0.917043	0.0836477	0.0773496	0.0841351	0.00560777	0.000487354	acetylcholine	unclear
CL089_b	4	0.144847	0.0153216	0.573726	0.0356539	199.5	20.9205	0.506352	0.0202246	36.2951	2.50366	0.0923575	0.00425156	1.52403	0.109657	3.57342	0.450531	0.901975	0.0420345	0.0678005	0.0361524	0.0302244	0.0157506	acetylcholine	unclear
CL089_c	2	0.154716	0.00950279	0.565643	0.0146275	162	1.41421	0.519883	0.00289487	28.1894	1.67222	0.0904741	0.00565248	1.26375	0.320937	2.67064	0.202273	0.956903	0.0258129	0.0338948	0.0127987	0.00920245	0.0130142	acetylcholine	unclear
CL090_a	2	0.11458	0.0243797	0.518274	0.0693302	196.5	7.77817	0.567368	0.00202946	30.8665	5.53636	0.0888538	0.0121495	1.38736	0.029727	4.03176	0.452155	0.943976	0.00221761	0.0331761	0.00491174	0.0228474	0.00269412	acetylcholine	unclear
CL090_b	2	0.120468	0.00550154	0.533498	0.0104149	147	9.89949	0.57308	0.0223559	19.7832	2.28734	0.0770721	0.00673553	1.40519	0.0128565	3.23864	0.286975	0.987013	0.0183664	0.00324675	0.0045916	0.00974026	0.0137748	acetylcholine	unclear
CL090_c	6	0.119384	0.0130123	0.525493	0.044033	181.167	23.769	0.534286	0.0702487	26.8924	7.20764	0.077623	0.00846562	1.35499	0.144381	3.0983	0.751356	0.968983	0.0412815	0.0222011	0.0280144	0.0100618	0.0161913	acetylcholine	unclear
CL090_d	4	0.128585	0.0129966	0.493943	0.0106417	180	8.28654	0.624124	0.0432081	25.4585	2.24345	0.088047	0.00504235	1.36713	0.109967	3.64114	0.316811	0.978075	0.0160024	0.0140712	0.0174373	0.00854195	0.0108	acetylcholine	unclear
CL090_e	3	0.154915	0.00513752	0.523741	0.0204868	199.667	23.8607	0.544713	0.0415926	34.3357	6.60023	0.0928387	0.00216362	1.6067	0.0879696	4.20378	0.615196	0.972284	0.013427	0.0167878	0.00285304	0.00994184	0.0092394	acetylcholine	unclear
CL091	3	0.112538	0.0132588	0.454659	0.0265828	125.333	29.5014	0.568779	0.0385596	16.7949	4.09228	0.0761397	0.00586151	1.33074	0.07548	3.62419	0.478977	0.96599	0.0212413	0.0174077	0.00779087	0.0210833	0.0182626	acetylcholine	unclear
CL092	1	0.154642		0.541969		584		0.510092		119.334		0.104232		1.51884		7.37842		0.97774		0.015411		0.00684932		acetylcholine	unclear
CL093	1	0.159388		0.542275		418		0.495898		81.5655		0.0967659		1.29426		4.64593		0.901914		0.0813397		0.0167464		acetylcholine	unclear
CL094	1	0.115673		0.528507		442		0.534196		66.6239		0.0805209		0.848416		3.93213		0.959276		0.0339367		0.00678733		acetylcholine	unclear
CL095	1	0.153856		0.604735		384		0.451768		85.6706		0.10079		0.713542		4.58333		0.932292		0.0494792		0.0182292		acetylcholine	unclear
CL096	1	0.165646		0.564858		238		0.515974		43.7938		0.0949431		2.40756		4.11345		0.983193		0.00420168		0.012605		acetylcholine	unclear
CL097	1	0.18661		0.721176		267		0.553228		57.3571		0.118845		0.666667		3.44569		0.988764		0.011236		0		acetylcholine	unclear
CL098	1	0.110776		0.514382		379		0.464759		75.1059		0.0921008		1.35356		1.90501		0.934037		0.055409		0.0105541		acetylcholine	unclear
CL099	5	0.0838935	0.0113253	0.453688	0.0319858	265	15.7162	0.630262	0.074858	29.5982	2.07853	0.0700056	0.00283678	1.16885	0.112778	3.8132	0.539326	0.97348	0.0125764	0.0234356	0.0129974	0.00308484	0.00317501	acetylcholine	unclear
CL100	2	0.0932035	0.0433302	0.456619	0.0499478	271.5	43.1335	0.655878	0.0885989	31.493	1.82057	0.076278	0.00623927	1.08435	0.250405	3.05527	0.649475	0.978875	0.0122706	0.0140832	0.00818037	0.00704158	0.00409019	acetylcholine	unclear
CL101	2	0.0911217	0.00478181	0.442044	0.000794131	164.5	62.9325	0.677448	0.017976	17.7993	6.59231	0.0734731	0.00098514	1.26846	0.0210328	3.36738	0.0932659	0.986264	0.00764059	0.00478469	0.00676657	0.00895136	0.000874016	acetylcholine	unclear
CL102	2	0.11308	0.0268111	0.539728	0.0966834	208	52.3259	0.582698	0.0962876	35.7791	21.5008	0.0926963	0.0203508	1.12753	0.0563052	2.25619	0.12564	0.962657	0.0280007	0.0303377	0.0263635	0.00700561	0.00163717	acetylcholine	unclear
CL103	1	0.0766566		0.466916		171		0.699354		20.5656		0.0841091		0.976608		4.35673		0.976608		0.0175439		0.00584795		acetylcholine	unclear
CL104	1	0.105378		0.524865		165		0.702279		21.7		0.0923604		1.16364		4.47879		0.993939		0.00606061		0		acetylcholine	unclear
CL105	3	0.0959263	0.0066597	0.476541	0.0299413	156	20.7846	0.632715	0.0239872	19.5531	3.21375	0.0790482	0.00308186	1.0537	0.0811084	4.20602	1.46777	0.970833	0.0341056	0.0236111	0.0251155	0.00555556	0.0096225	acetylcholine	unclear
CL106	1	0.19816		0.62984		219		0.520814		46.6626		0.11097		1.9726		4.09132		0.936073		0.0273973		0.0365297		acetylcholine	unclear
CL107	1	0.150405		0.58107		378		0.446416		70.5644		0.0833362		1.59259		2.43386		0.843915		0.132275		0.0238095		acetylcholine	unclear
CL108	1	0.151433		0.533546		298		0.508789		49.2807		0.0841391		1.58054		4.45302		0.932886		0.057047		0.0100671		acetylcholine	unclear
CL109	1	0.213262		0.594589		902		0.4751		233.073		0.122764		2.09202		4.3071		0.899113		0.0886918		0.0121951		acetylcholine	unclear
CL110	1	0.176198		0.542637		644		0.397017		140.508		0.0866209		1.87888		3.7795		0.928571		0.0621118		0.00931677		acetylcholine	unclear
CL111	1	0.196684		0.635942		852		0.594659		205.812		0.143648		1.59859		4.59038		0.951878		0.0387324		0.00938967		acetylcholine	unclear
CL112	1	0.12825		0.493128		625		0.563596		99.5896		0.0898053		1.8016		5.04		0.9264		0.0576		0.016		acetylcholine	unclear
CL113	1	0.146864		0.518225		154		0.417112		23.062		0.0624639		2.2987		0.88961		0.974026		0.012987		0.012987		acetylcholine	unclear
CL114	1	0.198754		0.601846		352		0.35348		85.5913		0.0859512		1.99148		2.03409		0.866477		0.113636		0.0198864		gaba	unclear
CL115	1	0.193538		0.459712		242		0.449702		58.2273		0.108202		1.88017		2.27273		0.549587		0.355372		0.0950413		gaba	unclear
CL116	1	0.139381		0.511312		170		0.636694		28.4024		0.106374		1.35882		3.69412		0.870588		0.111765		0.0176471		gaba	unclear
CL117	2	0.145475	0.00463265	0.449762	0.00736036	91.5	27.5772	0.456392	0.0292221	14.8724	4.14041	0.0743941	0.00298003	3.16498	0.297017	2.36393	0.377177	0.856794	0.0650305	0.113739	0.0429997	0.029467	0.0220307	gaba	unclear
CL118	3	0.120523	0.0167723	0.403002	0.00114572	87.6667	6.80686	0.601122	0.0391747	11.8112	2.35064	0.0800135	0.00556781	1.99088	0.0849947	2.35826	0.411495	0.849612	0.0564309	0.0934737	0.0335023	0.0569146	0.0322643	gaba	unclear
CL119	1	0.167514		0.532369		107		0.722235		18.9061		0.127613		1.74766		2.07477		0.897196		0.0934579		0.00934579		gaba	unclear
CL120	3	0.139553	0.0298992	0.513031	0.0344802	85.3333	27.7549	0.556617	0.177828	13.4902	5.49648	0.0878763	0.0354412	1.551	0.407418	1.7832	0.564801	0.921363	0.0926174	0.0662909	0.0713372	0.0123457	0.0213833	gaba	unclear
CL121	6	0.16604	0.0294438	0.508701	0.0942409	54	12.49	0.664865	0.102036	10.1398	2.94569	0.127805	0.0401355	1.88231	0.182131	1.85716	0.700795	0.834923	0.146897	0.134566	0.125967	0.031085	0.0333243	unclear	unclear
CL122	6	0.177731	0.0276238	0.484085	0.0602805	53.1667	8.23205	0.657121	0.0932256	10.4216	1.41975	0.129164	0.0185895	1.69862	0.414766	1.50668	0.342761	0.781113	0.0895887	0.185386	0.0903667	0.0335013	0.00950288	unclear	unclear
CL123	5	0.119736	0.0156754	0.523093	0.0265744	145.6	25.6574	0.573728	0.0438535	20.624	5.08518	0.0803669	0.00862426	1.22185	0.027223	4.60054	0.388824	0.986647	0.00519506	0.00394903	0.00363667	0.00948329	0.00259461	acetylcholine	unclear
CL124	1	0.192295		0.716566		384		0.365078		117.298		0.111518		0		4.26823		0.882812		0.0885417		0.0286458		unclear	unclear
CL125	2	0.237388	0.0168565	0.698145	0.0498697	170	14.1421	0.386535	0.00910775	57.2997	1.68426	0.130723	0.0116345	0.997222	0.074639	3.58299	0.651619	0.649306	0.0166956	0.241319	0.00343732	0.109375	0.0132583	glutamate	unclear
CL126	1	0.256975		0.534784		505		0.529551		148.467		0.155685		1.76238		3.31881		0.382178		0.366337		0.251485		glutamate	unclear
CL127	2	0.211186	0.00904807	0.537678	0.0160188	307.5	0.707107	0.601644	0.0238866	73.4899	4.10682	0.143632	0.00265686	2.05863	0.078319	4.2291	0.148943	0.742978	0.0971715	0.19847	0.0832396	0.0585526	0.0139318	gaba	unclear
CL128	5	0.212027	0.0251108	0.634846	0.0587719	181.8	13.3679	0.654711	0.072449	45.6797	4.25267	0.164273	0.0181841	1.42195	0.120199	3.97008	0.348763	0.811474	0.0518143	0.132529	0.0292448	0.0559977	0.0351484	gaba	unclear
CL129	1	0.190446		0.697584		370		0.510393		82.7605		0.114163		2.88378		8.43514		0.986486		0.0027027		0.0108108		acetylcholine	unclear
CL130	1	0.203399		0.608419		383		0.596998		88.0679		0.137275		2.1201		4.0705		0.955614		0.0287206		0.0156658		acetylcholine	unclear
CL131	2	0.187053	0.00139457	0.620813	0.00276053	210	5.65685	0.506216	0.00103339	47.3969	2.15355	0.114222	0.00188118	1.24771	0.00667263	2.64128	0.117413	0.978518	0.00394584	0.00943653	0.00648015	0.0120452	0.010426	acetylcholine	unclear
CL132	2	0.171983	0.00357405	0.508885	0.00816911	244.5	58.6899	0.692428	0.0260172	48.6259	14.6771	0.136493	0.00362763	1.54438	0.00342239	1.63146	0.0474628	0.751051	0.0385719	0.180612	0.0115947	0.0683368	0.0269772	glutamate	unclear
CL133	1	0.234314		0.577834		380		0.60766		112.022		0.179135		1.81316		3.47368		0.460526		0.344737		0.194737		glutamate	unclear
CL134	2	0.212095	0.0504421	0.529354	0.0295108	169	39.598	0.55445	0.0894926	40.8573	2.37574	0.135513	0.0179102	1.45862	0.277476	5.05335	0.556429	0.419988	0.152638	0.279908	0.0153758	0.300104	0.137262	glutamate	unclear
CL135	1	0.202158		0.590626		685		0.442143		163.835		0.10575		1.88905		3.64672		0.929927		0.0613139		0.00875912		acetylcholine	unclear
CL136	1	0.174084		0.585906		355		0.486348		70.3941		0.0964395		1.64507		3.23944		0.949296		0.0225352		0.028169		acetylcholine	unclear
CL137	1	0.166269		0.725009		566		0.452544		136.002		0.10874		0.280919		3.87279		0.962898		0.0176678		0.0194346		acetylcholine	unclear
CL138	1	0.165908		0.678577		437		0.360443		116.254		0.0958874		0.0251716		8.26545		0.965675		0.0183066		0.0160183		unclear	unclear
CL139	2	0.232309	0.0284881	0.885227	0.0157377	321	22.6274	0.47134	0.0016565	109.594	7.462	0.160935	0.000178001	0.0343533	0.00242158	2.10868	0.00996148	0.978606	0.0117089	0.0167875	0.00983077	0.0046067	0.0018781	unclear	unclear
CL140	1	0.249225		0.650836		457		0.552077		132.664		0.160264		2.08534		5.04158		0.958425		0.0371991		0.00437637		gaba	unclear
CL141	1	0.203696		0.505298		274		0.646378		64.5267		0.152221		1.44161		3.89781		0.5		0.317518		0.182482		glutamate	unclear
CL142	1	0.251322		0.550881		191		0.5197		51.8736		0.141145		2.17277		4.86387		0.60733		0.324607		0.0680628		glutamate	unclear
CL143	1	0.24433		0.633236		228		0.538073		63.5145		0.149892		1.2807		2.82456		0.828947		0.109649		0.0614035		glutamate	unclear
CL144	1	0.203258		0.565355		170		0.554051		34.933		0.113851		1.87059		3.12353		0.758824		0.152941		0.0882353		glutamate	unclear
CL145	2	0.165945	0.0284649	0.540364	0.0114016	97	19.799	0.598697	0.0781212	19.5289	2.18223	0.120953	0.00450886	0.959677	0.261491	3.17796	0.480998	0.839086	0.0109754	0.0827092	0.00230253	0.0782047	0.00867286	unclear	unclear
CL146	1	0.141496		0.503416		49		0.573385		7.81446		0.0914426		0.755102		4.44898		0.877551		0.0816327		0.0408163		unclear	unclear
CL147	4	0.17351	0.0154928	0.547352	0.0157091	103.5	10.3441	0.621095	0.0318188	19.2052	2.86357	0.114682	0.0039165	1.14427	0.182476	2.77854	0.243434	0.958738	0.00914218	0.0227832	0.0154106	0.019774	0.0134741	unclear	unclear
CL148	1	0.145625		0.494989		48		0.604209		8.53632		0.107452		0.916667		2.91667		0.729167		0.208333		0.0625		unclear	unclear
CL149	1	0.114704		0.465807		229		0.670391		28.0408		0.0820886		1.78603		3.44541		0.973799		0.0218341		0.00436681		acetylcholine	unclear
CL150	1	0.163643		0.573854		493		0.507786		94.3815		0.0972123		1.51521		4.76673		0.963489		0.0263692		0.010142		acetylcholine	unclear
CL151	1	0.213443		0.643917		391		0.481564		94.8507		0.11682		1.54987		4.70332		0.966752		0.0230179		0.0102302		acetylcholine	unclear
CL152	2	0.254405	0.0150898	0.542046	0.00580463	277	9.89949	0.51469	0.00557216	86.5201	1.41964	0.160801	0.00136847	1.40699	0.0477306	6.79528	0.648052	0.432277	0.0486343	0.275756	0.0233305	0.291967	0.0253039	glutamate	unclear
CL153	1	0.238924		0.55397		193		0.546597		55.1468		0.156182		1.31606		4.4456		0.481865		0.357513		0.160622		glutamate	unclear
CL154	1	0.169443		0.506569		232		0.675919		50.2801		0.146488		1.20259		3.76293		0.50431		0.280172		0.215517		glutamate	unclear
CL155	1	0.252635		0.737422		182		0.414235		61.1996		0.139291		0.637363		3.25275		0.796703		0.115385		0.0879121		acetylcholine	unclear
CL156	1	0.111337		0.487178		159		0.584248		18.9427		0.0696053		1.60377		3.03145		0.981132		0.00628931		0.0125786		acetylcholine	unclear
CL157	2	0.189061	0.0181917	0.530653	0.0193198	298.5	181.726	0.460444	0.0296758	63.9294	37.3975	0.0993975	0.00352925	2.274	1.02671	4.28614	0.853886	0.928895	0.0575017	0.0558272	0.0458319	0.0152776	0.0116698	unclear	unclear
CL158	2	0.179649	0.0111624	0.613735	0.0356795	296	98.9949	0.49967	0.0391732	60.6991	24.089	0.101597	0.0147185	1.89879	0.243259	3.77355	0.374344	0.974431	0.00138487	0.014314	0.00478722	0.0112554	0.00340235	acetylcholine	unclear
CL159	1	0.172888		0.605262		366		0.624693		69.3851		0.118427		1.30328		3.0082		0.964481		0.0218579		0.0136612		acetylcholine	unclear
CL160	2	0.162279	0.00744062	0.555947	0.0046005	213	7.07107	0.575157	0.0492386	37.838	1.56726	0.102195	0.00958633	1.45444	0.0579483	3.0921	0.0329351	0.953246	0.0117269	0.0255602	0.0157502	0.0211935	0.00402332	unclear	unclear
CL161	3	0.220893	0.00141281	0.673399	0.017395	226.333	28.3784	0.597144	0.0483752	56.2564	8.66389	0.147852	0.00822621	1.49602	0.0355249	3.17859	0.792109	0.972644	0.00756161	0.0170708	0.00928166	0.0102856	0.00691109	acetylcholine	unclear
CL162	1	0.204327		0.625987		180		0.594452		40.246		0.132913		1.43333		3.21667		0.966667		0.00555556		0.0277778		acetylcholine	unclear
CL163	1	0.172796		0.580023		162		0.715766		31.1699		0.137718		1.53086		5.6358		0.962963		0.0308642		0.00617284		acetylcholine	unclear
CL164	1	0.152965		0.602135		157		0.76117		27.6453		0.13403		1.47771		4.40127		0.993631		0.00636943		0		acetylcholine	unclear
CL165	2	0.144295	0.0316494	0.551568	0.0522009	173	12.7279	0.595297	0.0500086	30.7599	1.64939	0.105775	0.00456599	1.23244	0.0334506	4.24662	0.288405	0.953933	0.00478543	0.0460667	0.00478543	0	0	acetylcholine	unclear
CL166	3	0.151499	0.0146765	0.533404	0.0286095	166.667	67.9289	0.586284	0.0571894	27.0906	11.6967	0.0944641	0.00503497	1.58115	0.133221	3.15598	0.753821	0.950725	0.0278501	0.0243905	0.00992467	0.0248848	0.0182376	acetylcholine	unclear
CL167	3	0.147219	0.00769179	0.518034	0.0263156	142.333	6.65833	0.529899	0.0100637	22.427	0.911042	0.0835052	0.0011796	1.6545	0.0658464	2.80314	0.334094	0.951272	0.0170702	0.0139181	0.0067221	0.0348098	0.0109157	unclear	unclear
CL168	3	0.148197	0.0199175	0.537702	0.0303091	125	28.5132	0.593465	0.0804984	20.3273	5.7189	0.0948408	0.00479257	1.75837	0.236052	2.34621	0.0478235	0.966348	0.0122033	0.00482415	0.00423612	0.0275346	0.00686927	acetylcholine	unclear
CL169	3	0.14491	0.0271674	0.584531	0.0572638	148.667	20.2567	0.645643	0.0388589	23.4715	1.81517	0.102728	0.0118935	1.49789	0.17042	2.80674	0.357819	0.957812	0.0193498	0.0137628	0.00689375	0.0284256	0.0150856	acetylcholine	unclear
CL170	2	0.14173	0.0157849	0.509733	0.0690597	99.5	58.6899	0.652581	0.0410252	16.5971	11.037	0.105622	0.0032429	1.3927	0.287149	5.1243	2.49217	0.965028	0.000691716	0.0070922	0.0100299	0.0177305	0.0250747	unclear	unclear
CL171	4	0.137262	0.0161764	0.593184	0.0318546	97.75	33.4801	0.689443	0.10291	14.7921	4.99071	0.105042	0.0161164	1.12924	0.0369823	2.23185	0.223264	0.98205	0.00629247	0.00928797	0.0083997	0.0114247	0.0091976	unclear	unclear
CL172	2	0.130736	0.00991117	0.498413	0.00522779	143.5	13.435	0.733316	0.0351861	21.0328	0.308544	0.107677	0.00334716	1.38547	0.101882	4.16342	1.10922	0.970613	0.0323168	0.0186567	0.0263846	0.0107307	0.00593222	acetylcholine	unclear
CL173	1	0.127025		0.539405		141		0.739881		21.0519		0.110468		1.2695		5.11348		0.943262		0.0212766		0.035461		acetylcholine	unclear
CL174	1	0.107475		0.554065		60		0.364442		11.2052		0.0680609		2.16667		6.55		0.983333		0.0166667		0		acetylcholine	unclear
CL175	1	0.263135		0.594567		429		0.523177		134.834		0.164433		1.48252		4.83217		0.582751		0.27972		0.137529		glutamate	unclear
CL176	1	0.245029		0.667339		220		0.546704		69.2539		0.172097		1.69091		3.85		0.631818		0.304545		0.0636364		glutamate	unclear
CL177	2	0.310044	0.0133563	0.667977	0.0618472	203	35.3553	0.568674	0.0937872	72.2605	16.8865	0.200353	0.020974	1.57742	0.0970826	2.76528	0.319543	0.453824	0.0777079	0.376109	0.0480883	0.170067	0.0296196	glutamate	unclear
CL178	1	0.286755		0.753666		204		0.590279		76.4694		0.221266		1.51471		3.64706		0.563725		0.318627		0.117647		glutamate	unclear
CL179	1	0.282055		0.664941		459		0.549779		170.118		0.203764		1.23312		5.40305		0.485839		0.328976		0.185185		glutamate	unclear
CL180	1	0.224629		0.626097		328		0.547016		96.4123		0.16079		1.51524		4.93598		0.628049		0.27439		0.097561		glutamate	unclear
CL181	1	0.223279		0.602977		134		0.680777		41.7826		0.212274		1.12687		7.72388		0.485075		0.171642		0.343284		glutamate	unclear
CL182	5	0.258449	0.0728141	0.642652	0.0542489	123	30.4056	0.616198	0.0561393	39.049	11.7679	0.193738	0.0344862	1.00179	0.224497	4.8938	1.32597	0.463656	0.0387145	0.184592	0.0637335	0.351752	0.0710115	glutamate	unclear
CL183	1	0.202926		0.598622		164		0.593632		43.0025		0.155656		1.54268		3.0061		0.615854		0.304878		0.0792683		glutamate	unclear
CL184	3	0.190743	0.00866176	0.547112	0.0183223	214.667	36.7741	0.710893	0.0769576	48.4079	6.85	0.160547	0.0134053	1.38796	0.0379286	6.74097	0.439396	0.821639	0.0543688	0.131623	0.0386068	0.0467386	0.0159211	glutamate	unclear
CL185	2	0.203851	0.0019999	0.602555	0.0045879	165	12.7279	0.676651	0.0102139	39.6825	1.67388	0.162997	0.00816547	1.22392	0.00844027	6.75564	0.499695	0.854443	0.00265712	0.0876437	0.00609575	0.0579134	0.00875287	glutamate	unclear
CL186	2	0.224052	0.0481758	0.589978	0.0239244	146.5	24.7487	0.724385	0.0902406	38.5301	4.48586	0.190741	0.0136919	1.13152	0.142885	6.33369	0.273571	0.753451	0.0307496	0.196682	0.0150406	0.0498676	0.015709	glutamate	unclear
CL187	1	0.173007		0.573619		382		0.619824		96.0916		0.155916		0.963351		2.87435		0.562827		0.253927		0.183246		glutamate	unclear
CL188	1	0.203856		0.537741		170		0.787313		40.2932		0.186608		1.35882		6.72353		0.817647		0.158824		0.0235294		glutamate	unclear
CL189	2	0.210544	0.0116446	0.572701	0.00438698	139.5	16.2635	0.682829	0.0322756	32.4141	2.347	0.158906	0.000461795	1.20514	0.0470478	5.39932	0.343749	0.74136	0.00987784	0.195804	0.0227922	0.0628363	0.03267	glutamate	unclear
CL190	2	0.213959	0.0154721	0.565338	0.00108364	124	5.65685	0.775731	0.0610254	29.046	2.75677	0.181152	0.00531278	0.979688	0.00662913	3.57005	0.419476	0.641927	0.0349871	0.261979	0.00515599	0.0960938	0.0298311	glutamate	unclear
CL191	4	0.211979	0.02377	0.6101	0.0340245	159	10.4881	0.737446	0.0864097	40.3317	4.95921	0.185974	0.0166893	1.22473	0.124955	7.76299	1.04804	0.857939	0.0395593	0.109227	0.0334776	0.0328333	0.00637216	glutamate	unclear
CL192	3	0.20939	0.0111646	0.571576	0.0501525	127	14.4222	0.634128	0.0781003	28.7418	2.66434	0.143867	0.0192076	0.933842	0.0626001	4.88432	0.448454	0.806624	0.064355	0.147631	0.0462702	0.0457443	0.020976	glutamate	unclear
CL193	3	0.206983	0.011851	0.570056	0.0109211	119	4.58258	0.611328	0.0986387	30.0398	1.87807	0.15366	0.0188497	0.796534	0.0563126	3.42343	0.470617	0.593232	0.0285718	0.193189	0.00996096	0.213579	0.0278505	unclear	unclear
CL194	3	0.179856	0.00813	0.513566	0.0272753	115	7.81025	0.607093	0.0556805	23.8165	1.10921	0.125676	0.00870826	0.812624	0.0251296	4.42964	0.458214	0.536662	0.0111298	0.231244	0.0308702	0.232094	0.022124	unclear	unclear
CL195	3	0.23005	0.0187298	0.61969	0.0130198	121	1	0.755845	0.0553961	31.7395	1.84073	0.198122	0.0161591	1.05236	0.169412	3.93621	0.767842	0.660866	0.101034	0.231462	0.0442288	0.107672	0.060505	glutamate	unclear
CL196	3	0.20376	0.0260671	0.555845	0.0187755	117.333	27.7549	0.747195	0.0699099	29.8516	9.38044	0.188642	0.032279	1.05822	0.117016	4.99367	0.391268	0.588662	0.150414	0.225424	0.113907	0.185914	0.0866095	glutamate	unclear
CL197	1	0.230117		0.578393		107		0.706711		26.5749		0.175521		1.13084		4.54206		0.728972		0.242991		0.0280374		glutamate	unclear
CL198_a	4	0.177612	0.0233073	0.525884	0.0238061	103.5	9.94987	0.627781	0.0495293	20.3645	1.93839	0.123745	0.0133056	0.990526	0.0579654	6.2585	0.93128	0.816666	0.0621578	0.135366	0.0596359	0.0479681	0.0120776	unclear	unclear
CL198_b	4	0.214099	0.00897004	0.556038	0.0138037	110.5	13.3041	0.548341	0.0216926	26.3067	4.02523	0.130335	0.0108282	0.953381	0.0543437	4.7976	0.294519	0.609342	0.135883	0.210777	0.0269727	0.179882	0.116316	unclear	unclear
CL199	2	0.182886	0.0214732	0.693908	0.0401484	592	197.99	0.493766	0.0398171	141.792	59.1078	0.116953	0.0197223	1.5386	0.5086	3.03108	2.02134	0.944956	0.0160201	0.03969	0.0252184	0.0153537	0.0091983	acetylcholine	unclear
CL200	1	0.21144		0.595349		457		0.511153		113.115		0.126518		2.46827		4.91685		0.945295		0.0415755		0.0131291		acetylcholine	unclear
CL201	1	0.156119		0.566569		437		0.527177		88.2151		0.106419		1.32037		2.91762		0.908467		0.0663616		0.0251716		acetylcholine	unclear
CL202	2	0.167478	0.0439645	0.730212	0.0730856	379	74.9533	0.450395	0.0124682	103.224	40.9823	0.120549	0.0282578	0.272616	0.0352569	4.36069	0.314872	0.952284	0.0110862	0.0300074	0.00339414	0.017709	0.00769206	unclear	unclear
CL203	1	0.151226		0.574466		354		0.511732		69.1822		0.100008		0.039548		3.59887		0.957627		0.0112994		0.0310734		unclear	unclear
CL204	1	0.193575		0.563243		214		0.461544		55.7456		0.120229		0.957944		4.23832		0.813084		0.140187		0.046729		acetylcholine	unclear
CL205	1	0.118096		0.601534		222		0.547591		36.1236		0.0891033		0.018018		3.16667		0.981982		0.0135135		0.0045045		unclear	unclear
CL206	1	0.186448		0.611627		188		0.416842		40.084		0.088876		0.845745		3.31383		0.898936		0.0585106		0.0425532		acetylcholine	unclear
CL207	1	0.241762		0.668694		309		0.322286		97.7788		0.101983		0.446602		3.88997		0.880259		0.0453074		0.0744337		acetylcholine	unclear
CL208	1	0.198398		0.659075		185		0.528227		44.2917		0.126465		0.216216		3.51892		0.978378		0.0108108		0.0108108		unclear	unclear
CL209	2	0.139191	0.00310629	0.572162	0.00194942	122	22.6274	0.479388	0.0718137	19.4852	3.31331	0.0765867	0.0102845	0.611635	0.0778262	1.76716	0.124329	0.963016	0.00106346	0.0213973	0.00976453	0.0155865	0.00870107	unclear	unclear
CL210_a	3	0.157282	0.0166608	0.649475	0.0804673	107.667	42.6185	0.489683	0.0291225	21.8177	12.0543	0.095769	0.0211084	0.299827	0.0421936	2.43194	0.549474	0.938518	0.0247835	0.0467224	0.0293154	0.0147592	0.00506277	unclear	unclear
CL210_b	3	0.1379	0.00374915	0.570738	0.0252004	91	14.7309	0.4808	0.0501675	15.1278	3.18063	0.0794512	0.00821019	0.205912	0.0478178	2.01278	0.261057	0.924812	0.0334845	0.0721014	0.0314425	0.00308642	0.00534584	unclear	unclear
CL211	2	0.144409	0.0579204	0.654253	0.0843433	277.5	157.685	0.387151	0.0728882	64.9696	42.6144	0.088841	0.0260354	0.629255	0.131678	3.6426	1.80331	0.917428	0.0876903	0.0739771	0.0828064	0.00859479	0.00488385	unclear	unclear
CL212	1	0.126542		0.517063		429		0.515508		67.6687		0.0813142		1.34965		5.53147		0.951049		0.04662		0.002331		acetylcholine	unclear
CL213	1	0.170254		0.677385		411		0.500027		97.4504		0.118559		0.0413625		6.15572		0.953771		0.0291971		0.0170316		unclear	unclear
CL214	1	0.195727		0.683272		223		0.540517		61.3557		0.148717		0.0672646		5.21973		0.64574		0.304933		0.0493274		unclear	unclear
CL215	4	0.115027	0.0110498	0.436874	0.0463056	165.25	32.0559	0.526324	0.0479916	21.4479	4.49433	0.0680078	0.00461648	1.43623	0.255626	2.58277	0.670348	0.944191	0.0122609	0.0483709	0.0119511	0.00743832	0.00170598	acetylcholine	unclear
CL216	1	0.272785		0.790627		197		0.442048		65.9868		0.148068		0.167513		4.63959		0.781726		0.0964467		0.121827		unclear	unclear
CL217	2	0.141485	0.00266026	0.541677	0.0119195	202.5	26.163	0.534745	0.0715316	32.7278	1.8476	0.0864104	0.00527565	1.1328	0.488562	3.15664	0.0167456	0.967859	0.000660782	0.0221818	0.000626004	0.00995967	0.00128679	acetylcholine	unclear
CL218	2	0.164932	0.00103978	0.597253	0.067231	161.5	0.707107	0.469729	0.0203433	30.5053	0.762028	0.0887613	0.00567035	1.1405	0.539155	2.68612	0.539914	0.975232	0.000108444	0.0154704	0.00431063	0.0092976	0.00441908	acetylcholine	unclear
CL219	2	0.139764	0.00319173	0.594046	0.00973137	163.5	4.94975	0.516543	0.0187476	26.542	2.00476	0.0837273	0.000755472	0.842871	0.124987	3.29575	0.951763	0.966149	0.0139992	0.018357	0.000555735	0.015494	0.0134435	acetylcholine	unclear
CL220	2	0.147168	0.00475719	0.599394	0.0257464	156.5	4.94975	0.495709	0.0599186	27.5548	0.231053	0.087123	0.00706244	0.865768	0.199076	2.93764	0.0974294	0.945302	0.0243212	0.0322508	0.019093	0.0224469	0.0052282	acetylcholine	unclear
CL221	3	0.164375	0.00407505	0.573067	0.00768191	121	3	0.554479	0.0724591	23.6358	2.9642	0.107453	0.00910634	1.4946	0.349301	6.17109	0.506126	0.966999	0.00797531	0.0220487	0.0048197	0.0110893	0.0126018	acetylcholine	unclear
CL222	4	0.145285	0.0184755	0.57968	0.0589598	105.5	13.3041	0.487234	0.0594415	17.0862	1.58425	0.0788814	0.00610628	1.37386	0.283792	3.95468	0.618983	0.979149	0.00774667	0.014197	0.00500069	0.00729834	0.00879987	acetylcholine	unclear
CL223	7	0.149721	0.0216422	0.518901	0.018887	101	11.431	0.539929	0.0528662	17.4942	3.33987	0.0921731	0.00372141	1.69687	0.175284	3.25382	0.962276	0.96089	0.024166	0.0194327	0.0178287	0.0222764	0.0147765	acetylcholine	unclear
CL224	2	0.122291	0.00518295	0.594995	0.0157458	94	22.6274	0.500636	0.0119206	13.1702	3.28737	0.0700739	0.00231046	1.01177	0.0347784	3.34103	0.790509	0.968998	0.00758203	0.0264569	0.00115379	0.00641026	0.00906547	unclear	unclear
CL225	9	0.146719	0.0151824	0.626475	0.112266	88.5556	18.4872	0.436768	0.0433631	14.2933	3.05984	0.0703782	0.00710025	1.36134	1.08796	3.05615	0.739591	0.968743	0.0315854	0.0277736	0.0252774	0.00398701	0.00603377	unclear	unclear
CL226	2	0.129128	0.0192286	0.582	0.121737	86.5	0.707107	0.483285	0.0220789	12.0822	1.33983	0.067354	0.00495241	0.46124	0.290517	2.30513	0.299968	0.982625	0.00831668	0.017375	0.00831668	0	0	unclear	unclear
CL227	2	0.108852	0.00722484	0.526172	0.0227539	82.5	6.36396	0.582019	0.0376835	9.95418	0.60753	0.0702315	0.00341517	0.76901	0.0178183	2.78205	0.163178	0.975685	0.00187561	0.0185676	0.0100033	0.00574713	0.00812766	unclear	unclear
CL228	1	0.140583		0.547806		195		0.519223		32.3923		0.0862503		1.24103		2.70256		0.953846		0.0358974		0.0102564		acetylcholine	unclear
CL229	1	0.277086		0.617985		89		0.526038		28.6814		0.169523		1.1236		4.93258		0.494382		0.269663		0.235955		glutamate	unclear
CL230	1	0.235534		0.592727		78		0.495801		21.4929		0.136618		1.25641		4.41026		0.5		0.25641		0.24359		unclear	unclear
CL231	2	0.251292	0.00793299	0.547397	0.0363624	99	7.07107	0.524737	0.00140031	29.4159	2.76461	0.155794	0.00394198	1.31035	0.077828	5.69098	0.450621	0.288359	0.0134535	0.323547	0.00882437	0.388093	0.0222779	glutamate	unclear
CL232	3	0.214538	0.00992445	0.56373	0.0373174	84	17.0587	0.582889	0.0758518	20.1007	4.36346	0.139313	0.0198751	1.10253	0.229816	3.9197	1.06271	0.48558	0.0127643	0.277934	0.0795306	0.236486	0.0735821	unclear	unclear
CL233	2	0.292079	0.00723353	0.597378	0.0261871	73	12.7279	0.527114	0.0432124	21.5921	4.2514	0.155746	0.0163246	1.2963	0.177585	4.64234	1.19567	0.40282	0.171926	0.370236	0.161417	0.226944	0.0105096	unclear	unclear
CL234	2	0.22382	0.000275149	0.527864	0.00808554	357	8.48528	0.478542	0.0472674	98.2926	1.04414	0.131692	0.0112836	2.01908	0.0737392	2.74658	0.124702	0.359787	0.0132361	0.337513	0.00188136	0.302701	0.0151174	glutamate	unclear
CL235	6	0.256012	0.0344139	0.579836	0.0536248	198	33.8644	0.523292	0.0528237	58.9262	12.8443	0.154309	0.0139709	1.28165	0.143427	4.99426	0.640964	0.395001	0.0761461	0.383424	0.092293	0.221575	0.0706677	glutamate	unclear
CL236	2	0.176009	0.00901042	0.548258	0.0093802	398	124.451	0.510816	0.00727917	80.9216	29.504	0.103014	0.00713571	1.82066	0.299251	4.51025	1.73436	0.958761	0.0146716	0.0334528	0.0211203	0.00778574	0.00644872	acetylcholine	unclear
CL237	1	0.134629		0.482708		148		0.487882		20.0253		0.0660134		1.23649		2.17568		0.898649		0.0878378		0.0135135		dopamine	unclear
CL238	1	0.291365		0.560637		101		0.49993		32.138		0.159077		1.51485		5.9604		0.287129		0.435644		0.277228		glutamate	unclear
CL239	1	0.304472		0.555934		102		0.522575		32.4409		0.166204		1.32353		6.86275		0.294118		0.313725		0.392157		glutamate	unclear
CL240	2	0.223829	0.0238178	0.583454	0.00594148	77.5	3.53553	0.548818	0.00956992	18.6694	2.96395	0.131735	0.0126742	1.24125	0.111369	4.97667	0.674108	0.486667	0.122565	0.289583	0.0324091	0.22375	0.0901561	unclear	unclear
CL241	2	0.259386	0.0186913	0.58616	0.0165487	72	2.82843	0.538417	0.0449933	20.8747	1.61896	0.155697	0.00517818	1.07027	0.0420442	3.47876	0.333077	0.319691	0.0125587	0.359073	0.103745	0.321236	0.0911867	unclear	unclear
CL242	2	0.221964	0.00296292	0.563731	0.00515502	70	11.3137	0.597505	0.0096499	16.522	3.37783	0.140583	0.00838846	1.24297	0.0897774	3.81369	1.33321	0.438792	0.0502987	0.334574	0.0742784	0.226634	0.0239796	unclear	unclear
CL243	3	0.266885	0.0243554	0.594642	0.0127661	72.6667	12.2202	0.488698	0.0203076	21.8012	4.96035	0.145724	0.0109463	1.26936	0.209842	4.33482	0.303411	0.424492	0.0781248	0.320191	0.0492161	0.255317	0.0836417	unclear	unclear
CL244	1	0.165392		0.524719		307		0.586436		56.3221		0.107587		1.1759		1.85993		0.90228		0.0912052		0.00651466		acetylcholine	unclear
CL245	1	0.206027		0.584283		260		0.600046		65.7057		0.15164		1.2		4.90385		0.55		0.276923		0.173077		glutamate	unclear
CL246	1	0.212701		0.598778		424		0.568593		108.591		0.145623		1.73349		5.55425		0.71934		0.183962		0.0966981		gaba	unclear
CL247	2	0.218857	0.0514848	0.805333	0.0408564	528.5	152.028	0.3705	0.0186769	175.855	80.0771	0.120723	0.0276248	0.392167	0.13471	5.67626	0.106506	0.87095	0.0224051	0.0962817	0.0116409	0.0327686	0.0107642	gaba	unclear
CL248	1	0.206152		0.756071		672		0.595543		203.011		0.179914		0.355655		3.79464		0.967262		0.0297619		0.00297619		unclear	unclear
CL249	2	0.187562	0.0316827	0.733997	0.0647561	276	35.3553	0.46849	0.0139429	60.867	12.2573	0.102942	0.010694	0.375283	0.0327015	4.32659	0.529485	0.959147	0.0127006	0.0338778	0.00847019	0.00697542	0.00423042	acetylcholine	unclear
CL250	1	0.178702		0.586036		312		0.518462		64.5389		0.107247		2.375		2.52885		0.958333		0.0320513		0.00961538		acetylcholine	unclear
CL251	2	0.190362	0.0030585	0.569971	0.0583486	349.5	181.726	0.521999	0.025441	79.2282	44.9451	0.116806	0.0121607	2.02954	0.674924	2.40926	0.725963	0.851606	0.0205094	0.136717	0.0306236	0.0116767	0.0101141	unclear	unclear
CL252	3	0.151908	0.0103229	0.564939	0.0373973	138.667	15.8219	0.497613	0.0180349	25.5133	3.44998	0.0914388	0.00479773	1.19236	0.189227	1.30289	0.531562	0.863563	0.027838	0.124558	0.0309894	0.0118784	0.00350372	gaba	unclear
CL253	3	0.163909	0.0266729	0.602113	0.0224516	146.667	6.80686	0.520251	0.0210749	28.3412	1.43344	0.100471	0.00131638	0.950818	0.105479	1.13752	0.201792	0.893891	0.0631691	0.085624	0.0623853	0.0204846	0.000971545	gaba	unclear
CL254	3	0.127042	0.00777607	0.560312	0.053618	135	19	0.479657	0.0488621	21.8382	2.86682	0.0775964	0.00707091	1.45523	0.302659	2.90786	0.296318	0.944539	0.0145034	0.0354088	0.0174105	0.0200525	0.00554579	acetylcholine	unclear
CL255	3	0.120422	0.00286785	0.556988	0.0588538	101.667	13.2035	0.409749	0.0335781	13.8042	1.40062	0.0556851	0.00294548	1.16378	0.0769361	2.98761	0.31818	0.963927	0.00379424	0.0294961	0.00962026	0.00657727	0.0058306	acetylcholine	unclear
CL256	1	0.175006		0.5407		679		0.533261		138.47		0.108749		1.67452		4.66863		0.979381		0.0162003		0.00441826		acetylcholine	unclear
CL257	1	0.162107		0.559036		661		0.480178		133.889		0.0972626		1.04085		5.28744		0.97882		0.0166415		0.00453858		acetylcholine	unclear
CL258	2	0.22319	0.00727118	0.667864	0.00272416	274.5	9.19239	0.566671	0.0275809	69.4057	1.52949	0.143267	0.0053334	1.85052	0.115773	2.4081	0.11413	0.952874	0.0138777	0.0382297	0.00129576	0.00932836	0.0131923	acetylcholine	unclear
CL259	1	0.16265		0.743874		318		0.583584		66.6774		0.122364		0.0283019		3.63522		0.984277		0.00628931		0.00943396		unclear	unclear
CL260	1	0.156447		0.75343		190		0.569174		35.2142		0.10549		0.0315789		3.76842		0.973684		0.0263158		0		unclear	unclear
CL261	2	0.15155	0.0124628	0.577219	0.0424015	192	8.48528	0.519873	0.0402779	34.2777	1.4968	0.0926769	0.000957796	1.13628	0.15702	2.90754	0.0593288	0.880417	0.00944652	0.0936787	0.00322564	0.0259042	0.00622088	acetylcholine	unclear
CL262	1	0.137103		0.54098		562		0.464135		108.707		0.0897774		0.768683		7.39858		0.94306		0.0498221		0.00711744		acetylcholine	unclear
CL263	1	0.163541		0.579396		440		0.542236		82.4703		0.101633		1.79545		7.34318		0.963636		0.0113636		0.025		acetylcholine	unclear
CL264	1	0.140939		0.713558		204		0.528263		39.3167		0.101812		0.166667		3.40686		0.946078		0.0490196		0.00490196		unclear	unclear
CL265	2	0.194705	0.0112551	0.56233	0.0116423	468	342.24	0.468621	0.0281355	101.165	75.5134	0.10047	0.00394029	1.7025	0.533366	2.15987	0.976994	0.947295	0.00681283	0.0384208	0.0144982	0.0142839	0.00768537	acetylcholine	unclear
CL266_a	2	0.146337	0.00764191	0.572092	0.0166514	288.5	2.12132	0.533364	0.00551195	53.9337	4.00962	0.0996978	0.00711542	1.42955	0.0703708	3.86311	0.479385	0.986099	0.00990612	0.00695062	0.00495306	0.00695062	0.00495306	acetylcholine	unclear
CL266_b	2	0.151068	0.00628644	0.54201	0.00277891	246.5	28.9914	0.575889	0.0669997	44.8564	7.78924	0.104105	0.00623839	1.35916	0.101188	3.52978	0.649101	0.985532	0.00457014	0.0107222	0.00986682	0.00442478	0.00625758	acetylcholine	unclear
CL267	2	0.157644	0.00664848	0.619146	0.0202022	218.5	26.163	0.538583	0.014642	40.2062	6.24285	0.0989407	0.00623531	1.63318	0.0115613	4.35651	0.0685774	0.99539	0.000551961	0.0046097	0.000551961	0	0	acetylcholine	unclear
CL268	2	0.143877	0.00238801	0.567641	0.0228489	259	1.41421	0.64255	0.00427468	44.1031	0.392024	0.109414	0.000842097	1.30532	0.110873	3.44344	0.496577	0.996139	2.10825e-05	0.00192308	0.00271964	0.00192308	0.00271964	acetylcholine	unclear
CL269	3	0.143331	0.00956859	0.546315	0.0193513	297.333	16.4418	0.626613	0.0439944	47.6945	0.658316	0.100551	0.0058402	1.37329	0.181671	4.20895	0.87775	0.98253	0.0127293	0.01199	0.00943452	0.00547962	0.00347646	acetylcholine	unclear
CL270	2	0.128262	0.00214327	0.497843	0.00686831	289	2.82843	0.564232	0.0103002	42.5346	2.77495	0.0830163	0.00471422	1.23545	0.0316652	3.36458	0.0967481	0.975825	0.00955035	0.00861501	0.00725589	0.0155597	0.00229445	acetylcholine	unclear
CL271	2	0.151698	0.0176139	0.581291	0.0663517	214.5	23.3345	0.60065	0.031007	35.3528	1.3422	0.0991977	0.0019224	1.66126	0.0290801	3.80339	0.842304	0.990981	0.00561196	0.004329	0.00612214	0.00468975	0.000510178	acetylcholine	unclear
CL272_a	2	0.162211	0.00144671	0.573597	0.0509601	199	52.3259	0.604002	0.0432534	36.2526	11.163	0.109543	0.0129577	1.47743	0.0379151	3.69612	0.190056	0.970888	0.0112081	0.0260253	0.00684321	0.00211864	0.00299622	acetylcholine	unclear
CL272_b	3	0.155838	0.00612628	0.6022	0.0301724	150	9.64365	0.614724	0.0393511	25.8149	1.77601	0.105774	0.00682647	1.19944	0.0945646	2.99558	0.197198	0.956148	0.0143412	0.0374413	0.00801332	0.00696067	0.00720561	acetylcholine	unclear
CL273	2	0.182804	0.000492373	0.60609	0.0157794	163.5	28.9914	0.579614	0.0107109	35.0976	5.881	0.124543	0.00353451	1.41741	0.224397	2.07727	0.0598214	0.954564	0.00491793	0.0097104	0.00604663	0.0357251	0.0109646	acetylcholine	unclear
CL274	4	0.0933412	0.00651976	0.455851	0.0172642	156.25	11.0868	0.579409	0.0136054	16.2695	1.42471	0.060473	0.00568278	1.23407	0.156479	3.24042	0.467037	0.989983	0.00911243	0.0100165	0.00911243	0	0	acetylcholine	unclear
CL275	2	0.0781353	0.00269936	0.426051	0.0168522	130.5	6.36396	0.627633	0.0175792	12.0775	0.412993	0.0580949	0.00078013	0.983333	0.0549972	2.18624	0.218492	0.953704	0.0130946	0.0462963	0.0130946	0	0	acetylcholine	unclear
CL276	1	0.101392		0.427091		148		0.680478		17.777		0.0817355		1.05405		2.02027		0.97973		0.0135135		0.00675676		acetylcholine	unclear
CL277	1	0.153543		0.586878		169		0.617959		29.1436		0.106565		1.61538		3.8284		0.982249		0.00591716		0.0118343		acetylcholine	unclear
CL278	1	0.14184		0.551085		211		0.634697		38.0586		0.114482		1.01422		3.21801		0.995261		0.00473934		0		acetylcholine	unclear
CL279	2	0.136983	0.0251081	0.46329	0.0267891	117	15.5563	0.585685	0.00677802	17.0958	1.20875	0.0859057	0.0043808	1.31744	0.0180321	2.85046	0.0647278	0.979658	0.0154263	0.0125295	0.00437772	0.00943396	0.0133416	acetylcholine	unclear
CL280	2	0.160606	0.0380662	0.565991	0.0485595	125.5	10.6066	0.577251	0.0702964	21.6875	6.85998	0.0973603	0.011177	1.09453	0.025817	2.17179	0.554548	0.983529	0.0126607	0.012234	0.00666827	0.0037594	0.00531659	acetylcholine	unclear
CL281	1	0.163441		0.466073		188		0.571533		35.0599		0.106584		2.40426		3.01064		0.803191		0.170213		0.0265957		glutamate	unclear
CL282	2	0.208408	0.00598233	0.56529	0.0094838	180.5	23.3345	0.433757	0.0407147	44.9933	5.58147	0.108133	0.00958262	1.78114	0.0853133	2.10869	0.0101334	0.588121	0.0133507	0.275768	0.0191944	0.136112	0.00584368	glutamate	unclear
CL283	6	0.186659	0.0365358	0.547199	0.0685334	154.667	10.9301	0.513384	0.0491842	36.3526	10.6742	0.11732	0.0191358	1.21723	0.159769	2.36225	0.402558	0.60561	0.134217	0.217153	0.0641594	0.177237	0.109244	glutamate	unclear
CL284	1	0.305392		0.611712		306		0.470907		103.278		0.158936		2.33007		1.49673		0.722222		0.264706		0.0130719		glutamate	unclear
CL285	2	0.210309	0.0191272	0.595502	0.0308614	102	15.5563	0.454406	0.0419052	24.3745	2.7253	0.108722	0.00557344	1.81353	0.0616819	1.59253	0.200793	0.818244	0.0693148	0.120101	0.0321819	0.0616552	0.0371329	glutamate	unclear
CL286	1	0.185907		0.636679		806		0.421868		177.076		0.0926831		1.76923		4.06824		0.965261		0.0248139		0.00992556		acetylcholine	unclear
CL287	1	0.326226		0.651429		553		0.451765		227.58		0.185918		2.02712		5.56058		0.412297		0.359855		0.227848		gaba	unclear
CL288	1	0.244929		0.72313		393		0.538794		126.187		0.172999		2.07125		2.49618		0.86514		0.0941476		0.0407125		gaba	unclear
CL289	1	0.135137		0.514204		344		0.528971		58.4754		0.0899181		1.56105		2.99709		0.979651		0.0174419		0.00290698		acetylcholine	unclear
CL290	2	0.144169	0.0126192	0.562955	0.0322547	207.5	0.707107	0.590515	0.050768	33.6508	3.9308	0.09528	0.00262863	1.08415	0.112169	3.13665	0.411871	0.992765	0.0034324	0.00481931	1.6423e-05	0.00241546	0.00341597	acetylcholine	unclear
CL291	1	0.17956		0.578248		181		0.606678		34.7983		0.116637		1.21547		2.22652		0.966851		0.0276243		0.00552486		acetylcholine	unclear
CL292	2	0.1804	0.0116547	0.635119	0.00640101	118.5	13.435	0.589387	0.0349555	25.8988	4.86199	0.128553	0.0172471	0.918291	0.0271652	3.05444	0.662558	0.94327	0.0413053	0.0169868	0.00192589	0.0397434	0.0432312	unclear	unclear
CL293	1	0.137521		0.533806		116		0.683359		17.2937		0.101878		1.08621		1.7931		0.974138		0.00862069		0.0172414		acetylcholine	unclear
CL294	1	0.156516		0.561836		309		0.501991		54.8155		0.0890514		2.09061		3.8835		0.967638		0.0194175		0.012945		acetylcholine	unclear
CL295	2	0.151302	0.01648	0.556059	0.0369555	112	1.41421	0.554306	0.0260038	19.5023	3.5796	0.0961956	0.0144027	1.48756	0.151366	3.2737	0.92522	0.941681	0.0449306	0.0309735	0.0438031	0.0267878	0.000338248	acetylcholine	unclear
CL296	2	0.177775	0.0349527	0.559084	0.024038	111.5	26.163	0.571016	0.0695067	21.6144	3.09975	0.111278	0.00323756	1.41108	0.255003	3.83284	0.677395	0.918528	0.00643356	0.0699338	0.0227514	0.016129	0.0228099	acetylcholine	unclear
CL297	3	0.158016	0.024351	0.524145	0.0360463	115.333	17.0978	0.604438	0.0474232	19.3061	1.08136	0.101783	0.00801774	1.48953	0.155765	2.6434	0.282562	0.86666	0.0662527	0.0854517	0.0552867	0.0478888	0.0188658	acetylcholine	unclear
CL298	3	0.15561	0.0168826	0.546246	0.0192291	93.6667	7.02377	0.566501	0.0279347	15.7737	1.01668	0.095546	0.00730406	1.4484	0.156817	2.49074	0.200663	0.989284	0.000797266	0.010716	0.000797266	0	0	acetylcholine	unclear
CL299_a	4	0.152892	0.00409083	0.532686	0.035288	91.75	8.05709	0.610975	0.0160817	14.7916	1.71879	0.0983303	0.0044958	1.50138	0.206921	2.9537	0.785679	0.986344	0.00996515	0.0104201	0.00842041	0.00257732	0.00515464	acetylcholine	unclear
CL299_b	3	0.127716	0.00500719	0.519678	0.0257912	93.3333	4.93288	0.600398	0.0176833	12.7859	0.46991	0.0823087	0.00329052	1.56634	0.137659	2.79772	0.577561	0.992929	0.0061442	0.0037037	0.006415	0.0037037	0.006415	acetylcholine	unclear
CL300	3	0.138026	0.0380143	0.573849	0.0499374	71.6667	36.9098	0.536276	0.0488989	11.4142	8.43538	0.0802738	0.026	1.23996	0.192859	2.93941	0.677154	0.965515	0.0408821	0.0277778	0.0481125	0.0373016	0.0508618	unclear	unclear
CL301	3	0.106298	0.00991012	0.462883	0.0104602	90.3333	11.3725	0.564744	0.0461744	10.0309	1.02982	0.062724	0.00327514	1.29493	0.06807	2.15752	0.413289	0.990291	0.016816	0	0	0.0114943	0.0199086	acetylcholine	unclear
CL302	2	0.098562	0.0195617	0.49725	0.00515391	39	0	0.449077	0.0236125	4.34144	0.311284	0.0500851	0.00621289	1.16667	0.308226	2.80769	0.0181309	0.974359	0	0.0128205	0.0181309	0.0128205	0.0181309	unclear	unclear
CL303	1	0.133908		0.486104		902		0.58514		129.876		0.0842525		1.41685		4.33592		0.943459		0.0388027		0.0177384		acetylcholine	unclear
CL304	1	0.246342		0.873571		599		0.363664		225.82		0.1371		0.245409		8.17362		0.96828		0.0200334		0.0116861		acetylcholine	unclear
CL305	1	0.215503		0.801165		706		0.347245		237.522		0.116825		1.13031		5.22238		0.950425		0.0382436		0.0113314		acetylcholine	unclear
CL306	1	0.212234		0.795339		307		0.503645		83.0082		0.136178		0.0390879		3.75896		0.928339		0.0684039		0.00325733		unclear	unclear
CL307	1	0.21282		0.708904		543		0.355159		158.952		0.103965		0.128913		4.78821		0.98895		0.00552486		0.00552486		unclear	unclear
CL308	1	0.178223		0.58789		464		0.493617		98.419		0.104701		1.43534		6.66164		0.954741		0.00646552		0.0387931		acetylcholine	unclear
CL309	1	0.161229		0.551783		294		0.39644		56.8027		0.0765947		1.21088		5.60204		0.959184		0.0170068		0.0238095		acetylcholine	unclear
CL310	1	0.205165		0.660761		293		0.443898		69.5278		0.105335		0.372014		4.83618		0.979522		0.0204778		0		acetylcholine	unclear
CL311	1	0.111409		0.60876		218		0.516801		31.9535		0.0757504		0.059633		2.52752		0.986239		0.0137615		0		unclear	unclear
CL312	1	0.161022		0.55523		141		0.438962		23.4755		0.0730842		1.69504		3.10638		0.985816		0.0141844		0		acetylcholine	unclear
CL313	5	0.154554	0.00794257	0.55771	0.016189	143	13.9284	0.574922	0.0397337	23.3591	3.9364	0.0934522	0.00989606	1.26758	0.0512857	3.20742	0.418885	0.950218	0.0269186	0.0360321	0.0273197	0.0136707	0.00607468	acetylcholine	unclear
CL314	1	0.296972		0.668434		271		0.502818		95.5001		0.177192		1.50554		5.48339		0.634686		0.206642		0.158672		gaba	unclear
CL315	1	0.173593		0.562389		254		0.507442		55.2916		0.110462		1.67323		2.3622		0.73622		0.141732		0.122047		glutamate	unclear
CL316	1	0.221606		0.655227		506		0.566655		143.195		0.16036		1.3004		3.35771		0.920949		0.0632411		0.0158103		gaba	unclear
CL317	1	0.179786		0.495617		391		0.493479		87.6096		0.110572		1.59079		3.87468		0.685422		0.209719		0.104859		glutamate	unclear
CL318	1	0.299035		0.671497		344		0.687628		116.815		0.233505		1.47674		5.13081		0.619186		0.247093		0.133721		gaba	unclear
CL319	1	0.160711		0.579379		590		0.438882		111.927		0.083259		1.01356		3.78644		0.991525		0.00508475		0.00338983		acetylcholine	unclear
CL320	1	0.200255		0.597208		260		0.469177		54.8785		0.0990298		0.996154		6.05		0.965385		0.0269231		0.00769231		acetylcholine	unclear
CL321	1	0.224662		0.713597		309		0.407122		82.6901		0.108948		0.721683		5.44013		0.970874		0.00647249		0.0226537		acetylcholine	unclear
CL322	1	0.181096		0.780226		327		0.538526		75.4529		0.124261		0.00611621		3.38226		0.975535		0.0152905		0.00917431		unclear	unclear
CL323	2	0.15451	0.00945211	0.506293	0.0303378	194	22.6274	0.538456	0.0147575	33.8641	4.33558	0.0939431	0.00365244	1.59056	0.0943944	6.41891	0.0203922	0.956956	0.0132039	0.0108079	0.00855035	0.0322365	0.0217542	acetylcholine	unclear
CL324	2	0.153668	0.0388772	0.607797	0.0507995	438.5	85.5599	0.499336	0.0254872	100.46	38.1216	0.112849	0.0272306	0.0328673	0.00963817	6.71757	0.580802	0.942043	0.0370682	0.0409231	0.0129784	0.0224868	0.0318011	unclear	unclear
CL325	1	0.187957		0.719213		304		0.456956		77.2654		0.116141		0.0131579		3.83553		0.940789		0.0460526		0.0131579		unclear	unclear
CL326	2	0.204622	0.0188057	0.562763	0.00115251	303	164.049	0.471119	0.00496027	71.0283	36.9362	0.111173	0.00159793	1.84628	0.474524	3.1929	0.597999	0.899698	0.0169663	0.0979158	0.0203415	0.00238663	0.00337521	unclear	unclear
CL327	1	0.148224		0.552657		352		0.488511		62.6159		0.0868993		1.05966		5.42614		0.957386		0.03125		0.0113636		acetylcholine	unclear
CL328	2	0.13359	0.0374015	0.644254	0.074018	141.5	13.435	0.484621	0.0305849	22.6503	0.286286	0.0776766	0.00149887	0.954144	0.15056	2.23956	0.282601	0.992901	0.000674043	0.00709914	0.000674043	0	0	acetylcholine	unclear
CL329	1	0.19694		0.720159		74		0.313116		16.0156		0.067767		0.905405		3.58108		0.932432		0.0405405		0.027027		unclear	unclear
CL330	1	0.147505		0.782998		235		0.2989		56.5346		0.0719073		0.276596		2.42979		0.965957		0.0170213		0.0170213		unclear	unclear
CL331	1	0.13638		0.525312		99		0.588049		14.7181		0.087424		1.25253		2.9899		0.989899		0		0.010101		acetylcholine	unclear
CL332	1	0.162912		0.621305		634		0.433465		138.222		0.0945021		0.102524		5.46057		0.988959		0.00315457		0.00788644		unclear	unclear
CL333	1	0.19966		0.698397		490		0.472219		130.295		0.125567		0.620408		5.45918		0.973469		0.0122449		0.0142857		acetylcholine	unclear
CL334	1	0.232321		0.778251		491		0.376328		149.355		0.114473		0.0712831		4.92668		0.959267		0.0264766		0.0142566		unclear	unclear
CL335	1	0.165851		0.623774		213		0.477743		39.2368		0.0880053		1.18779		4.88732		0.924883		0.0657277		0.00938967		acetylcholine	unclear
CL336	1	0.188367		0.73696		344		0.353		92.0538		0.0944622		0.700581		4.4593		0.898256		0.0813953		0.0203488		acetylcholine	unclear
CL337	1	0.184891		0.716654		322		0.452957		77.9214		0.109612		0.139752		6.10559		0.863354		0.0869565		0.0496894		unclear	unclear
CL338	1	0.192911		0.728837		436		0.555019		120.361		0.153218		0.550459		4.55963		0.972477		0.0183486		0.00917431		acetylcholine	unclear
CL339	1	0.151974		0.614354		428		0.473778		86.7713		0.0960522		0.11215		4.11682		0.943925		0.0350467		0.021028		unclear	unclear
CL340	4	0.262657	0.0159657	0.690207	0.0412794	207.75	29.239	0.434895	0.0156006	61.7643	8.53673	0.129376	0.00587863	1.89029	1.17366	2.09588	0.738288	0.923646	0.0177548	0.055223	0.0227344	0.0211312	0.00552729	acetylcholine	unclear
CL341	1	0.219349		0.704833		422		0.46419		119.878		0.131863		0.0805687		4.19194		0.924171		0.0473934		0.028436		unclear	unclear
CL342	2	0.190848	0.057693	0.632087	0.0320482	192	31.1127	0.504373	0.0991549	41.8255	1.45014	0.109495	4.7463e-05	0.691671	0.469318	4.26603	1.92353	0.967125	0.0200587	0.0258659	0.0299714	0.00700935	0.00991271	unclear	unclear
CL343	2	0.095787	0.00358563	0.389423	0.00588983	303	24.0416	0.710682	0.0852498	34.2943	1.22456	0.0807876	0.0131867	1.95215	0.166563	1.81939	0.0230088	0.861582	0.0366533	0.118368	0.0303951	0.0200503	0.00625827	unclear	unclear
CL344	2	0.0969974	0.00467464	0.418041	0.00672655	300	32.5269	0.744612	0.10524	33.934	6.63138	0.0843467	0.0192183	1.56225	0.195312	1.55769	0.257731	0.948413	0.0014779	0.0399794	0.000379353	0.0116071	0.00109854	dopamine	unclear
CL345	2	0.207614	0.0536425	0.609787	0.0355167	174	104.652	0.368654	0.0971921	55.564	36.4694	0.116391	0.0383014	0.858387	0.690684	4.83161	1.86904	0.553952	0.0934065	0.26	0.0141421	0.186048	0.107549	unclear	unclear
CL346	4	0.160225	0.0282433	0.497952	0.0279803	114.25	16.0494	0.621237	0.102765	20.3	4.5744	0.108792	0.0160963	0.94872	0.0744554	4.12432	0.553381	0.749012	0.140297	0.155857	0.0902016	0.095131	0.0546654	unclear	unclear
CL347	1	0.193337		0.544794		104		0.561005		25.1627		0.135734		0.875		3.39423		0.509615		0.278846		0.211538		unclear	unclear
CL348	2	0.195777	0.000405483	0.538906	0.0311503	99.5	2.12132	0.611474	0.0308513	20.6879	1.17734	0.126975	0.00188632	0.876187	0.301117	4.36118	0.412777	0.627602	0.0505791	0.176147	0.0250752	0.196252	0.0255039	unclear	unclear
CL349	3	0.161602	0.0291062	0.537844	0.0710665	89.3333	17.0098	0.572898	0.0760242	15.7877	2.64544	0.101319	0.00900566	0.855917	0.18801	4.36048	0.893986	0.675531	0.0593644	0.203157	0.0508175	0.121312	0.0766772	unclear	unclear
CL350	5	0.15835	0.0299717	0.532778	0.0357295	65.8	16.7988	0.590377	0.0423754	11.877	4.4616	0.103892	0.0187377	0.929626	0.154727	3.21132	0.752395	0.759035	0.0816334	0.14971	0.0747755	0.0912551	0.0404937	unclear	unclear
CL351	2	0.142277	0.0106555	0.513231	0.00444514	46	4.24264	0.544637	0.00959892	6.81136	0.867766	0.0805398	0.00426734	1.4803	0.044299	2.4822	0.385939	0.946132	0.0104036	0.0320361	0.0124172	0.021832	0.00201359	unclear	unclear
CL352	2	0.295075	0.0355971	0.624022	0.00754627	159	72.1249	0.354903	0.0686156	52.1081	17.3088	0.118359	0.00743215	1.69087	1.10499	4.15688	1.84559	0.564947	0.157322	0.234788	0.00467663	0.200265	0.161999	glutamate	unclear
CL353	6	0.266735	0.0406239	0.645581	0.0531964	94.5	51.1068	0.381346	0.0794791	36.2072	21.5361	0.142746	0.0279066	1.87081	0.468319	5.12873	0.830527	0.562617	0.0643743	0.251957	0.0863776	0.185426	0.0913843	glutamate	unclear
CL354	4	0.297267	0.0767887	0.657431	0.0659913	90.25	14.8633	0.377386	0.0231634	34.1067	6.0346	0.142314	0.00877405	1.41695	0.485641	4.59831	1.94444	0.437509	0.107818	0.210447	0.0187952	0.352044	0.103733	unclear	unclear
CL355	5	0.174237	0.0144599	0.501514	0.0533316	42	12.9422	0.417661	0.047477	8.9428	3.97381	0.0870001	0.0144005	1.96621	0.0968099	3.925	0.30132	0.608957	0.0773233	0.248079	0.126608	0.142964	0.0883799	unclear	unclear
CL356	2	0.191953	0.00614886	0.668081	0.0119627	301	5.65685	0.510913	0.0072533	68.6844	3.77755	0.116514	0.00256714	1.16752	0.0273913	2.99761	0.0775683	0.970006	0.00996046	0.0167467	0.0144099	0.0132472	0.00444942	acetylcholine	unclear
CL357	2	0.0898263	0.0258423	0.478499	0.0861136	721.5	79.9031	0.502345	0.144916	96.8581	2.23757	0.066909	0.0136023	1.16551	0.978383	1.91255	0.510722	0.974995	0.0135498	0.0124418	0.000582228	0.0125635	0.014132	unclear	unclear
CL358	2	0.065538	0.0105744	0.493369	0.0454308	505	158.392	0.388683	0.137045	62.7006	28.7293	0.0458148	0.00927307	0.427271	0.540074	0.837952	0.206249	0.97859	0.00868716	0.0160858	0.00475621	0.00532413	0.00393095	unclear	unclear
CL359	2	0.166357	0.0225941	0.553519	0.000337596	277	19.799	0.544041	0.0686197	56.4392	5.09971	0.110358	0.00392267	1.97255	0.140991	4.88744	0.234464	0.946696	0.0267846	0.046248	0.0313857	0.00705578	0.00460114	acetylcholine	unclear
CL360	1	0.0892867		0.41558		528		0.731431		56.5349		0.0783171		1.67045		3.02462		0.912879		0.0606061		0.0265152		unclear	unclear
CL361	1	0.210858		0.709591		629		0.489725		160.338		0.124836		1.74722		5.68998		0.969793		0.0143084		0.0158983		acetylcholine	unclear
CL362	1	0.187851		0.679581		482		0.633249		131.842		0.173214		1.75934		4.8278		0.815353		0.141079		0.0435685		acetylcholine	unclear
CL363	1	0.159977		0.441633		161		0.297962		25.6682		0.047504		5.31056		4.19876		0.975155		0.0124224		0.0124224		acetylcholine	unclear
CL364	1	0.161948		0.512573		227		0.604303		58.6932		0.156249		1.63877		3.37445		0.471366		0.356828		0.171806		glutamate	unclear
CRE001	1	0.231625		0.716072		205		0.586433		51.1566		0.146341		1.29268		6.69268		0.97561		0.0146341		0.0097561		acetylcholine	unclear
CRE002	2	0.17027	0.00387092	0.600976	0.0343875	227	57.9828	0.630684	0.0701476	42.52	11.5166	0.117999	0.0149961	1.90435	0.234114	3.93524	0.18282	0.991715	0.00411373	0.00455384	0.00116319	0.00537634	0.0076033	acetylcholine	unclear
CRE003_a	5	0.132255	0.0089826	0.56141	0.0290887	181	11.7898	0.584443	0.0403273	26.0592	2.79488	0.083841	0.00457599	1.48026	0.198351	3.79043	0.565923	0.978197	0.0102854	0.00974707	0.00679683	0.0120563	0.00708518	acetylcholine	unclear
CRE003_b	4	0.125912	0.00482352	0.507647	0.018882	140.75	14.9527	0.537778	0.047619	19.9708	1.81364	0.0763122	0.00565655	1.66534	0.229647	3.68024	0.563756	0.972478	0.0176648	0.0109477	0.00487951	0.0165738	0.0146893	acetylcholine	unclear
CRE004	1	0.208896		0.570167		927		0.403558		226.94		0.0987956		1.54477		5.18662		0.705502		0.23301		0.0614887		acetylcholine	unclear
CRE005	4	0.126632	0.00271113	0.477207	0.0142399	358	48.2977	0.568401	0.046726	50.4801	7.50524	0.0799524	0.00508553	2.4251	0.27614	4.0655	0.73887	0.943734	0.0155016	0.0403981	0.0126614	0.0158681	0.00536844	acetylcholine	unclear
CRE006	2	0.172768	0.0177153	0.571101	0.0407707	291	1.41421	0.503362	0.0403585	60.5268	8.29212	0.104109	0.00544308	1.6735	0.0161663	3.45692	0.758344	0.804086	0.0155316	0.171871	0.0202746	0.0240435	0.00474299	glutamate	unclear
CRE007	2	0.163466	0.0234355	0.566501	0.0239727	249.5	28.9914	0.64993	0.12953	46.1412	6.59162	0.119686	0.0206911	1.55562	0.146751	3.2395	0.258415	0.892374	0.0101669	0.0924794	0.00507772	0.0151464	0.0152446	glutamate	unclear
CRE008	2	0.181322	0.0206507	0.536525	0.0409495	183	5.65685	0.616194	0.0242439	35.6083	1.73175	0.119825	0.00259029	1.37052	0.108053	3.75373	0.907918	0.734069	0.058452	0.222314	0.0648317	0.0436172	0.00637966	glutamate	unclear
CRE009	1	0.150356		0.510191		273		0.49459		48.8486		0.0884982		1.54212		8.38095		0.937729		0.032967		0.029304		acetylcholine	unclear
CRE010	2	0.19092	0.00798657	0.563259	0.00238083	227.5	24.7487	0.648387	0.00757229	47.7883	5.6042	0.136129	0.000427265	1.46429	0.171726	3.40034	0.438214	0.688776	0.0158738	0.247279	0.0206841	0.0639456	0.0365579	glutamate	unclear
CRE011	2	0.202626	0.0686729	0.770858	0.098813	977.5	292.035	0.470153	0.105377	274.676	149.832	0.123192	0.00564998	1.36601	0.635012	19.1825	3.62875	0.932011	0.0447922	0.0380517	0.0226308	0.0299376	0.0221614	acetylcholine	unclear
CRE012	2	0.227456	0.00924357	0.622157	0.0161766	556.5	21.9203	0.533876	0.0889051	146.033	1.27606	0.139823	0.0190465	1.87041	0.193158	7.18539	0.608311	0.699304	0.014839	0.278242	0.0144528	0.0224542	0.00038617	gaba	unclear
CRE013	2	0.224766	0.00932322	0.581127	0.0212588	554	55.1543	0.535438	0.0582487	149.047	5.75972	0.144012	0.00690047	1.77251	0.254947	10.831	2.78735	0.563146	0.035643	0.312885	0.00586487	0.123969	0.0297782	gaba	unclear
CRE014	3	0.148868	0.00752624	0.621076	0.033319	155	7.93725	0.560016	0.0220511	25.1772	2.14098	0.0909129	0.00616784	1.26403	0.0888754	4.73798	0.684804	0.989357	0.0032878	0.00625049	0.00621155	0.0041801	0.00362055	acetylcholine	unclear
CRE015	1	0.135909		0.58239		167		0.663126		25.513		0.101307		1.42515		5.64072		0.982036		0.011976		0.00598802		acetylcholine	unclear
CRE016	3	0.167027	0.0118406	0.624802	0.0147654	154.667	21.1266	0.694634	0.0893191	29.6471	4.51701	0.132442	0.0100077	1.19103	0.0306196	4.7679	0.371043	0.980088	0.00862638	0.00932424	0.00811741	0.0112075	0.00488394	acetylcholine	unclear
CRE017	2	0.179783	0.0278697	0.645934	0.0321873	167.5	9.19239	0.646042	0.0660209	36.3427	5.77752	0.139025	0.000329375	1.95911	0.29353	8.10711	0.230528	0.985168	0.00340756	0.00597915	0.000328136	0.00885272	0.0037357	acetylcholine	unclear
CRE018	3	0.130972	0.0129159	0.512128	0.0448164	137	10.5357	0.660183	0.0353989	19.3719	2.62691	0.0931765	0.00950728	1.72305	0.152498	6.63973	1.52092	0.990047	0.00502786	0.00507565	0.00440336	0.00507565	0.00440336	acetylcholine	unclear
CRE019	1	0.130982		0.530616		89		0.495384		14.4582		0.0804763		1.42697		7.60674		0.977528		0.011236		0.011236		acetylcholine	unclear
CRE020	2	0.129106	0.0165205	0.509697	0.0157612	104	11.3137	0.57062	0.0554961	15.0341	0.136825	0.0825356	0.000205543	1.69196	0.18309	7.31845	0.462987	0.970982	0.00315673	0.00892857	0.0126269	0.0186012	0.0115747	acetylcholine	unclear
CRE021	2	0.237766	0.0282405	0.622239	0.0272553	427	89.0955	0.561557	0.132636	122.997	30.4167	0.160335	0.0316587	1.68246	0.0877501	6.69294	0.653602	0.758399	0.0934669	0.202865	0.0588886	0.0387363	0.0345783	gaba	unclear
CRE022	2	0.269099	0.0063603	0.697861	0.0071519	644.5	48.7904	0.483323	0.0220287	210.483	20.2861	0.157796	0.0104616	1.71937	0.0259324	11.0352	2.02266	0.819385	0.065321	0.115288	0.0285752	0.0653275	0.0367459	glutamate	unclear
CRE023	2	0.236766	0.0081198	0.553019	0.0143118	483.5	72.832	0.37286	0.0114594	139.405	8.71728	0.108374	0.0129064	1.88316	0.0410001	6.30436	1.39615	0.83313	0.0324488	0.10291	0.034514	0.0639603	0.00206515	glutamate	unclear
CRE024	2	0.200529	0.0108713	0.500104	0.00349412	542	5.65685	0.552132	0.0593083	125.354	3.86624	0.127544	0.0111095	1.80166	0.000765486	8.54782	0.855029	0.477641	0.0419814	0.379369	0.0417936	0.14299	0.000187761	glutamate	unclear
CRE025	2	0.184551	0.000385209	0.484933	0.00389098	402	46.669	0.454342	0.0200766	94.1371	13.0333	0.106308	0.00709012	1.32291	0.0990518	6.96922	1.30169	0.462863	0.0183831	0.361209	0.0125946	0.175927	0.0309776	glutamate	unclear
CRE026	2	0.186989	0.0234978	0.579234	0.0288869	214.5	3.53553	0.531926	0.019438	46.3763	4.74543	0.114869	0.00945865	1.02567	0.00371967	3.81402	0.343071	0.864457	0.0417925	0.102741	0.0214727	0.0328015	0.0203199	glutamate	unclear
CRE027	4	0.165988	0.0122048	0.467949	0.0206244	296.75	14.1745	0.49141	0.092068	59.9577	1.99887	0.0985893	0.0116459	1.05791	0.0813553	6.4905	0.926462	0.562804	0.030954	0.351287	0.0149659	0.0859092	0.0311694	glutamate	unclear
CRE028	6	0.211309	0.0115731	0.588836	0.0143005	214.5	30.4943	0.511499	0.038	49.9388	5.85646	0.119326	0.00692833	1.17333	0.105322	4.90411	0.800762	0.858987	0.0219272	0.117825	0.0227576	0.0231875	0.00516058	glutamate	unclear
CRE029_a	4	0.16312	0.0106446	0.48794	0.022936	214	21.276	0.52491	0.0381954	40.6856	3.09565	0.099848	0.00518873	1.49311	0.12396	5.47736	0.526919	0.710761	0.0535293	0.232571	0.049047	0.0566685	0.0167905	glutamate	unclear
CRE029_b	4	0.16794	0.0143585	0.50743	0.0118344	179.5	12.8712	0.574512	0.016878	32.8063	1.95969	0.105183	0.00636787	1.36178	0.0638993	3.90314	0.497843	0.828408	0.0392174	0.151602	0.0287813	0.0199905	0.0107092	glutamate	unclear
CRE029_c	2	0.160878	0.000977504	0.480585	0.00516615	208	0	0.530535	0.00521921	37.6157	0.581336	0.0959373	0.000538917	1.52404	0.108786	5.02163	1.43121	0.805288	0.0373951	0.182692	0.0407946	0.0120192	0.00339955	glutamate	unclear
CRE030_a	2	0.152733	0.0140457	0.493083	0.00347412	166	5.65685	0.458467	0.0208659	28.2529	2.38389	0.0778739	0.000378866	1.30447	0.0146351	5.11972	1.6359	0.716122	0.0437513	0.223893	0.0587458	0.0599855	0.0149946	glutamate	unclear
CRE030_b	2	0.160905	0.00765495	0.537383	0.0120782	178	9.89949	0.453015	0.00202068	32.8788	3.96921	0.0835378	0.00582902	1.352	0.031494	4.77888	0.274483	0.788225	0.0395855	0.186123	0.0262413	0.025652	0.0133442	glutamate	unclear
CRE031	4	0.159863	0.0116463	0.545885	0.0176179	164	19.4422	0.488096	0.0264901	28.6145	2.69262	0.0853203	0.00410745	1.29348	0.103209	5.09585	1.09502	0.77225	0.00787582	0.180496	0.00845838	0.0472541	0.00568061	glutamate	unclear
CRE032	2	0.15741	0.0203191	0.504562	0.0185555	149.5	0.707107	0.490146	0.0635277	28.0796	2.01765	0.0916208	0.00488366	1.52521	0.0545121	5.08054	1.52811	0.655414	0.0441981	0.230738	0.0130981	0.113848	0.0572962	glutamate	unclear
CRE033	2	0.151822	0.00852094	0.517355	0.0117312	158.5	14.8492	0.46992	0.00372126	29.2252	4.52203	0.0863769	0.00462844	1.34354	0.208723	4.58888	0.180084	0.662842	0.0754828	0.29068	0.0575309	0.0464777	0.0179519	glutamate	unclear
CRE034	2	0.178657	0.0228606	0.542497	0.0212772	156	4.24264	0.559113	0.0176733	33.1169	0.671535	0.118691	0.00293068	1.24954	0.201694	5.24282	0.41455	0.833888	0.0408097	0.143729	0.0368857	0.0223825	0.00392401	glutamate	unclear
CRE035	2	0.165948	0.0263202	0.555386	0.0266213	139.5	10.6066	0.577488	0.0680265	29.9619	3.84681	0.123502	0.0107041	1.22936	0.0934719	4.85428	1.35245	0.862631	0.03072	0.118816	0.0141028	0.0185529	0.0166172	glutamate	unclear
CRE036	5	0.188937	0.0241551	0.529706	0.0369115	123.6	17.5869	0.467343	0.0130306	26.4634	4.45788	0.09988	0.00696528	1.08512	0.124059	3.57975	0.693166	0.561007	0.100778	0.33353	0.0595911	0.105463	0.0660499	glutamate	unclear
CRE037	4	0.153242	0.0142668	0.506076	0.0475957	101.75	33.8366	0.418445	0.0713353	17.3765	6.5555	0.0709906	0.015456	1.49443	0.359103	3.91513	0.598738	0.747957	0.0327986	0.222121	0.0418072	0.0299222	0.0227309	glutamate	unclear
CRE038	2	0.160678	0.0155474	0.489594	0.0599258	105	32.5269	0.446335	0.00350951	19.6833	8.73782	0.0818901	0.0124328	1.36347	0.348299	3.6573	0.429411	0.714748	0.0277561	0.21694	0.0136086	0.0683117	0.0413647	glutamate	unclear
CRE039	8	0.158217	0.0138032	0.507398	0.0252585	133.5	10.7305	0.584358	0.0695937	23.3529	2.48562	0.101976	0.0122502	1.17894	0.103966	5.38185	1.21099	0.814804	0.0514378	0.158913	0.0455595	0.0263361	0.0139025	glutamate	unclear
CRE040	2	0.324677	0.0199223	0.699293	0.0298413	1000	48.0833	0.469627	0.117591	423.488	50.9651	0.196734	0.0353233	1.77066	0.110595	11.2007	3.3187	0.688102	0.0581306	0.232942	0.059991	0.0789553	0.00186043	gaba	unclear
CRE041	2	0.200909	0.0149565	0.660224	0.00662856	675.5	70.0036	0.549768	0.091073	173.56	13.3618	0.141764	0.0272165	1.07206	0.47643	10.0055	4.59379	0.821099	0.0813473	0.156937	0.0717436	0.0219632	0.00960363	gaba	unclear
CRE042	2	0.182343	0.017136	0.546152	0.0290783	734	19.799	0.626758	0.0596548	154.687	15.316	0.131518	0.00405385	1.76916	0.00629695	8.15668	1.91939	0.906655	0.00155454	0.0789698	0.00365002	0.0143754	0.00520457	gaba	unclear
CRE043_a	3	0.156804	0.0143547	0.480122	0.00762713	216	12.2882	0.678406	0.057989	40.1401	4.28891	0.125539	0.00641178	0.810809	0.0199833	5.55767	1.45451	0.607561	0.103854	0.303509	0.0735162	0.0889297	0.0399976	gaba	unclear
CRE043_b	2	0.1239	0.0180614	0.466985	0.0225231	213.5	34.6482	0.774876	0.241869	32.451	8.58028	0.114886	0.0242662	0.980159	0.0729555	5.69763	1.53283	0.873327	0.060301	0.10084	0.0594207	0.0258326	0.000880307	gaba	unclear
CRE043_c	4	0.150956	0.0240897	0.533382	0.0215917	191.75	18.2277	0.746647	0.14727	31.961	5.29596	0.123005	0.0193648	1.0531	0.0929992	5.98727	1.1494	0.957047	0.031068	0.0337675	0.0214784	0.00907194	0.0109487	gaba	unclear
CRE043_d	2	0.139516	0.00481367	0.473876	0.0130541	186	0	0.669426	0.119481	29.7411	2.4595	0.10625	0.010253	0.956989	0.0684297	5.51613	1.08727	0.900538	0.0266115	0.0806452	0.0304132	0.0188172	0.00380165	gaba	unclear
CRE044	9	0.147711	0.0351971	0.546597	0.0808418	170	25.1744	0.711297	0.222584	27.7081	7.08806	0.109904	0.00996673	1.01196	0.598854	5.85612	1.78529	0.885144	0.0524897	0.0968333	0.043295	0.019491	0.0150333	unclear	unclear
CRE045	6	0.179119	0.0127893	0.594349	0.0327428	137.833	25.1747	0.620439	0.120355	29.1982	5.97005	0.129692	0.0143683	1.08161	0.170217	5.26419	0.78253	0.950921	0.0177845	0.0406622	0.0168084	0.00999936	0.0109606	gaba	unclear
CRE046	2	0.174174	0.0161788	0.59495	0.0539881	188	1.41421	0.696495	0.105229	35.7203	2.72939	0.131612	0.010872	0.957757	0.0824288	5.56735	1.89138	0.949509	0.0109038	0.0318875	0.00728254	0.0186034	0.00362126	gaba	unclear
CRE047	2	0.152607	0.0152085	0.575854	0.0581925	150	9.89949	0.681419	0.0395718	26.6134	4.52571	0.120117	0.00561113	0.779141	0.0749909	5.6612	1.479	0.942742	0.017921	0.0505768	0.01748	0.00668122	0.000440938	gaba	unclear
CRE048	1	0.157489		0.463262		658		0.557237		120.727		0.102239		1.68237		8.6231		0.721884		0.208207		0.0699088		glutamate	unclear
CRE049	1	0.128786		0.475407		432		0.558125		64.8629		0.0838		1.73611		5.15972		0.951389		0.0324074		0.0162037		acetylcholine	unclear
CRE050	2	0.24413	0.0110929	0.594316	0.00042817	510	8.48528	0.527412	0.057992	148.497	0.220334	0.153437	0.0141048	1.52884	0.422398	7.57364	2.25288	0.554587	0.0379133	0.277662	0.025417	0.167751	0.0124964	glutamate	unclear
CRE051	4	0.177402	0.00640591	0.566842	0.0250512	190.25	14.6828	0.829681	0.0196893	35.7846	3.02338	0.155968	0.00214738	0.986981	0.0937439	6.5528	1.01851	0.937467	0.0118707	0.0387814	0.012998	0.023752	0.0128205	gaba	unclear
CRE052	4	0.171857	0.0110102	0.554106	0.0332774	189.75	14.1745	0.85939	0.0773512	35.7661	3.66844	0.161275	0.00556927	1.08568	0.111921	5.62647	0.806426	0.924191	0.0178204	0.0482773	0.0212154	0.027532	0.0034445	gaba	unclear
CRE053	2	0.194702	0.00272977	0.638723	0.0132247	151.5	0.707107	0.69124	0.0452713	33.1231	0.347809	0.151059	0.00760589	1.1914	0.00844141	2.98813	0.84485	0.953838	0.018454	0.0164692	0.0139252	0.0296924	0.00452879	gaba	unclear
CRE054	6	0.170954	0.0199899	0.533858	0.0367753	147.333	19.4594	0.769002	0.0590054	26.4433	3.6741	0.139554	0.0260738	1.1764	0.0707598	6.08926	0.904832	0.907834	0.034882	0.0619029	0.0252399	0.0302628	0.0109806	gaba	unclear
CRE055	8	0.191939	0.0156084	0.595021	0.0535313	144.875	12.5064	0.840531	0.0569605	30.4625	2.50257	0.176551	0.00584373	1.17914	0.170382	4.68219	1.21568	0.883105	0.0214897	0.075305	0.0225051	0.0415896	0.0199825	gaba	unclear
CRE056	4	0.15243	0.0135253	0.489829	0.00840316	120.5	5.44671	0.700476	0.0173238	20.6665	0.729301	0.120188	0.00361017	1.2734	0.045534	4.12515	0.841937	0.917288	0.0258681	0.0517249	0.0158465	0.0309867	0.011763	gaba	unclear
CRE057	2	0.187977	0.0105295	0.530717	0.0192464	141	18.3848	0.862434	0.0297317	28.2248	1.57382	0.173262	0.0070134	1.41163	0.0586864	4.91746	1.37483	0.880327	0.0406787	0.0676238	0.00380242	0.0520495	0.0368763	gaba	unclear
CRE058	6	0.199266	0.0209463	0.625575	0.0317696	143.667	17.1775	0.6977	0.0395911	32.6446	3.64572	0.158545	0.00748915	1.11523	0.11711	2.74139	0.427112	0.941045	0.0254835	0.0233339	0.0132702	0.0356214	0.0175907	gaba	unclear
CRE059	4	0.140485	0.0139963	0.460965	0.0198104	230.75	88.7032	0.525274	0.015155	34.8731	12.4413	0.0800999	0.00365735	2.69806	1.01273	4.46444	0.329301	0.980342	0.016117	0.0192502	0.0259528	0.00964813	0.00820696	acetylcholine	unclear
CRE060	1	0.147522		0.519108		179		0.47331		28.1685		0.0744829		2.19553		4.71508		0.977654		0.0223464		0		glutamate	unclear
CRE061	2	0.138398	0.000779107	0.564582	0.00528724	145.5	0.707107	0.566064	0.0219765	24.2592	0.11863	0.0943798	0.00366699	1.12726	0.044357	3.24206	0.623236	0.976004	0.0241826	0.00689655	0.0097532	0.0171469	0.0144962	unclear	unclear
CRE062	1	0.127361		0.568104		129		0.62712		19.517		0.09488		1.35659		2.09302		0.96124		0.0232558		0.0155039		acetylcholine	unclear
CRE063	2	0.127847	0.01521	0.516753	0.038964	111	21.2132	0.592251	0.0843446	15.2836	0.578361	0.0818573	0.000944393	1.8755	0.205538	4.13666	0.440188	0.960565	0.0115747	0.0171131	0.00947018	0.0223214	0.00210448	acetylcholine	unclear
CRE064	3	0.126409	0.0135232	0.490217	0.0258058	113.667	12.3423	0.626861	0.0532953	16.0031	0.924652	0.0883694	0.00424725	1.65029	0.122088	4.19623	0.242121	0.968657	0.0150279	0.0202684	0.0118578	0.0123647	0.0108062	acetylcholine	unclear
CRE065	3	0.113274	0.0118843	0.539875	0.0412105	114.667	11.0604	0.674199	0.00848142	14.8427	3.16576	0.0866198	0.00998528	1.14043	0.166446	2.27194	0.0856104	0.987625	0.015048	0.00898337	0.00864355	0.00287356	0.00497716	acetylcholine	unclear
CRE066	4	0.132901	0.00766017	0.444577	0.0365761	165.5	63.637	0.564713	0.0581098	23.8769	11.3738	0.078678	0.00123068	3.08241	0.981432	3.27727	0.480882	0.972847	0.0151634	0.0214308	0.0133176	0.00572258	0.00663618	dopamine	unclear
CRE067	2	0.135142	0.0048238	0.486536	0.0184496	190	11.3137	0.495042	0.0164331	28.1321	1.33359	0.0733094	0.00154251	2.02226	0.217179	6.24328	0.755888	0.966284	0.0166004	0.0137363	0.019426	0.02109	0.00125582	glutamate	unclear
CRE068	2	0.126476	0.0108814	0.461726	0.0305519	152	11.3137	0.56185	0.00897009	21.1086	3.31815	0.0777326	0.00523364	1.94618	0.120306	3.6375	0.106066	0.949653	0.0270076	0.04375	0.0265165	0.00659722	0.000491046	unclear	unclear
CRE069	1	0.169271		0.636487		335		0.479014		72.0834		0.103071		1.91642		3.64478		0.952239		0.0358209		0.0119403		unclear	unclear
CRE070	1	0.135193		0.488769		332		0.498302		52.6108		0.078964		2.11747		6.03012		0.978916		0.0150602		0.0060241		acetylcholine	unclear
CRE071	1	0.158888		0.573135		333		0.527073		55.8212		0.088354		1.87087		4.23423		0.987988		0.00600601		0.00600601		acetylcholine	unclear
CRE072	2	0.12624	0.0109321	0.531031	0.0295336	229.5	24.7487	0.542465	0.0460475	32.423	1.22617	0.0766995	0.0011326	1.48305	0.19074	5.58957	0.226875	0.974372	0.00956061	0.0128141	0.0047803	0.0128141	0.0047803	acetylcholine	unclear
CRE073	2	0.162193	0.000370728	0.522646	0.00793684	155	11.3137	0.76466	0.0755913	26.4309	0.901485	0.130325	0.00782457	1.35919	0.0307797	3.18739	0.168801	0.946183	0.0280057	0.0344101	0.0294222	0.0194065	0.00141652	glutamate	unclear
CRE074	1	0.259719		0.642419		995		0.361478		355.521		0.129159		1.36884		5.7005		0.547739		0.335678		0.116583		glutamate	unclear
CRE075	1	0.227729		0.673435		820		0.484566		260.759		0.154091		1.07317		8.3378		0.62439		0.245122		0.130488		unclear	unclear
CRE076	2	0.160266	0.00837902	0.553714	0.0301052	511	98.9949	0.569084	0.0722594	93.7586	23.4954	0.103445	0.00713244	2.6442	0.458287	4.56316	0.539888	0.966328	0.00593071	0.0140016	0.0069739	0.0196705	0.00104319	acetylcholine	unclear
CRE077	2	0.171254	0.0143078	0.670791	0.0250155	498.5	54.4472	0.647918	0.078266	105.184	23.4439	0.134914	0.000778941	1.39755	0.00654092	6.26786	1.74383	0.926267	0.00896837	0.0336835	0.00766877	0.0400494	0.0012996	unclear	unclear
CRE078	4	0.168727	0.0106987	0.610287	0.0151473	360.75	69.2405	0.659046	0.0146321	69.5124	16.0154	0.126165	0.00603539	1.5501	0.262681	4.99048	1.51706	0.981095	0.00504512	0.0157557	0.0021573	0.00381645	0.00395228	acetylcholine	unclear
CRE079	1	0.210256		0.707068		170		0.571207		45.2189		0.151938		0.547059		5.79412		0.805882		0.123529		0.0705882		unclear	unclear
CRE080	7	0.115864	0.0221788	0.593024	0.0423727	215.143	33.0879	0.475604	0.0531138	32.6253	8.36637	0.0705613	0.00337823	0.972525	0.16023	4.38057	1.15738	0.966559	0.0195801	0.0250472	0.0142951	0.0099841	0.00965685	acetylcholine	unclear
CRE081	2	0.103708	0.0168696	0.502247	0.0560879	245	52.3259	0.520648	0.0291621	32.8725	9.15438	0.0692319	0.000754945	0.954566	0.0241344	3.13221	0.520131	0.958862	0.00301379	0.0274652	0.00875204	0.0136729	0.00573825	unclear	unclear
CRE082	2	0.0959099	0.000935508	0.53084	0.0101746	203.5	34.6482	0.550516	0.0134704	24.2566	4.23009	0.0655997	0.00187992	1.15497	0.00206179	2.53194	0.100993	0.975669	0.0028068	0.0171518	0.00055443	0.00717926	0.00225237	acetylcholine	unclear
CRE083	6	0.0959833	0.00291566	0.482465	0.021277	219.333	40.6087	0.492433	0.0301084	26.2814	5.12579	0.0589055	0.00326191	1.34844	0.0650969	3.2076	0.833627	0.97881	0.0075242	0.0162689	0.00574175	0.00429763	0.00381219	acetylcholine	unclear
CRE084	2	0.123556	0.0221684	0.617373	0.0576558	173	7.07107	0.44658	0.068139	26.4792	1.60347	0.0679654	0.00351213	1.30381	0.0165048	4.50348	1.44297	0.971576	0.0233621	0.0199973	0.0114446	0.00892857	0.0126269	dopamine	unclear
CRE085	4	0.144837	0.00739874	0.62485	0.0426886	146.25	17.3853	0.467428	0.0233101	22.1389	2.317	0.0708456	0.00363029	1.8332	0.251748	3.90181	1.04247	0.983775	0.0158308	0.00995053	0.00884967	0.00676871	0.00962074	acetylcholine	unclear
CRE086	3	0.149053	0.0117647	0.638805	0.0386083	131.667	2.08167	0.450533	0.0292751	20.6969	1.79318	0.0706341	0.00407364	1.76092	0.128399	3.67214	0.837071	0.974571	0.0119701	0.0152494	0.00771993	0.0101977	0.0116541	acetylcholine	unclear
CRE087	2	0.0916838	0.00926095	0.448959	0.0275867	249.5	19.0919	0.531612	0.013568	28.5476	2.01785	0.0608357	0.0011967	1.399	0.214748	3.99061	1.29307	0.965723	0.00545699	0.0224351	0.010219	0.0118419	0.00476205	acetylcholine	unclear
CRE088	3	0.0989949	0.0100175	0.45386	0.00500346	211.667	28.0238	0.525796	0.0758064	25.2461	4.1102	0.0624225	0.00759771	1.52836	0.237021	2.93641	0.351824	0.970945	0.0180108	0.0153113	0.0051075	0.0155399	0.0201089	acetylcholine	unclear
CRE089	8	0.139435	0.0133828	0.577033	0.0345964	193	18.6548	0.478313	0.0167054	30.5908	5.24624	0.0752968	0.00641379	1.93165	0.198624	3.1565	0.584399	0.970854	0.016193	0.0221211	0.0155455	0.00780951	0.0072923	acetylcholine	unclear
CRE090	2	0.110075	0.00387381	0.536932	0.00255414	171.5	33.234	0.459847	0.0428109	22.6809	4.45564	0.0608066	0.00582541	1.30608	0.150021	4.22535	0.65313	0.972852	0.00938399	0.0178274	0.00345468	0.00932086	0.00592931	unclear	unclear
CRE091	2	0.128846	0.0265736	0.554811	0.00150376	175.5	17.6777	0.509757	0.0317426	24.1388	6.43554	0.0691609	0.00736028	1.83902	0.0281052	3.21471	0.997735	0.970957	0.0109836	0.0202487	0.00606869	0.00879454	0.00491495	acetylcholine	unclear
CRE092	7	0.125295	0.0163253	0.547203	0.0315288	188.286	22.6106	0.536147	0.0305497	27.1225	4.03878	0.0772338	0.00838855	1.36284	0.10252	3.36588	0.680643	0.969725	0.0110553	0.0171261	0.00905309	0.0126907	0.00761984	acetylcholine	unclear
CRE093	6	0.108742	0.0144933	0.521704	0.0227204	157	17.7989	0.505702	0.0370117	20.7534	2.31166	0.0667158	0.0023732	1.33906	0.228282	7.12767	2.3135	0.976077	0.00832559	0.016209	0.0106854	0.00750056	0.00628207	acetylcholine	unclear
CRE094	4	0.112847	0.0102629	0.522942	0.0137269	125	14	0.459799	0.0306863	16.5175	1.66666	0.0607896	0.00384357	1.33296	0.0786328	5.31405	1.62908	0.981415	0.00878569	0.0145435	0.00923474	0.00404172	0.00467789	acetylcholine	unclear
CRE095	6	0.113754	0.00688217	0.496651	0.0188936	150.5	8.89382	0.523178	0.0193751	20.4508	1.60102	0.0710643	0.0039969	1.45328	0.170346	5.00211	1.09112	0.971398	0.00866723	0.0209555	0.0123142	0.00788245	0.00534162	acetylcholine	unclear
CRE096	2	0.105791	0.0089496	0.534251	0.0180055	147	0	0.497675	0.0125071	19.5904	1.78377	0.0662484	0.00437223	0.97619	0.177979	4.84354	0.557989	0.97619	0.0144308	0.0238095	0.0144308	0	0	acetylcholine	unclear
CRE097	4	0.116289	0.0116619	0.539171	0.0188213	128.75	4.57347	0.50312	0.0312812	17.5481	1.0559	0.068471	0.00303481	1.10721	0.171998	5.10254	0.849385	0.967177	0.0111725	0.0232152	0.00591104	0.00986618	0.00771198	acetylcholine	unclear
CRE098	4	0.111669	0.00815672	0.518284	0.0580611	165.75	79.8806	0.526998	0.109204	21.1754	8.05099	0.0683869	0.00791159	1.13385	0.454934	5.3198	0.661086	0.963883	0.0184906	0.0324669	0.0179011	0.00175439	0.00350877	unclear	unclear
CRE099	5	0.102487	0.00803862	0.528306	0.0232162	107.8	24.1081	0.546884	0.0381465	13.1159	3.55426	0.0660434	0.00641867	0.59657	0.150971	3.36579	0.642831	0.978647	0.0199425	0.0128708	0.0168925	0.0061984	0.00851119	unclear	unclear
CRE100	2	0.15575	0.0300231	0.697823	0.0295082	609	206.475	0.548717	0.0429606	137.796	73.9728	0.118719	0.0166794	0.587778	0.538015	5.91659	0.481441	0.952645	0.00328304	0.043208	0.00303827	0.00414658	0.000244761	unclear	unclear
CRE101	2	0.125551	0.0145105	0.572521	0.00113805	233	12.7279	0.539722	0.00479384	39.2174	6.72226	0.0906003	0.0114292	0.0814271	0.0742483	3.21687	0.938044	0.959416	0.0068874	0.0192591	0.00198274	0.0213253	0.00490467	unclear	unclear
CRE102	2	0.205193	0.0162135	0.582289	0.0150392	316	100.409	0.664448	0.215469	72.2381	29.9445	0.146924	0.0329779	1.58495	0.192298	9.727	3.26201	0.928925	0.00915812	0.0481569	0.0242526	0.0229183	0.0150945	glutamate	unclear
CRE103	5	0.113043	0.0260778	0.504626	0.0597036	174.2	30.9225	0.474968	0.0330029	25.0166	6.96959	0.0665398	0.00721279	1.86125	0.266578	4.29355	1.11	0.98092	0.014102	0.00868577	0.0050746	0.0101987	0.00991571	acetylcholine	unclear
CRE104	1	0.0844759		0.480494		109		0.384481		10.1727		0.0358828		1.44037		2.72477		0.990826		0		0.00917431		acetylcholine	unclear
CRE105	2	0.120832	0.00969105	0.490203	0.0124046	303	49.4975	0.655239	0.114963	43.6537	8.22784	0.0939942	0.0141248	1.60468	0.210796	5.91574	0.0189063	0.985914	0.00936731	0.0122207	0.0120058	0.00147929	0.00209203	acetylcholine	unclear
CRE106	2	0.182179	0.0221119	0.651897	0.0360814	220	14.1421	0.485666	0.0251511	43.6594	0.06592	0.096421	0.00135241	2.14503	0.0575348	2.92712	0.287527	0.972464	0.00819834	0.0160455	0.00424557	0.0114907	0.00395277	unclear	unclear
CRE107	2	0.221611	0.00613873	0.564929	0.0133843	764.5	60.1041	0.452744	0.0439992	220.066	17.68	0.130305	0.0124396	1.41637	0.110429	5.97013	0.709917	0.451543	0.00982164	0.358494	0.00228642	0.189963	0.00753522	glutamate	unclear
CRE108	1	0.153915		0.62894		555		0.428908		110.376		0.0852992		1.51171		4.57297		0.965766		0.0108108		0.0234234		acetylcholine	unclear
CRZ01	1	0.0761057		0.498783		418		0.448668		47.3461		0.0508198		0.447368		1.73684		0.940191		0.0502392		0.00956938		acetylcholine	unclear
CRZ02	1	0.0749036		0.449552		453		0.43248		48.8197		0.0466083		0.551876		1.51876		0.92936		0.0529801		0.01766		acetylcholine	unclear
CSD	2	0.0679188	0.00191591	0.40801	0.019563	2155.5	1348.45	1.02552	0.437855	198.245	95.6588	0.095985	0.0257348	1.09501	0.130832	2.11496	0.00845288	0.933158	0.0431276	0.0402814	0.0242154	0.0265605	0.0189122	unclear	unclear
CT1	2	0.0419901	0.0054943	0.384458	0.0219256	1369	223.446	0.315845	0.0839864	200.595	62.357	0.0510509	0.0350252	0.329589	0.459103	0.764486	1.05545	0.470327	0.17116	0.344096	0.193039	0.185578	0.0218782	unclear	unclear
DA1_lPN	7	0.224708	0.0282494	0.796323	0.0583022	308.571	24.0614	0.496284	0.0333121	101.808	5.44987	0.164633	0.0200758	2.19172	0.223085	7.52357	0.62087	0.973229	0.0169094	0.0221097	0.0158626	0.00465428	0.00270558	acetylcholine	acetylcholine
DA1_vPN	1	0.201507		0.717118		449		0.587279		119.841		0.156748		1.48107		4.71715		0.924276		0.0734967		0.00222717		gaba	gaba
DA2_lPN	5	0.196624	0.0223623	0.661074	0.0471628	191.2	33.1768	0.55124	0.0535652	49.0899	8.61411	0.142021	0.0194109	2.16408	0.213004	3.04948	0.406607	0.950577	0.0166223	0.0348883	0.0136581	0.0145346	0.0073618	acetylcholine	acetylcholine
DA3_adPN	2	0.125631	0.0145525	0.535829	0.05402	259.5	40.3051	0.548581	0.0582586	44.3229	3.47556	0.094652	0.0173045	2.29151	0.230569	3.91031	0.43295	0.963564	0.0270394	0.0273268	0.0202796	0.00910895	0.00675986	acetylcholine	acetylcholine
DA4l_adPN	1	0.212992		0.712957		568		0.472115		197.71		0.164335		2.49472		2.84683		0.911972		0.0616197		0.0264085		acetylcholine	acetylcholine
DA4m_adPN	1	0.169591		0.651588		770		0.663017		191.082		0.164533		2.00779		2.98182		0.903896		0.074026		0.0220779		acetylcholine	acetylcholine
DC1_adPN	1	0.175272		0.625786		1059		0.483366		356.203		0.162584		3.07743		6.22285		0.796034		0.163362		0.0406043		acetylcholine	acetylcholine
DC2_adPN	2	0.220208	0.0219323	0.7208	0.0464326	490.5	47.3762	0.499994	0.0248746	174.631	11.1332	0.178441	0.0147425	2.78085	0.232556	6.35386	0.192754	0.932991	0.0266847	0.0485743	0.0284652	0.0184346	0.00178055	acetylcholine	acetylcholine
DC3_adPN	3	0.221324	0.0200443	0.749036	0.0161962	373.667	47.8156	0.484494	0.0371971	140.386	10.6282	0.183009	0.0194651	2.33149	0.208794	5.88129	0.395703	0.882502	0.0202307	0.0623229	0.0171491	0.0551752	0.00449752	acetylcholine	acetylcholine
DC4_adPN	1	0.268382		0.721067		691		0.439583		265.211		0.168716		2.55137		5.3314		0.800289		0.0998553		0.0998553		acetylcholine	acetylcholine
DC4_vPN	2	0.137266	0.00281666	0.55936	0.0516078	107.5	2.12132	0.830611	0.0458624	15.4837	0.239345	0.119562	0.00239709	1.01848	0.0127908	3.78631	0.969288	0.990696	0.000183601	0.00458716	0.00648722	0.00458716	0.00648722	gaba	gaba
DCH	1	0.0906301		0.570897		548		0.197876		140.878		0.0508691		0.138686		5.08029		0.775547		0.0766423		0.14781		unclear	unclear
DGI	1	0.0754299		0.399074		952		0.380003		103.776		0.0414233		0.542017		1.85189		0.653361		0.193277		0.153361		glutamate	unclear
DL1_adPN	2	0.195977	0.0103514	0.742079	0.0434068	507.5	31.8198	0.438911	0.0245628	189.168	0.127548	0.164218	0.0195623	2.82757	0.313831	8.63588	0.70448	0.91986	0.0521012	0.0635771	0.0461731	0.0165629	0.00592809	acetylcholine	acetylcholine
DL2d_adPN	5	0.189064	0.0243427	0.600294	0.0372403	252.2	74.6539	0.426599	0.0464364	73.7052	24.7542	0.122428	0.00650561	2.39898	0.275776	6.71099	0.754482	0.916155	0.0161144	0.0576167	0.0240988	0.0262282	0.0126208	acetylcholine	acetylcholine
DL2d_vPN	1	0.173658		0.699435		139		0.533201		27.8116		0.106685		1.33094		1.25899		0.870504		0.107914		0.0215827		gaba	gaba
DL2v_adPN	3	0.213261	0.0110147	0.663034	0.019337	337.667	36.8963	0.390641	0.0224272	107.954	17.7688	0.124062	0.00179943	2.52882	0.244091	7.73642	0.614564	0.908759	0.0213445	0.0659823	0.0163265	0.025259	0.0064482	acetylcholine	acetylcholine
DL3_lPN	3	0.138398	0.0113535	0.583928	0.0569261	380.333	211.888	0.568323	0.0154981	91.6774	70.4713	0.12692	0.0239924	1.73851	0.134822	5.63944	0.470096	0.94639	0.0212676	0.0387824	0.0115938	0.0148279	0.0106955	acetylcholine	acetylcholine
DL4_adPN	1	0.20675		0.644885		587		0.465426		190.571		0.151102		2.62351		5.09881		0.846678		0.0800681		0.0732538		acetylcholine	acetylcholine
DL5_adPN	1	0.214077		0.639354		884		0.406989		335.627		0.154521		3.11652		5.80882		0.893665		0.071267		0.0350679		acetylcholine	acetylcholine
DM1_lPN	1	0.158583		0.701896		1422		0.326051		664.317		0.152321		3.42968		7.34177		0.796765		0.18917		0.0140647		acetylcholine	acetylcholine
DM2_lPN	2	0.192085	0.0127684	0.650921	0.0150209	750	8.48528	0.405157	0.0110141	260.678	6.75287	0.140779	0.00141252	2.63729	0.109976	5.50878	0.0979528	0.883982	0.00319821	0.10406	0.0106054	0.0119581	0.00740718	acetylcholine	acetylcholine
DM3_adPN	1	0.173912		0.593289		735		0.431368		225.198		0.132168		3.23673		6.27075		0.89932		0.0816327		0.0190476		acetylcholine	acetylcholine
DM3_vPN	1	0.108988		0.453657		102		0.774587		13.7907		0.104726		1.34314		2.62745		0.892157		0.107843		0		gaba	gaba
DM4_adPN	1	0.2282		0.668255		1197		0.376713		509.467		0.160336		3.11445		6.28571		0.804511		0.157895		0.037594		acetylcholine	acetylcholine
DM4_vPN	2	0.168023	0.00794023	0.585865	0.00138351	123.5	26.163	0.759582	0.069058	23.3473	5.00582	0.143574	0.0134278	1.6608	0.00829938	1.45915	0.3665	0.762475	0.0126625	0.213917	0.00621268	0.0236083	0.0064498	gaba	gaba
DM5_lPN	2	0.166277	0.00024329	0.568262	0.0142804	272	38.1838	0.484993	0.0414626	71.35	0.89339	0.127672	0.00545353	2.46703	0.211143	2.68523	0.831897	0.882315	0.052916	0.104136	0.043215	0.0135486	0.00970094	acetylcholine	acetylcholine
DM6_adPN	4	0.213159	0.00441735	0.684618	0.0198367	293	18.3848	0.438395	0.0159007	93.2521	5.40259	0.139539	0.00437884	2.42645	0.070363	6.11764	0.410707	0.920461	0.0169606	0.0640895	0.0162213	0.0154495	0.011859	acetylcholine	acetylcholine
DN1a	2	0.181773	0.018477	0.541575	0.0255926	333	9.89949	0.487103	0.0157942	84.8839	6.0122	0.124554	0.0165233	1.21318	0.00215628	3.80418	0.159807	0.622086	0.0312342	0.303501	0.0132694	0.0744136	0.0445036	glutamate	unclear
DN1pA	5	0.25781	0.056151	0.632073	0.0229068	162.4	14.2056	0.386056	0.0336413	59.6518	1.25441	0.141827	0.00455237	1.09927	0.19618	2.91991	0.108874	0.32964	0.0421951	0.370509	0.0623523	0.299851	0.0563883	glutamate	glutamate
DN1pB	2	0.240485	0.0544115	0.63288	0.0184628	332.5	6.36396	0.335903	0.00185317	126.014	12.4549	0.127489	0.0157248	1.75326	0.0132291	3.22219	0.276462	0.35924	0.0165172	0.338347	9.59561e-05	0.302413	0.0164213	glutamate	glutamate
DNES1	4	0.0726098	0.025508	0.61176	0.186459	66.75	22.5	0.568958	0.147	8.08705	0.84816	0.0695964	0.00319844	0	0	2.50673	1.04632	0.980577	0.0271991	0.014067	0.0177956	0.00961538	0.0192308	unclear	unclear
DNES2	2	0.0705034	0.0107844	0.511893	0.008543	525.5	51.6188	0.504169	0.0564478	68.9112	15.8178	0.0661739	0.0160779	0.00280185	0.00107037	1.66653	0.667874	0.954639	0.006309	0.0314845	0.00174707	0.0138765	0.00805606	unclear	unclear
DNES3	1	0.0528179		0.403583		393		0.450935		37.2802		0.0427759		0.0152672		1.4631		0.926209		0.0458015		0.0279898		unclear	unclear
DNa01	1	0.193806		0.821868		412		0.506056		102.163		0.125486		0.118932		7.3835		0.968447		0.0218447		0.00970874		unclear	unclear
DNa02	1	0.22016		0.80573		692		0.367304		263.063		0.13963		0.0549133		20.3353		0.960983		0.0260116		0.0130058		unclear	unclear
DNa03	1	0.237892		0.733958		874		0.447094		285.119		0.145852		1.89016		19.1808		0.959954		0.02746		0.0125858		acetylcholine	unclear
DNa04	1	0.241803		0.854278		605		0.301439		258.806		0.128949		0.0495868		19.1686		0.957025		0.0297521		0.0132231		unclear	unclear
DNa05	1	0.135231		0.574664		128		0.216326		30.3988		0.0513754		0.429688		14.2031		0.796875		0.046875		0.15625		unclear	unclear
DNa07	1	0.12852		0.525455		81		0.253972		17.8586		0.0559949		0.0123457		9.2963		0.901235		0.0246914		0.0740741		unclear	unclear
DNa08	2	0.189647	0.0469694	0.65767	0.0809392	356	216.375	0.476371	0.0232396	81.6448	61.69	0.102749	0.0147689	0.716681	0.936908	3.54873	2.08574	0.992127	0.00279895	0.00787306	0.00279895	0	0	unclear	unclear
DNa09	2	0.229841	0.00325835	0.79529	0.0335771	482.5	313.248	0.524418	0.0710391	162.412	106.374	0.176017	0.0225702	0.304021	0.0522911	8.24536	0.324895	0.982459	0.0193879	0.0139896	0.0143658	0.00957854	0.0135461	unclear	unclear
DNa10	2	0.249878	0.0192271	0.859268	0.0131383	381.5	234.052	0.259972	0.00146409	170.883	106.251	0.116087	0.00184013	0.331437	0.0550594	16.7965	2.48115	0.964351	0.0504153	0.0283364	0.0400737	0.00731261	0.0103416	unclear	unclear
DNb01	2	0.241005	0.0228229	0.857046	0.0879238	532	57.9828	0.379088	0.0415542	244.506	3.38517	0.174221	0.00230237	0.0247278	0.00535339	13.8353	0.538978	0.861676	0.0314442	0.102396	0.03536	0.0359277	0.00391576	unclear	unclear
DNb02	2	0.22757	0.00573469	0.807421	0.0302045	252.5	4.94975	0.412419	0.0166141	90.6619	0.0653205	0.148051	0.0029565	0.0159544	0.0115144	7.93267	0.404581	0.88697	0.0162178	0.0773798	0.015519	0.0356504	0.000698854	unclear	unclear
DNb03	2	0.207447	0.0174691	0.712008	0.0187507	223.5	45.9619	0.518881	0.0524413	56.807	5.38691	0.132665	0.00144667	0.533019	0.146654	3.43182	0.196372	0.95699	0.0386121	0.0351972	0.0275635	0.0104712	0.0148085	unclear	unclear
DNb04	2	0.283604	0.0399792	0.934077	0.0102864	272.5	154.856	0.496736	0.0514223	100.971	53.1115	0.187175	0.0286055	0.4583	0.0372825	8.05456	1.3544	0.995624	0.00248701	0.00306748	0.00433808	0.00306748	0.00433808	unclear	unclear
DNb05	1	0.245543		0.880235		672		0.230404		307.895		0.105566		0.504464		17.567		0.973214		0.0223214		0.00446429		acetylcholine	unclear
DNb06	1	0.249172		0.789765		124		0.520882		43.0047		0.180648		0.217742		8.72581		1		0		0		unclear	unclear
DNd01	4	0.17349	0.0250309	0.582131	0.0458737	187.5	25.4886	0.46302	0.0369785	52.2623	10.3566	0.128459	0.0142059	0.0973172	0.11581	5.648	1.62393	0.281796	0.04593	0.502918	0.0890727	0.215287	0.0607064	unclear	unclear
DNg30	1	0.056277		0.416366		702		0.785951		76.6089		0.0857705		0.462963		1.9302		0.95584		0.019943		0.0242165		octopamine	unclear
DNp02	1	0.104595		0.566581		371		0.206544		92.0773		0.0512616		0.328841		17.8544		0.889488		0.102426		0.00808625		unclear	unclear
DNp03	1	0.188506		0.62726		281		0.215272		86.0976		0.0659589		0.412811		22.9893		0.921708		0.0569395		0.0213523		unclear	unclear
DNp04	1	0.153289		0.646433		506		0.336255		177.511		0.117962		2.55929		14.2708		0.837945		0.128458		0.0335968		acetylcholine	unclear
DNp05	1	0.164243		0.69974		258		0.21297		73.1757		0.0604041		0.282946		13.6318		0.922481		0.0658915		0.0116279		unclear	unclear
DNp06	1	0.213238		0.671253		607		0.313177		185.176		0.0955398		0.235585		20.8731		0.975288		0.0197694		0.00494234		acetylcholine	unclear
DNp07	1	0.241904		0.617876		308		0.244353		88.817		0.0704634		0.577922		13.2857		0.961039		0.0292208		0.00974026		acetylcholine	unclear
DNp09	2	0.188901	0.0226405	0.772191	0.0462165	575	115.966	0.457189	0.0433623	166.514	31.212	0.132682	0.0144994	0.323905	0.219977	3.98182	0.438999	0.910219	0.00648816	0.0824249	0.00182288	0.00735564	0.00466527	unclear	unclear
DNp10	2	0.199613	0.000754489	0.790945	0.0717473	342.5	115.258	0.177398	0.0135807	145.838	50.7194	0.0754194	0.00667263	0.211808	0.16408	12.0237	3.00831	0.918203	0.00894554	0.0502557	0.0210412	0.0315414	0.0120957	unclear	unclear
DNp11	1	0.0827228		0.520809		493		0.142144		139.534		0.040231		0.330629		17.5862		0.908722		0.0730223		0.0182556		acetylcholine	unclear
DNp13	2	0.136704	0.0348658	0.694479	0.0445644	386.5	235.467	0.323762	0.100767	90.0767	62.8795	0.0742289	0.0309348	0.0276385	0.00694553	3.73041	1.34794	0.915617	0.0349427	0.0730684	0.0445153	0.0113143	0.00957262	unclear	unclear
DNp15	1	0.190788		0.911537		239		0.358273		104.457		0.156586		0.0878661		9.66527		0.974895		0.0209205		0.0041841		unclear	unclear
DNp16	12	0.14411	0.0358804	0.596513	0.076064	92.75	31.1101	0.41094	0.0880925	16.5079	8.19858	0.0690614	0.0157517	0.762869	0.410293	5.21443	1.92589	0.974881	0.0179797	0.0177734	0.0252968	0.0097099	0.00816886	unclear	unclear
DNp16/17	7	0	0	0	0	0	0	0	0	0	0	0	0	0	0	0	0	0	0	0		0		unclear	unclear
DNp17	9	0.195442	0.0308354	0.746925	0.101075	127.778	94.1658	0.493259	0.122966	29.5024	21.4008	0.111063	0.0139379	0.686509	0.807712	3.059	0.994325	0.973436	0.0241878	0.0177401	0.0213824	0.00911857	0.0142392	unclear	unclear
DNp18	1	0.146555		0.735172		617		0.140781		267.278		0.0609849		0.115073		11.7682		0.880065		0.0923825		0.0275527		unclear	unclear
DNp19	1	0.196577		0.80797		254		0.202218		87.6903		0.0698134		0.200787		14.7913		0.980315		0.011811		0.00787402		unclear	unclear
DNp20	1	0.111809		0.614757		160		0.151884		91.7887		0.0871326		0.125		10.6		0.59375		0.16875		0.2375		unclear	unclear
DNp23	2	0.190248	0.0046732	0.756768	0.0124888	595.5	159.099	0.443236	0.0565948	166.464	49.2448	0.123644	0.0194399	0.0548347	0.00434854	4.33925	0.854548	0.983902	0.0051984	0.0101677	0.00559542	0.00593045	0.000397014	unclear	unclear
DNp24	1	0.0957358		0.499385		259		0.350153		46.0272		0.0622262		0.501931		1.45174		0.633205		0.274131		0.0926641		unclear	unclear
DNp25	1	0.142467		0.473187		241		0.487473		52.9745		0.107152		0.684647		3.37759		0.377593		0.439834		0.182573		unclear	unclear
DNp26	1	0.28014		0.818958		378		0.194937		167.085		0.0861669		0.103175		17.0265		0.920635		0.0555556		0.0238095		unclear	unclear
DNp27	2	0.068437	0.00723353	0.402014	0.027616	1797.5	1598.77	0.364289	0.0295773	169.947	138.56	0.0364921	0.00717277	1.09033	0.258148	1.81501	0.713702	0.876977	0.0295645	0.0429053	0.0114116	0.0801175	0.0181529	dopamine	unclear
DNp31	1	0.251515		0.859014		589		0.224153		273.531		0.104096		0.198642		19.0594		0.964346		0.0135823		0.0220713		acetylcholine	unclear
DNp32	1	0.0566682		0.355072		3638		0.281061		305.471		0.0235998		0.838648		1.90269		0.863661		0.0819131		0.0544255		octopamine	unclear
DNp34	1	0.18063		0.741495		346		0.457835		75.7022		0.100171		0.16185		3.17052		0.988439		0.00578035		0.00578035		unclear	unclear
DNp42	1	0.173261		0.708954		794		0.394803		219.294		0.10904		0.232997		5.02015		0.987406		0.0100756		0.00251889		acetylcholine	unclear
DNp44	1	0.184191		0.782346		300		0.347326		87.7035		0.101539		0.606667		2.51		0.936667		0.0366667		0.0266667		acetylcholine	unclear
DNp49	1	0.206866		0.988966		382		0.34823		146.674		0.133707		0.0235602		5.39005		0.704188		0.243455		0.052356		unclear	unclear
DP1l_adPN	1	0.246231		0.728321		877		0.28569		438.288		0.142776		3.89168		8.60205		0.81642		0.145952		0.0376283		acetylcholine	acetylcholine
DP1l_vPN	1	0.176517		0.695217		160		0.499776		35.0368		0.109441		1.0875		1.2125		0.93125		0.05		0.01875		gaba	gaba
DP1m_adPN	1	0.206318		0.660087		1562		0.378065		609.313		0.147478		3.27849		8.40717		0.807298		0.163252		0.0294494		acetylcholine	acetylcholine
DP1m_vPN	1	0.168849		0.632107		169		0.534511		34.4101		0.108832		1.06509		1.61538		0.928994		0.0591716		0.0118343		gaba	gaba
DPM	2	0.112649	0.0112884	0.447051	0.00160029	5829.5	3203.9	1.05722	0.0233111	793.058	496.651	0.140115	0.00989246	2.08321	0.133547	8.98237	0.796062	0.814846	0.0590802	0.160334	0.0442163	0.0248201	0.0148639	unclear	unclear
DSKMP1A	2	0.0460718	0.0110089	0.404207	0.0673662	1340	1029.55	0.30109	0.183364	114.801	101.991	0.0254449	0.0190762	0.279492	0.159332	0.972075	0.877899	0.947235	0.0122289	0.0380747	0.00392435	0.0146901	0.0161533	octopamine	unclear
DSKMP1B	2	0.0569815	0.00190867	0.406604	0.037944	974.5	679.53	0.361258	0.220789	89.5885	69.0825	0.0330719	0.0228459	0.743047	0.506525	1.50383	0.772643	0.947855	0.00790068	0.0364317	7.87019e-06	0.0157136	0.00790855	octopamine	unclear
DSKMP3	2	0.0695388	0.00720747	0.402088	0.0135249	572.5	16.2635	0.453316	0.0191085	60.9118	2.88007	0.0482374	0.00294325	1.15573	0.0192454	2.85109	0.399469	0.96416	0.00225325	0.028815	0.000416549	0.00702482	0.0026698	acetylcholine	unclear
D_adPN	3	0.239586	0.0141829	0.743063	0.0360582	343.333	9.07377	0.372224	0.0268257	124.529	4.72056	0.134827	0.00573508	2.70853	0.0456074	7.14233	0.160433	0.937751	0.017524	0.0418306	0.0196127	0.0204182	0.00320905	acetylcholine	acetylcholine
Delta7	42	0.173401	0.0195129	0.727888	0.0342392	348.238	27.4687	0.55647	0.0395543	102.705	7.93918	0.163952	0.00865243	1.55446	0.0974709	3.35037	0.288478	0.849104	0.0422541	0.123102	0.0332684	0.0277937	0.0134778	glutamate	glutamate
EL	18	0.121265	0.006687	0.510351	0.0149657	551.167	53.565	0.902419	0.0595584	81.5525	8.0351	0.133446	0.00758	1.58571	0.190125	8.05399	0.508317	0.948486	0.0116016	0.0468774	0.011909	0.00463712	0.00380522	acetylcholine	unclear
EPG	46	0.228952	0.0249309	0.784305	0.0448569	228	38.1512	0.37936	0.0443705	71.0058	9.94834	0.118219	0.00961532	2.17659	0.223564	16.8362	2.51776	0.936371	0.0294952	0.0559796	0.0271382	0.00781929	0.00693509	acetylcholine	acetylcholine
EPGt	4	0.2039	0.033647	0.69678	0.0377133	94.75	4.272	0.405249	0.109875	23.5537	2.95781	0.0981631	0.0135862	1.71302	0.124144	6.86207	1.1058	0.941891	0.0285707	0.0266896	0.022802	0.0315932	0.0148802	acetylcholine	acetylcholine
ER1_a	16	0.172831	0.0110811	0.513557	0.0255887	122.312	29.5877	0.715411	0.0743616	21.8218	4.8572	0.128407	0.0153566	1.77064	0.420458	4.36722	0.365532	0.896331	0.0485161	0.093597	0.0445236	0.013233	0.014715	gaba	unclear
ER1_b	14	0.164931	0.0114762	0.527987	0.033714	122.5	42.9718	0.728736	0.0981701	21.3051	7.7231	0.12519	0.0139474	1.68956	0.303257	4.76584	0.525851	0.908108	0.0472624	0.0800813	0.0410029	0.0129169	0.0133064	gaba	unclear
ER2_a	9	0.198718	0.00896559	0.603195	0.0243284	269.778	30.7318	0.725425	0.124034	62.6936	9.40675	0.166794	0.0202662	1.68862	0.217046	4.98309	0.42311	0.982244	0.0146837	0.0112444	0.00828278	0.0065115	0.00808059	gaba	unclear
ER2_b	6	0.233171	0.0137797	0.662868	0.0228397	201.667	29.9444	0.629481	0.0666308	55.7776	6.68417	0.175338	0.0248947	1.78955	0.294064	5.71773	0.730192	0.974919	0.0235428	0.0168942	0.0205548	0.0116999	0.0118973	gaba	unclear
ER2_c	21	0.192163	0.0108464	0.610415	0.0175962	299.095	33.1374	0.703196	0.0942747	68.4448	8.37127	0.160503	0.0195667	1.60486	0.16515	5.00033	0.439588	0.981029	0.0144053	0.0113353	0.00869049	0.00807252	0.00861569	gaba	unclear
ER2_d	6	0.210472	0.0190012	0.613684	0.0275971	242.833	25.7947	0.677676	0.0958041	61.6417	5.9774	0.172038	0.0233852	1.66784	0.246064	5.11615	0.405234	0.978001	0.0257043	0.0168237	0.0211917	0.00661433	0.00914066	gaba	unclear
ER3a_a	12	0.155999	0.0160764	0.473237	0.0333973	142.833	25.8592	0.781372	0.081563	23.6736	4.75423	0.129058	0.0159498	1.46249	0.224306	5.16172	0.818249	0.9785	0.0161447	0.0142841	0.0124614	0.00919401	0.0110888	gaba	unclear
ER3a_b	4	0.164483	0.0177033	0.476048	0.0290606	141.25	18.482	0.690433	0.119325	23.7113	4.3912	0.114963	0.0176846	1.78647	0.315892	4.66579	0.516625	0.900928	0.0855022	0.0954383	0.0821721	0.0035528	0.00416691	gaba	unclear
ER3a_c	4	0.164702	0.00965238	0.500388	0.0253429	162.25	34.1309	0.698188	0.0812449	27.729	4.99071	0.120176	0.0174507	1.59623	0.241355	5.12615	0.12082	0.934032	0.013332	0.0607236	0.0130238	0.00632936	0.00744373	gaba	unclear
ER3a_d	6	0.140145	0.0039436	0.435212	0.0242802	146.833	27.2574	0.801708	0.125669	21.8679	4.6741	0.118331	0.0133575	1.656	0.206784	4.91553	0.569202	0.929356	0.0558019	0.0592298	0.0540579	0.0120137	0.0103152	gaba	unclear
ER3d_a	12	0.177361	0.0147836	0.522631	0.0137685	222.25	18.7138	0.761563	0.0992037	46.2737	4.81168	0.157617	0.014075	1.59457	0.119628	5.60491	0.417515	0.972155	0.0166503	0.0154212	0.0136063	0.0132241	0.00748505	gaba	unclear
ER3d_b	10	0.184664	0.0210787	0.553234	0.0349183	168.4	17.6836	0.672352	0.0972247	37.3967	3.4555	0.149073	0.0179455	1.80774	0.208951	6.35545	0.781605	0.977288	0.016972	0.0149071	0.00999059	0.00798385	0.00790673	gaba	unclear
ER3d_c	12	0.178104	0.0110264	0.531043	0.0225042	216.833	19.3759	0.722154	0.125118	46.8752	4.99619	0.15473	0.0176545	1.51071	0.0902757	5.56833	0.252715	0.971887	0.012785	0.0135656	0.00663233	0.014346	0.01086	gaba	unclear
ER3d_d	10	0.170229	0.0132203	0.526567	0.0147711	197.3	16.5667	0.756229	0.12416	40.1277	4.54047	0.152629	0.0195854	1.56484	0.110731	5.62436	0.291255	0.96491	0.0164522	0.0245934	0.0121405	0.0106736	0.00796312	gaba	unclear
ER3m	18	0.183447	0.0142642	0.530111	0.0215436	182.444	25.4309	0.692169	0.0911106	37.7881	6.65573	0.142018	0.0132231	1.57802	0.172809	5.29582	0.423692	0.977379	0.0133756	0.0118629	0.0104805	0.011992	0.00966195	gaba	unclear
ER3p_a	12	0.199237	0.0201553	0.571377	0.0285307	149	16.7929	0.511673	0.062029	41.7431	6.08447	0.142091	0.00937132	2.08336	0.25583	5.90165	0.71672	0.963213	0.0336128	0.0269722	0.0247415	0.012677	0.0156275	gaba	unclear
ER3p_b	6	0.193386	0.00794942	0.598862	0.0235381	153	12.6965	0.574264	0.0809285	39.067	4.73346	0.145503	0.0133929	2.16492	0.232185	6.69325	0.741965	0.959569	0.0349742	0.0298451	0.0234014	0.0115628	0.013842	gaba	unclear
ER3w_a	9	0.231084	0.0172028	0.644664	0.0318302	181.889	19.1862	0.569508	0.0856375	54.0866	5.76302	0.169062	0.0232804	1.77765	0.224591	5.89305	0.692427	0.972032	0.0224116	0.0186871	0.0159306	0.00996332	0.0103331	gaba	unclear
ER3w_b	11	0.226426	0.0207077	0.648999	0.0230794	159.909	14.9697	0.579619	0.0861642	47.1951	6.01877	0.169692	0.018813	1.87079	0.178966	5.69802	0.60197	0.966757	0.0325182	0.0241946	0.0296598	0.011645	0.0158623	gaba	unclear
ER4d	25	0.194293	0.0151895	0.542898	0.0219349	354.68	47.368	0.721427	0.0946374	78.428	11.8701	0.158494	0.0139725	1.62602	0.184223	5.66141	0.556135	0.965023	0.0172251	0.0254803	0.0124734	0.00989649	0.00789664	unclear	unclear
ER4m	10	0.209147	0.0325894	0.688766	0.0333995	406.1	77.2822	0.610291	0.0678	110.307	18.8579	0.166679	0.0213697	2.3314	0.418412	4.17416	0.592995	0.963601	0.0159671	0.0316382	0.0137259	0.00526924	0.0052953	gaba	unclear
ER5	20	0.208283	0.0409487	0.621467	0.0272493	230.55	41.2342	0.497055	0.0568607	64.5125	8.90378	0.140609	0.021265	2.51304	0.458668	4.11168	0.608606	0.921742	0.0300682	0.0556526	0.020408	0.0254366	0.0284125	gaba	unclear
ER6	4	0.309297	0.0667442	0.661685	0.0398191	211.5	114.803	0.672918	0.0501915	70.9171	29.5142	0.242144	0.0534676	2.22397	0.543594	5.48457	1.8582	0.714674	0.172263	0.0725928	0.0462858	0.212733	0.131234	gaba	unclear
ExR1	4	0.219538	0.00386663	0.775126	0.00812488	923.5	67.6535	0.570426	0.0351144	268.482	21.0825	0.16573	0.00897391	1.60857	0.108173	10.8752	0.648096	0.924913	0.00968612	0.0508547	0.00526116	0.0242322	0.00550902	octopamine	unclear
ExR2	4	0.0970322	0.00553437	0.45328	0.0188291	647.75	61.8836	1.01112	0.0711925	75.2425	13.6508	0.116919	0.0153344	1.75415	0.146447	3.39355	0.239644	0.866302	0.00582162	0.112906	0.00369074	0.0207919	0.00529048	dopamine	dopamine
ExR3	2	0.141871	0.00214037	0.50682	0.0238877	1644	250.316	0.678881	0.0167027	315.668	69.5431	0.12956	0.00578353	2.78616	0.199271	5.52626	0.398158	0.76392	0.00706576	0.2028	0.00722219	0.0332797	0.0142879	unclear	unclear
ExR4	2	0.265056	0.0307356	0.682166	0.0114656	706.5	214.253	0.539069	0.0514668	216.292	52.2946	0.167154	0.026546	1.93437	0.612639	9.12179	0.727723	0.796107	0.0378121	0.186304	0.0524951	0.0175896	0.0146829	glutamate	unclear
ExR5	4	0.191959	0.00328031	0.481196	0.0045899	547	25.1263	0.549184	0.0146853	121.17	5.57684	0.121626	0.001209	1.95419	0.0956451	5.41223	0.172342	0.488295	0.0283486	0.368115	0.0218509	0.14359	0.0131629	glutamate	unclear
ExR6	2	0.34991	0.0870935	0.70177	0.0130809	766	345.068	0.463445	0.00818006	302.766	90.3259	0.189892	0.0276606	2.91649	0.771028	8.43034	1.03665	0.605489	0.111255	0.36414	0.127113	0.0303706	0.0158583	glutamate	unclear
ExR7	4	0.145158	0.0130682	0.575466	0.0332076	293.5	21.6718	0.401486	0.0185729	59.2249	1.10556	0.0811181	0.00175394	2.7005	0.12608	9.27661	1.55284	0.938406	0.0155808	0.0480767	0.014151	0.013517	0.00516466	acetylcholine	unclear
ExR8	4	0.141706	0.0161485	0.608394	0.041028	190.5	82.4358	0.415507	0.0444937	34.1511	12.4906	0.0757329	0.00164737	0.899507	1.00774	10.0315	4.15568	0.988097	0.00873522	0.0101366	0.00974309	0.00420168	0.00840336	unclear	unclear
FB1A	4	0.17289	0.0125151	0.479926	0.0274188	164	7.34847	0.582299	0.0469234	30.7768	2.94631	0.108808	0.00503235	1.60353	0.12447	5.46606	0.885282	0.693734	0.085808	0.276226	0.080423	0.0300396	0.0146953	glutamate	unclear
FB1B	4	0.152526	0.0197668	0.450551	0.0289314	179.5	21.7945	0.712592	0.141432	31.29	7.28371	0.122329	0.0217364	1.41702	0.124304	5.45427	1.05864	0.545822	0.0555457	0.353708	0.0393462	0.10047	0.0261519	unclear	unclear
FB1C	4	0.112126	0.00450081	0.489686	0.0295654	606.25	186.373	0.932594	0.122825	82.8536	31.9138	0.123906	0.0057618	2.14475	0.48497	3.82214	0.301375	0.847307	0.0454626	0.117879	0.0359182	0.034814	0.0114883	dopamine	unclear
FB1D	4	0.180169	0.0165535	0.474522	0.0149601	166	40.2078	0.374793	0.0393892	35.2694	8.45962	0.0796029	0.00810114	2.168	0.356976	4.58723	0.897047	0.506851	0.0451377	0.34941	0.0477717	0.143738	0.0463135	glutamate	unclear
FB1E_a	4	0.173522	0.0111913	0.472639	0.0115879	155.25	27.6571	0.48715	0.0559378	30.495	4.14817	0.09653	0.0149126	2.25186	0.373078	3.78128	0.0724428	0.468961	0.0764686	0.401679	0.0524392	0.129361	0.0489012	glutamate	unclear
FB1E_b	2	0.182269	0.013504	0.465914	0.00473501	166.5	43.1335	0.440196	0.0285017	34.3065	7.12002	0.0914831	0.0107482	2.0683	0.527321	4.01545	0.645771	0.521219	0.102799	0.327616	0.0254159	0.151165	0.0773827	glutamate	unclear
FB1F	2	0.161018	0.0200309	0.493086	0.0121562	196	14.1421	0.711743	0.103652	36.9912	7.94829	0.132235	0.000240528	1.57673	0.00553638	5.05293	0.371381	0.679037	0.0129182	0.25689	0.021149	0.0640725	0.00823076	glutamate	unclear
FB1G	2	0.136648	0.00263999	0.493431	0.00798938	663	190.919	0.496446	0.0505292	101.916	26.7067	0.0765058	0.00573419	2.91044	0.849829	4.7283	0.944259	0.929205	0.0150536	0.0579147	0.0198768	0.0128802	0.0048232	acetylcholine	unclear
FB1H	2	0.0969789	0.002905	0.394443	0.000278127	1473	0	0.860679	0.0936982	173.45	0.640997	0.101327	0.0106587	2.56314	0.0408039	5.95655	0.791115	0.818737	0.0182417	0.150034	0.0153615	0.0312288	0.00288027	dopamine	unclear
FB1I	2	0.137723	0.00299913	0.446717	0.00149132	228.5	16.2635	0.553949	0.158345	36.0111	5.73995	0.0859227	0.0171551	1.75171	0.155623	7.98698	0.617985	0.766705	0.0236245	0.18822	0.0010183	0.0450749	0.0246428	glutamate	unclear
FB1J	2	0.142729	0.016173	0.43684	0.010762	193.5	67.1751	0.532879	0.0630365	31.4446	7.5792	0.088871	0.0202237	1.62238	0.34031	7.07269	1.08863	0.604871	0.17737	0.273518	0.11688	0.121611	0.0604897	glutamate	unclear
FB2A	4	0.118843	0.00650928	0.475994	0.0378992	458.75	110.349	0.961159	0.113041	61.6493	16.7411	0.127889	0.00987768	2.48216	0.54192	4.39292	0.170897	0.868853	0.0261987	0.110135	0.0247422	0.0210119	0.00514474	dopamine	dopamine
FB2B_a	4	0.132225	0.00585179	0.454672	0.0066713	281.5	12.5831	0.568407	0.0249754	42.7856	3.4006	0.0862026	0.00164487	3.02115	0.273315	7.87854	0.247871	0.737353	0.0385269	0.222137	0.0239999	0.0405095	0.0176111	unclear	unclear
FB2B_b	4	0.141974	0.0068299	0.480248	0.0174121	318.25	27.0724	0.557599	0.0556997	49.1666	4.29987	0.0860008	0.00681549	1.85131	0.217749	5.01458	0.540634	0.884433	0.0224557	0.0869113	0.00933178	0.028656	0.0166177	glutamate	unclear
FB2C	6	0.139094	0.00733303	0.447043	0.00927664	194.5	17.0265	0.730204	0.0784706	28.5696	2.66291	0.107202	0.0114272	1.43066	0.214602	7.55005	1.19488	0.773279	0.0889514	0.18571	0.06927	0.0410112	0.0239462	glutamate	unclear
FB2D	6	0.170977	0.0120611	0.473003	0.0112536	364	47.8205	0.714501	0.0268781	66.0373	7.27473	0.129843	0.00267855	1.63358	0.23501	8.7103	0.599114	0.636836	0.0441669	0.297019	0.0359136	0.0661452	0.0196529	glutamate	unclear
FB2E	4	0.156943	0.0121435	0.465102	0.00774362	269	47.8191	0.546828	0.0310416	48.4172	7.72096	0.098778	0.00887693	1.85519	0.354942	4.22103	0.342045	0.604057	0.0500153	0.302606	0.0307987	0.0933374	0.03506	glutamate	unclear
FB2F_a	6	0.179474	0.0234822	0.464207	0.0277813	211.667	34.2384	0.496782	0.0423095	40.9492	1.88844	0.097904	0.016749	1.81963	0.357845	5.03198	0.385904	0.625062	0.0683478	0.30306	0.0465126	0.0718782	0.0350464	glutamate	unclear
FB2F_b	6	0.179631	0.00618137	0.455191	0.00816578	193.5	14.543	0.530583	0.0896742	37.4411	3.54978	0.102277	0.0158613	2.40652	0.199683	4.76414	0.720295	0.510789	0.056904	0.373539	0.0478302	0.115672	0.0292471	glutamate	unclear
FB2F_c	4	0.137538	0.0170633	0.41127	0.0020506	139.5	25.9551	0.499026	0.0350227	21.3331	2.01363	0.0775788	0.0107474	2.21284	0.467572	3.41577	0.504804	0.650877	0.0907451	0.25244	0.0568197	0.0966828	0.0425585	glutamate	unclear
FB2G_a	2	0.181744	0.0277785	0.447238	0.00992929	195	60.8112	0.495673	0.0108479	36.6511	7.0338	0.0948667	0.00966619	2.45732	0.581385	5.34246	0.436782	0.554069	0.113681	0.33091	0.0995688	0.115021	0.0141124	glutamate	unclear
FB2G_b	4	0.159046	0.00294012	0.451847	0.0235602	259.75	58.4886	0.573895	0.0643231	46.1157	11.2017	0.101599	0.0117813	1.73925	0.419668	3.93416	0.321327	0.731042	0.0729916	0.211118	0.0709762	0.0578398	0.0239988	glutamate	unclear
FB2H_a	2	0.149901	0.00381154	0.41209	0.00304954	244	59.397	0.447462	0.00879857	39.9332	9.01691	0.073407	0.0027737	2.15923	0.516928	4.13126	0.150621	0.587101	0.0251646	0.304975	0.0307704	0.107924	0.00560574	glutamate	glutamate
FB2H_b	2	0.161587	0.00874106	0.421104	0.0105527	226	38.1838	0.458375	0.0474193	39.3073	5.43632	0.0800611	0.0107482	2.17328	0.479822	4.81499	0.140826	0.635301	0.004087	0.307049	0.0205895	0.0576499	0.0246765	glutamate	glutamate
FB2I_a	9	0.159723	0.00811569	0.454967	0.0120769	325.222	67.703	0.566497	0.0667444	55.7728	13.0189	0.0971201	0.0153807	1.94571	0.257345	4.7099	0.69657	0.63176	0.0640296	0.2757	0.0405591	0.0925399	0.031488	unclear	unclear
FB2I_b	2	0.141807	0.00759268	0.414966	0.0204583	269	15.5563	0.496949	0.0913087	42.1074	7.9779	0.0765501	0.00398142	1.99096	0.0730794	3.82393	0.496482	0.5817	0.125643	0.317345	0.0815365	0.100955	0.0441061	glutamate	unclear
FB2J	5	0.183722	0.0257806	0.489829	0.0152002	161.4	30.1297	0.567711	0.0542094	33.5937	4.21088	0.119619	0.0169513	1.66023	0.309057	4.55236	0.578056	0.453409	0.100922	0.3646	0.0168753	0.181991	0.0864306	glutamate	unclear
FB2K	6	0.159793	0.0129746	0.483466	0.0245559	149.167	20.6922	0.899489	0.0390991	26.7977	2.98683	0.162232	0.0108196	1.02526	0.127067	6.61424	0.987634	0.614473	0.0526471	0.270831	0.0442097	0.114696	0.0414757	glutamate	unclear
FB2L	2	0.143585	0.00491793	0.459186	0.0202492	209	33.9411	0.577175	0.124553	33.6805	6.75872	0.09233	0.0164011	1.50234	0.0300691	6.7503	0.747658	0.828628	0.0481302	0.132026	0.0349739	0.0393458	0.0131562	glutamate	unclear
FB2M	6	0.188949	0.0210968	0.459294	0.0114489	173.5	45.0633	0.436156	0.0253247	33.515	6.5221	0.0856322	0.00903228	3.04762	0.827539	5.39049	0.23071	0.557366	0.0942218	0.331608	0.0749713	0.111026	0.0265903	glutamate	glutamate
FB3A	4	0.192829	0.0180563	0.518849	0.0194858	336	97.3036	0.604595	0.0702033	68.8963	16.8097	0.125778	0.0203814	1.44713	0.438683	6.5232	0.249157	0.699846	0.0565092	0.263147	0.0510873	0.0370067	0.0117723	glutamate	unclear
FB3B	2	0.14156	0.00396505	0.429809	0.0284059	156.5	17.6777	0.722243	0.125787	23.6876	3.01566	0.109091	0.0174442	1.50403	0.269291	4.89596	0.0885627	0.867521	0.0302182	0.103797	0.0289398	0.0286818	0.00127846	gaba	unclear
FB3C	9	0.142238	0.00770684	0.439405	0.0154754	152	22.0737	0.718933	0.0877535	22.3293	3.24369	0.105776	0.0146595	1.51984	0.245658	4.67816	0.428728	0.742167	0.0511613	0.224727	0.0509749	0.033106	0.00949084	gaba	unclear
FB3D	2	0.169777	0.00480498	0.461782	0.00351958	135	22.6274	0.793722	0.0649038	24.6548	4.36516	0.144783	0.0104557	1.1947	0.069298	6.63893	0.772863	0.522734	0.0380922	0.348906	0.0532426	0.12836	0.0151503	glutamate	unclear
FB3E	2	0.14598	0.00434881	0.456647	0.000236676	194.5	17.6777	0.647413	0.0619472	29.9704	2.81746	0.0997306	0.00923151	1.48999	0.317198	4.72835	0.377334	0.736702	0.0239306	0.237817	0.0288856	0.0254818	0.00495504	gaba	unclear
FB4A	8	0.153256	0.0123545	0.458189	0.0121095	121.625	26.0765	0.779864	0.0616337	21.161	5.81674	0.13446	0.0144685	1.01401	0.0861081	7.77773	0.972274	0.616966	0.0412795	0.291675	0.0387978	0.0913587	0.0216944	glutamate	unclear
FB4B	2	0.187878	0.0200207	0.496446	0.0173343	537	114.551	0.619809	0.0797992	111.092	15.2371	0.129932	0.0266383	1.7007	0.432577	7.3704	0.722915	0.498084	0.0965331	0.412408	0.086657	0.0895077	0.00987613	glutamate	unclear
FB4C	2	0.152482	0.00591426	0.455166	0.00187724	614.5	89.8026	0.66664	0.151704	105.664	12.5629	0.115219	0.0292948	1.55189	0.1589	9.30842	1.02393	0.550881	0.0219072	0.361314	0.0228839	0.087805	0.000976683	glutamate	unclear
FB4D	6	0.152989	0.00734651	0.412249	0.0115139	216.667	16.6092	0.698021	0.0489174	34.5621	3.03032	0.111151	0.00594142	1.58745	0.0893898	6.93319	0.73604	0.680969	0.0415803	0.271712	0.0338715	0.0473196	0.015325	glutamate	unclear
FB4E	11	0.165104	0.0142937	0.466977	0.0214957	135.182	11.8896	0.731701	0.0640934	24.6214	2.78058	0.132791	0.00965158	1.26464	0.167847	6.69537	0.58153	0.568272	0.079426	0.308957	0.0603169	0.12277	0.0448133	glutamate	unclear
FB4F_a	9	0.126605	0.0139595	0.393667	0.0150329	253.778	20.6566	0.709865	0.099702	35.4841	4.26945	0.0992132	0.0156213	1.54257	0.149203	6.36976	0.613095	0.779056	0.0448004	0.167544	0.0392192	0.0534006	0.0176826	glutamate	unclear
FB4F_b	2	0.134321	0.0111378	0.414883	0.00986118	259	12.7279	0.784268	0.119276	36.9116	0.628218	0.11139	0.00962251	1.20781	0.0280099	6.23224	0.887788	0.817522	0.037445	0.150761	0.00740879	0.034	0.0480833	glutamate	unclear
FB4G	2	0.2031	0.00616335	0.531264	0.0029051	449	22.6274	0.607714	0.0402267	101.483	5.76281	0.137304	0.00821166	1.66395	0.0342587	8.39757	0.133425	0.672311	0.0558851	0.284005	0.0458094	0.0436837	0.0100757	glutamate	unclear
FB4H	2	0.21402	0.0162077	0.589087	0.0225596	564	76.3675	0.535565	0.112848	157.648	29.6265	0.148327	0.0234942	1.51381	0.138527	6.37641	0.568378	0.585361	0.0486212	0.274348	0.0584612	0.140291	0.00984	glutamate	unclear
FB4I	2	0.143582	0.00484118	0.418582	0.00588716	265	41.0122	0.681173	0.163693	39.0961	4.26522	0.101413	0.0288814	1.24769	0.153072	6.25738	0.136277	0.769558	0.0276589	0.193921	0.0433534	0.0365214	0.0156945	glutamate	unclear
FB4J	2	0.145842	0.00324387	0.400666	0.00429335	248	21.2132	0.742326	0.0630195	36.8851	4.08936	0.110167	0.0065558	1.22571	0.044968	6.83141	0.453511	0.70831	0.0791239	0.252142	0.0500799	0.0395486	0.029044	glutamate	unclear
FB4K	4	0.152873	0.00380632	0.463705	0.0105201	325.75	13.9613	0.476267	0.0258804	54.5958	1.4771	0.0798692	0.00465494	1.31736	0.107601	5.54821	0.327114	0.743724	0.0496386	0.207205	0.0483404	0.0490702	0.00457645	glutamate	unclear
FB4L	4	0.0627656	0.00372471	0.420139	0.0337184	438	125.796	0.68491	0.125075	38.679	11.153	0.0603364	0.0102955	1.39225	0.361451	3.02476	0.246359	0.850288	0.03439	0.121657	0.0387254	0.0280548	0.0187398	dopamine	dopamine
FB4M	4	0.108796	0.00322288	0.504826	0.0360559	942	179.345	0.89105	0.112119	123.39	35.5951	0.114062	0.00714896	2.66415	0.385878	3.67093	0.515197	0.909376	0.011738	0.0782656	0.0155936	0.0123585	0.00500093	dopamine	dopamine
FB4N	2	0.298181	0.0206536	0.584741	0.0351873	493	91.9239	0.586213	0.0403918	174.645	25.1532	0.20881	0.0233342	1.56382	0.369038	12.2972	0.119574	0.443427	0.128161	0.291801	0.0730544	0.264772	0.0551062	glutamate	unclear
FB4O	4	0.13518	0.00490707	0.39956	0.0112716	238.75	30.772	0.577379	0.0832097	35.609	5.93708	0.0854066	0.00855779	2.79594	0.265266	6.03652	0.24952	0.604117	0.0573625	0.286017	0.0329841	0.109865	0.0342723	glutamate	unclear
FB4P_a	4	0.136378	0.00595948	0.454825	0.0134135	306.5	25.7358	0.706502	0.0989115	46.4109	3.36657	0.107188	0.016135	1.81244	0.205436	9.06052	0.83234	0.81189	0.0632972	0.144729	0.0586344	0.0433808	0.0103894	glutamate	unclear
FB4P_b	7	0.128296	0.00639181	0.39624	0.0063565	316.286	41.2945	0.659919	0.146847	44.9913	7.00782	0.0930355	0.0171689	2.18632	0.306289	5.61076	0.855636	0.62592	0.0623339	0.282391	0.0465472	0.0916888	0.0244608	glutamate	unclear
FB4Q_a	2	0.14711	0.00611411	0.401216	0.0103033	318.5	0.707107	0.693009	0.089105	49.345	1.53133	0.107563	0.0168981	2.08612	0.197399	5.45407	0.340686	0.500853	0.0610551	0.379872	0.0302383	0.119275	0.0308168	glutamate	unclear
FB4Q_b	4	0.128508	0.00421986	0.381324	0.00705121	247.25	41.4518	0.77926	0.131512	35.5104	5.62643	0.11153	0.0145576	1.99644	0.139249	6.27965	0.728907	0.761188	0.0402535	0.196339	0.0310425	0.0424733	0.010678	glutamate	unclear
FB4R	4	0.146438	0.0107872	0.479835	0.0156832	202.75	29.5226	0.653727	0.0928106	31.6233	4.31232	0.101972	0.0135955	2.09808	0.188426	5.27564	0.808831	0.82351	0.0439322	0.148379	0.0335217	0.0281112	0.0202317	glutamate	unclear
FB4X	2	0.157562	0.0115519	0.439368	0.0150139	533.5	92.631	0.585582	0.0616946	93.8306	12.2156	0.103624	0.0154347	2.26262	0.272244	8.14176	0.0352176	0.793597	0.0133056	0.181162	0.0248279	0.0252415	0.0115223	glutamate	unclear
FB4Y	4	0.0922163	0.00271302	0.429159	0.0302098	1057.5	135.254	0.868476	0.0553528	122.851	28.9568	0.0993449	0.0057746	1.74747	0.306675	5.31656	0.228406	0.929045	0.00789476	0.0612147	0.00894811	0.00974055	0.00245722	dopamine	unclear
FB4Z	16	0.198723	0.0244028	0.548373	0.060053	93.75	15.8135	0.618889	0.0547292	20.059	4.35442	0.131978	0.0193638	1.30083	0.197767	11.8261	1.50354	0.663445	0.195123	0.230195	0.096663	0.101425	0.101152	glutamate	unclear
FB5A	4	0.257293	0.0112844	0.630287	0.0131515	615.75	59.4944	0.568208	0.0377727	196.41	18.1096	0.181353	0.0129718	1.75363	0.159285	8.19779	0.508739	0.681373	0.0216759	0.244479	0.0116442	0.0741486	0.010631	gaba	unclear
FB5AA	2	0.136346	0.00852963	0.425336	0.000562977	255.5	45.9619	0.65598	0.0789752	39.6496	7.23595	0.101757	0.011983	2.06972	0.231177	9.55721	0.734004	0.615339	0.0774994	0.299382	0.064926	0.0852796	0.0125734	glutamate	unclear
FB5AB	2	0.123908	0.00150608	0.452413	0.0147142	613.5	152.028	0.496937	0.0349743	84.0951	22.6498	0.0679832	0.00629396	1.66736	0.327888	7.84849	2.57783	0.86039	0.0045916	0.119327	0.00385509	0.0202836	0.000736517	dopamine	unclear
FB5B	6	0.174763	0.011318	0.481856	0.0185493	161.667	17.2356	0.578201	0.0493506	29.4159	3.20523	0.105001	0.00506926	1.09038	0.161051	5.26808	1.0613	0.673077	0.0799139	0.246428	0.0639394	0.0804956	0.0329712	glutamate	unclear
FB5C	2	0.135081	0.0162295	0.420316	0.00345872	282.5	0.707107	0.716207	0.151916	42.493	2.0514	0.107157	0.0173818	1.98214	0.130202	8.90971	0.0177472	0.663678	0.0308782	0.256654	0.0131576	0.0796682	0.0177206	glutamate	unclear
FB5D	2	0.144882	0.00947383	0.438505	0.000461529	290.5	23.3345	0.678945	0.128094	45.4069	4.63406	0.105812	0.0176908	2.00385	0.0100453	9.61056	0.311203	0.689127	0.0164088	0.235033	0.0237473	0.0758399	0.0401561	glutamate	unclear
FB5E	2	0.124561	0.0127814	0.414507	0.0260121	301.5	13.435	0.70847	0.134518	41.3689	6.19728	0.096009	0.00817306	2.04463	0.0676568	8.08654	0.805271	0.776681	0.0252282	0.178655	0.0201826	0.0446637	0.00504565	glutamate	unclear
FB5F	2	0.185569	0.0116721	0.487326	0.0164796	234.5	14.8492	0.615415	0.112797	48.4197	5.63334	0.126239	0.0165002	2.15995	0.203113	7.13724	1.25475	0.770918	0.029583	0.186735	0.038963	0.0423469	0.00937999	glutamate	unclear
FB5G	8	0.169744	0.00952693	0.480917	0.0290503	180.75	54.0786	0.5976	0.0916961	35.6394	11.1197	0.117127	0.0193093	1.97279	0.170138	6.42405	0.93635	0.708114	0.0695615	0.246022	0.0644651	0.0458642	0.021861	glutamate	unclear
FB5H	2	0.109718	0.000124541	0.413128	0.00835485	606	63.6396	0.734111	0.121512	82.1328	10.1115	0.0992511	0.0146426	2.36854	0.214896	6.68995	0.562307	0.79652	0.00970016	0.162243	0.0100371	0.0412364	0.000336892	dopamine	dopamine
FB5I	2	0.147107	0.00646601	0.416002	0.0143791	565	60.8112	0.553981	0.0710075	95.3067	8.75456	0.0936227	0.0134707	2.20692	0.260059	7.6715	0.299427	0.686255	0.00873813	0.246367	0.00649233	0.0673775	0.0022458	glutamate	unclear
FB5J	2	0.13815	0.0201873	0.449424	0.0415428	187.5	24.7487	0.773832	0.121872	28.942	1.51277	0.119324	0.00930514	1.20108	0.0567106	8.43364	0.792629	0.729197	0.0585367	0.226829	0.0379423	0.0439742	0.0205944	glutamate	unclear
FB5K	2	0.195238	0.00116721	0.52559	0.0110877	443.5	50.2046	0.643926	0.0846432	97.0787	9.47833	0.141221	0.0207523	1.40204	0.131607	8.70826	0.104091	0.566739	0.0458567	0.359099	0.0502166	0.0741613	0.0043599	glutamate	unclear
FB5L	2	0.142781	0.00295279	0.439423	0.00415526	450.5	27.5772	0.624699	0.130836	71.9964	5.67158	0.0995983	0.0191416	1.68892	0.134779	5.89954	0.0187065	0.764741	0.0373956	0.198902	0.028634	0.0363578	0.0087616	glutamate	unclear
FB5M	2	0.104016	0.00898146	0.378765	0.00450586	304.5	33.234	0.693246	0.167608	37.5015	2.90185	0.0858572	0.0234064	1.43511	0.210042	5.73879	0.208354	0.798466	0.0521845	0.139522	0.029161	0.0620118	0.0230235	glutamate	unclear
FB5N	2	0.111635	0.0106483	0.377591	0.00754766	346.5	43.1335	0.71154	0.146735	43.9771	9.20062	0.0890321	0.0108129	1.44028	0.165007	5.33167	0.00360878	0.854921	0.0588741	0.112573	0.0466648	0.032506	0.0122093	glutamate	unclear
FB5O	2	0.114915	0.0101574	0.397984	0.00500024	283	25.4558	0.699183	0.168398	41.4727	8.17612	0.100639	0.0135306	2.04481	0.171438	7.59666	0.443554	0.736614	0.0362751	0.21107	0.020992	0.0523162	0.015283	glutamate	unclear
FB5P	4	0.146946	0.0104056	0.45273	0.0186333	165.5	16.9804	0.683869	0.112329	27.016	2.68971	0.111073	0.0131239	1.4434	0.0850503	4.48018	0.441631	0.852083	0.0586634	0.122825	0.0440999	0.0250924	0.0258964	glutamate	unclear
FB5Q	4	0.161242	0.00737601	0.461978	0.030579	216	61.0628	0.634765	0.0778351	40.8395	13.6842	0.117542	0.0106094	2.25541	0.55743	6.37565	1.80098	0.719122	0.0106948	0.241571	0.00425381	0.0393068	0.00803743	glutamate	unclear
FB5R	6	0.184514	0.0166856	0.512057	0.0188806	140.333	24.6955	0.637919	0.0621708	28.1434	2.81582	0.128749	0.00906396	1.45944	0.0797595	10.4654	0.816585	0.692409	0.151313	0.223518	0.0869669	0.0840724	0.0704105	glutamate	unclear
FB5S	7	0.163638	0.0188117	0.492881	0.0181161	124.429	30.2427	0.639946	0.0638308	22.7987	6.01508	0.116902	0.0135193	1.29165	0.273576	10.1977	0.87586	0.801393	0.0854901	0.168394	0.0643609	0.0313945	0.0302696	unclear	unclear
FB5T	2	0.187695	0.0204045	0.532933	0.0291985	179	4.24264	0.833107	0.222809	36.506	4.62105	0.167362	0.0279001	0.990135	0.110375	5.02048	1.57174	0.673139	0.0037969	0.198614	0.0244591	0.128247	0.0206622	glutamate	unclear
FB5U	3	0.158478	0.0175904	0.481204	0.011674	145	17.0587	0.652303	0.0291786	24.1134	4.12141	0.108118	0.0101941	1.57472	0.0723971	10.0429	0.499788	0.868356	0.0114347	0.112974	0.00619378	0.0186703	0.00524089	glutamate	unclear
FB5V	18	0.183641	0.0234648	0.561631	0.0539437	197.889	30.8276	0.759011	0.142617	41.0579	5.80459	0.157366	0.0281594	1.16744	0.205657	5.95658	1.35328	0.74404	0.0740157	0.161632	0.0387791	0.0943279	0.0694781	glutamate	unclear
FB5W	8	0.138666	0.0125626	0.430757	0.0209729	202.375	58.5587	0.711377	0.142752	31.5316	8.51076	0.110365	0.0170369	1.24603	0.153549	4.4532	0.224672	0.841885	0.0412253	0.136291	0.0361124	0.0218243	0.0086296	glutamate	unclear
FB5X	6	0.161594	0.00744703	0.456232	0.0212847	237.5	16.5741	0.701199	0.106366	42.5348	4.16528	0.125032	0.0162854	1.8523	0.0904703	6.77389	0.578808	0.767193	0.0463135	0.194252	0.0447869	0.0385546	0.00888531	glutamate	unclear
FB5Y	4	0.155686	0.00864245	0.469267	0.0265646	301.75	34.2479	0.647548	0.0768432	51.2024	6.8826	0.109541	0.0113965	1.76717	0.225541	5.2495	0.858562	0.841908	0.0533255	0.144296	0.0573944	0.013796	0.00975132	glutamate	unclear
FB5Z	4	0.152641	0.0105883	0.445596	0.019927	179.75	15.9243	0.652964	0.135583	29.7036	5.21181	0.105987	0.0138819	1.61984	0.112326	5.30667	1.11193	0.863464	0.0354971	0.112757	0.0237105	0.0237797	0.0202471	glutamate	unclear
FB6A	6	0.141267	0.0133212	0.466706	0.0198019	698.167	73.4559	0.401913	0.0446076	119.9	15.1871	0.0687395	0.00602334	2.8002	0.383325	6.70206	1.32191	0.521424	0.108482	0.289586	0.0362694	0.188989	0.101404	octopamine	unclear
FB6B	3	0.145305	0.0045427	0.437089	0.00375373	318.667	43.9356	0.672266	0.0836532	53.6369	9.95697	0.112241	0.00870477	1.8965	0.114714	5.55626	0.629199	0.757407	0.0767075	0.199008	0.0687647	0.0435844	0.0178648	glutamate	unclear
FB6C_a	2	0.134207	0.0248359	0.427775	0.00508613	404	80.6102	0.40445	0.0299449	64.9681	7.8126	0.0657601	0.0101153	2.35165	0.448221	2.88309	0.267218	0.52985	0.0605541	0.268371	0.0973047	0.201779	0.0367506	octopamine	unclear
FB6C_b	5	0.136258	0.0128667	0.441246	0.00907487	410.2	96.9211	0.416006	0.0379245	66.2388	14.1113	0.0675306	0.00712433	2.26393	0.252486	2.80373	0.213375	0.570399	0.041665	0.267561	0.0490818	0.162041	0.0523515	octopamine	unclear
FB6D	2	0.144572	0.0134157	0.45533	0.00881731	538.5	119.501	0.405485	0.0296528	93.9772	13.9872	0.071546	0.0105198	2.49164	0.338896	6.1649	0.364871	0.546353	0.0717827	0.279181	0.0475101	0.174467	0.0242726	octopamine	unclear
FB6E	2	0.160113	0.00815021	0.437617	0.00757588	493	90.5097	0.568977	0.0804181	90.1377	17.3031	0.103885	0.0138057	2.65884	0.393471	5.01803	0.00242653	0.632792	0.0544994	0.300369	0.0423874	0.0668395	0.012112	glutamate	unclear
FB6F	2	0.170421	0.00507289	0.431732	0.00136044	464	82.0244	0.505553	0.0323047	85.167	12.4847	0.0931365	0.0087911	1.90722	0.193903	4.00383	0.298014	0.598659	0.0176099	0.298987	0.029995	0.102354	0.012385	glutamate	unclear
FB6G	2	0.153739	0.0150145	0.443533	0.00134623	348.5	72.832	0.533892	0.0521945	63.195	17.2029	0.095853	0.0031424	2.51429	0.486904	4.68761	0.237036	0.597597	0.00720797	0.28705	0.0559317	0.115354	0.0631396	unclear	unclear
FB6H	2	0.121326	0.00830951	0.410815	0.0100555	644	60.8112	0.746408	0.115235	98.1324	12.95	0.113204	0.0132397	2.27203	0.154152	5.65107	0.911342	0.565867	0.0849137	0.348657	0.0504906	0.0854762	0.0344231	dopamine	dopamine
FB6I	2	0.143678	0.00996765	0.455015	0.0128957	453	57.9828	0.418664	0.059214	74.1312	6.73674	0.0688577	0.0122776	2.19823	0.23454	3.94036	0.190264	0.637996	0.0176631	0.277416	0.00585063	0.0845879	0.0235137	octopamine	unclear
FB6J	8	0.170471	0.0211642	0.501344	0.0189518	129.125	13.7367	0.592279	0.0378319	23.4898	3.41525	0.107263	0.0066261	1.42759	0.210929	10.9726	1.12595	0.881266	0.0483197	0.10647	0.03825	0.0112719	0.00942292	glutamate	unclear
FB6K	3	0.117248	0.00712919	0.376212	0.0108169	316	64.9538	0.548322	0.0548571	42.5276	9.0305	0.0737606	0.00788626	1.5362	0.213075	4.72449	0.196755	0.832334	0.0513652	0.137971	0.0336714	0.0296951	0.0177615	glutamate	unclear
FB6L	6	0.150478	0.0188603	0.490585	0.0102155	106.167	24.2439	0.627336	0.0321075	17.7143	4.68218	0.104035	0.00549473	1.23647	0.24277	9.80489	0.562588	0.868136	0.0826942	0.108427	0.0767397	0.0216354	0.0190929	unclear	unclear
FB6M	4	0.254183	0.0177518	0.564886	0.0303141	230.5	81.8841	0.413393	0.0463621	62.9979	19.7066	0.113979	0.00885961	1.58074	0.376903	4.36205	0.253734	0.64617	0.071434	0.292507	0.0618194	0.061323	0.0118173	glutamate	unclear
FB6N	2	0.147759	0.00157849	0.435647	0.0014488	354	28.2843	0.635721	0.139852	57.3129	6.47051	0.102413	0.0192049	1.67655	0.10599	6.1846	0.222951	0.757189	0.0385264	0.204473	0.0435871	0.0383378	0.00506063	glutamate	unclear
FB6O	2	0.152818	0.00238656	0.423147	0.00551597	275	39.598	0.573294	0.0714527	47.0723	5.39078	0.0985245	0.0151793	1.77162	0.237101	6.92554	0.935515	0.672292	0.0060468	0.219873	0.0017668	0.107835	0.0078136	glutamate	unclear
FB6P	2	0.137902	0.00347847	0.419542	0.00925914	231	16.9706	0.755355	0.049023	33.7903	0.888431	0.110514	0.0019571	1.13665	0.0511824	8.38379	1.01998	0.735413	0.0448444	0.216839	0.0483522	0.0477479	0.00350783	glutamate	unclear
FB6Q	2	0.179938	0.0152737	0.490993	0.0220173	158.5	10.6066	0.583057	0.0455427	33.1096	0.999597	0.122122	0.0140087	1.31946	0.119525	6.21346	1.25717	0.633248	0.0245425	0.3258	0.0262633	0.0409519	0.0017208	glutamate	unclear
FB6R	3	0.181415	0.0199581	0.468863	0.0254513	176	18.2483	0.570181	0.0202892	33.1107	6.56459	0.106425	0.00937602	1.17196	0.201412	5.16049	0.562554	0.542636	0.0537227	0.330534	0.0148242	0.12683	0.049973	glutamate	unclear
FB6S	6	0.190183	0.0160905	0.51833	0.0134078	95	22.9434	0.491833	0.0373502	19.1274	4.61796	0.0991433	0.00886856	1.25459	0.0893497	5.00672	1.06473	0.675257	0.0652514	0.273884	0.038163	0.0508588	0.0304594	unclear	unclear
FB6T	4	0.180572	0.0183791	0.514356	0.00906486	137	35.1283	0.519359	0.0615415	27.5002	7.25532	0.103726	0.0084378	1.54608	0.373058	5.78059	1.02578	0.649714	0.0580301	0.298243	0.0887779	0.0520436	0.0357083	glutamate	unclear
FB6U	4	0.129786	0.0231554	0.402873	0.0279249	228.75	46.8499	0.594839	0.0472776	35.1778	8.81476	0.0914778	0.0136455	2.15699	0.328398	8.32711	1.24253	0.617179	0.101377	0.311041	0.0895867	0.0717801	0.0144166	glutamate	unclear
FB6V	2	0.153253	0.0067904	0.427343	0.00176699	251.5	48.7904	0.586957	0.0891306	42.9468	9.96848	0.0995569	0.0112693	2.17368	0.314849	9.57577	0.110415	0.622329	0.0198476	0.289469	0.0533446	0.0882021	0.0334971	glutamate	unclear
FB6W	2	0.126183	0.0105686	0.409337	0.0114628	221	36.7696	0.590245	0.049781	33.8494	2.80665	0.0913639	0.0153296	2.27719	0.34048	7.83711	0.680006	0.746829	0.00267193	0.200405	0.0429417	0.0527665	0.0456136	glutamate	unclear
FB6X	2	0.152898	0.0173808	0.430405	0.0300818	208.5	3.53553	0.660892	0.168796	34.7178	3.41259	0.108534	0.0154491	1.51783	0.0183504	6.32068	1.90123	0.803041	0.0372538	0.14876	0.00930532	0.0481986	0.0279485	glutamate	unclear
FB6Y	2	0.171422	0.00484263	0.484578	0.0273167	173.5	23.3345	0.569413	0.0443773	32.2539	4.14971	0.105872	0.00762974	1.22682	0.201678	4.5123	0.481297	0.571941	0.0198644	0.337211	0.0005215	0.0908481	0.0203859	glutamate	unclear
FB6Z	2	0.183597	0.00943328	0.490955	0.00925865	307	45.2548	0.533498	0.0828703	62.2828	8.27286	0.108475	0.0184263	1.59324	0.138122	4.85849	0.262705	0.738166	0.00516535	0.199748	0.0363547	0.0620864	0.04152	glutamate	unclear
FB7A	6	0.170268	0.0432495	0.466169	0.0242326	283.833	81.6833	0.404996	0.0328705	55.2332	11.8013	0.0809496	0.0124503	2.48709	0.391108	3.73875	0.573286	0.663692	0.102639	0.234907	0.0612051	0.101401	0.0602365	octopamine	unclear
FB7B	2	0.147055	0.00631395	0.455122	0.0156306	434	77.7817	0.76539	0.0725123	75.2287	8.55324	0.133882	0.0214792	1.62944	0.184496	5.25783	0.00267076	0.650682	0.0283902	0.276559	0.000686767	0.072759	0.0277034	dopamine	dopamine
FB7C	3	0.162706	0.00821415	0.463163	0.0209853	166	20.8087	0.614723	0.0578308	29.5087	5.50958	0.108588	0.00956304	1.18174	0.146052	5.01804	1.1597	0.573558	0.0337717	0.334094	0.0371061	0.0923477	0.00897469	glutamate	unclear
FB7D	4	0.191021	0.0174882	0.524088	0.0173984	155	22.8765	0.522317	0.011963	33.1189	3.86137	0.111934	0.00356291	1.33787	0.100559	11.6098	0.820001	0.856679	0.0146851	0.135896	0.0180949	0.00833515	0.0092665	glutamate	unclear
FB7E	6	0.143972	0.0104425	0.438472	0.00598455	159.5	27.4864	0.611784	0.10646	25.8905	4.40762	0.0990097	0.0150509	1.41401	0.120505	6.29966	0.730516	0.785529	0.0548839	0.175233	0.0411735	0.0392374	0.0174222	glutamate	unclear
FB7F	2	0.193306	0.00395491	0.504685	0.020551	99.5	47.3762	0.462647	0.00586637	19.9728	9.2827	0.0931588	0.00237252	1.61956	0.259466	5.80833	0.292493	0.448906	0.0563075	0.381351	0.082085	0.169743	0.0257774	glutamate	unclear
FB7G	4	0.134502	0.00889148	0.423315	0.0149235	150	27.7969	0.609242	0.12741	24.1461	6.9582	0.0948006	0.00861221	2.21105	0.202889	6.25929	0.460252	0.631295	0.0558472	0.300405	0.0454628	0.0683001	0.0176478	glutamate	unclear
FB7H	2	0.149769	0.0197253	0.433261	0.0227726	234.5	6.36396	0.611813	0.0815492	38.4569	4.48913	0.0996131	0.00436483	1.77341	0.0423338	8.34433	0.708316	0.738094	0.0260615	0.183273	0.00708779	0.0786338	0.0189737	glutamate	unclear
FB7I	5	0.131305	0.0136111	0.410063	0.0127659	208	37.769	0.616639	0.0854867	31.8815	7.22062	0.0938722	0.0132126	2.15732	0.214651	7.67812	0.631105	0.595685	0.0941952	0.328371	0.0780056	0.0759433	0.0199623	glutamate	unclear
FB7J	4	0.162715	0.0121991	0.497965	0.013254	186.25	13.8654	0.484302	0.0291849	41.6697	2.82478	0.108398	0.00668739	1.17763	0.0803792	11.4306	0.58351	0.630962	0.0141043	0.28155	0.0325432	0.0874884	0.0302291	glutamate	unclear
FB7K	4	0.193211	0.0211291	0.466989	0.00734263	205.25	43.0687	0.55379	0.0528428	41.7607	6.16593	0.114262	0.016964	1.54719	0.30277	3.88294	0.304396	0.619937	0.0196003	0.30693	0.0274977	0.073133	0.0150484	glutamate	unclear
FB7L	4	0.154771	0.0170897	0.491875	0.00793819	245.5	39.0768	0.516357	0.0557978	51.854	7.94742	0.109256	0.012984	1.89866	0.226858	6.67066	0.648558	0.546714	0.0398079	0.303522	0.0608396	0.149764	0.0356185	glutamate	unclear
FB7M	2	0.151637	0.00619665	0.46075	0.00390088	164.5	30.4056	0.724024	0.113963	29.2047	6.4437	0.127739	0.0154824	1.22643	0.114927	6.57405	0.169001	0.648301	0.0424562	0.246579	0.0369797	0.105121	0.0794359	glutamate	unclear
FB8A	5	0.169506	0.0339572	0.527655	0.0222558	138.4	48.9418	0.437201	0.0274842	25.6392	6.89485	0.0832743	0.0129999	2.05754	0.640719	4.6261	1.02999	0.79738	0.0337449	0.168996	0.0347915	0.0336242	0.0104907	glutamate	unclear
FB8B	4	0.220609	0.0336426	0.493129	0.0106858	202	26.1916	0.388472	0.0170383	52.1167	5.04418	0.100502	0.00502774	1.38762	0.264369	5.31156	0.730927	0.339721	0.0697824	0.325917	0.0236537	0.334361	0.0596101	glutamate	unclear
FB8C	4	0.187122	0.0175626	0.459086	0.00534847	253	15.7692	0.540536	0.0251262	55.219	4.18213	0.117918	0.00601329	1.09945	0.0629047	5.53454	0.185814	0.474727	0.103387	0.332521	0.0792927	0.192753	0.026394	glutamate	unclear
FB8D	2	0.13471	0.0120153	0.436624	0.0164227	137	35.3553	0.757842	0.126734	22.5403	5.80408	0.124702	0.0209263	1.12125	0.232585	6.58741	0.507726	0.555886	0.104289	0.34149	0.0726437	0.102623	0.0316452	glutamate	unclear
FB8E	5	0.117387	0.0111169	0.402837	0.0100535	112.2	36.0583	0.613514	0.0580652	15.2025	5.05855	0.0831854	0.00858291	2.20405	0.566078	5.55324	0.674295	0.568401	0.086169	0.328107	0.0979662	0.103492	0.0200024	glutamate	unclear
FB8F_a	8	0.134727	0.021108	0.433181	0.0282196	106	54.0317	0.460763	0.0931132	18.0295	10.2542	0.0766999	0.0209064	1.6107	0.529339	5.3391	0.722833	0.365451	0.0345919	0.306717	0.0456558	0.327832	0.0448278	glutamate	unclear
FB8F_b	8	0.152841	0.0202268	0.477345	0.03072	92.5	36.645	0.558057	0.0318247	17.3131	7.66129	0.102644	0.00692916	1.46438	0.266499	5.94328	1.67287	0.445714	0.0694633	0.37905	0.0696353	0.175235	0.0476127	unclear	unclear
FB8G	6	0.123453	0.0141954	0.40877	0.0189956	162.333	25.7501	0.558226	0.0755846	25.3249	3.80347	0.0870212	0.00900673	2.15323	0.243461	7.13639	0.602845	0.550861	0.0267692	0.373564	0.0474737	0.0755748	0.027327	glutamate	unclear
FB8H	6	0.152419	0.038436	0.523141	0.0569039	181	62.2961	0.457782	0.0411834	35.8895	7.58113	0.0950218	0.0212487	1.89099	0.384616	4.65554	1.39206	0.605684	0.0948739	0.272011	0.0594434	0.122304	0.0678514	glutamate	unclear
FB8I	4	0.155376	0.00940976	0.460104	0.0229737	129.25	30.5	0.591346	0.113717	23.7628	6.08923	0.108096	0.0193927	1.35697	0.190979	6.34926	0.917188	0.708432	0.0662883	0.233664	0.0478909	0.0579045	0.0293047	glutamate	unclear
FB9A	6	0.233146	0.0543876	0.526143	0.037176	60.3333	22.1239	0.501472	0.116241	15.2254	4.64418	0.128669	0.0286608	1.38585	0.472824	4.98639	0.439126	0.353418	0.138954	0.233657	0.0407788	0.412925	0.158683	unclear	unclear
FB9B_a	4	0.20237	0.0836964	0.534543	0.0470677	48.75	21.36	0.524105	0.014515	11.23	2.7085	0.130974	0.0344438	1.65105	0.717793	3.03978	0.63585	0.442931	0.123543	0.350706	0.0872076	0.206363	0.051165	unclear	unclear
FB9B_b	3	0.214456	0.0236783	0.501197	0.0156015	46.6667	15.0444	0.50623	0.0581215	10.7077	3.74691	0.115366	0.011222	1.4893	0.474347	5.85126	0.730495	0.69413	0.116494	0.240915	0.105729	0.0649544	0.0150504	unclear	unclear
FB9B_c	4	0.185481	0.0304891	0.526978	0.0330519	40	17.3013	0.608819	0.0516582	9.0741	2.73496	0.144996	0.028123	1.03339	0.41602	2.66194	0.550224	0.614181	0.130099	0.17846	0.0920307	0.207359	0.0997592	unclear	unclear
FB9B_d	4	0.186005	0.0582811	0.50975	0.014538	62.5	18.3576	0.52394	0.0565011	13.5263	3.4881	0.115166	0.0206244	1.35609	0.385523	2.66982	0.500857	0.475967	0.0882775	0.342276	0.134255	0.181758	0.083084	unclear	unclear
FB9B_e	4	0.188094	0.0472873	0.52416	0.0236645	40.5	14.6173	0.615932	0.118987	9.78733	2.98989	0.151717	0.0334273	1.16607	0.392214	2.21425	0.349901	0.600521	0.0932995	0.158421	0.0362272	0.241058	0.11982	unclear	unclear
FB9C_a	4	0.199581	0.0558792	0.489327	0.0133965	71.75	28.918	0.558519	0.0194627	15.4361	4.30996	0.125536	0.0177826	1.58729	0.59739	5.29201	0.860867	0.457251	0.13865	0.249671	0.0101955	0.293079	0.142348	unclear	unclear
FB9C_b	4	0.205058	0.0387683	0.503364	0.0235745	51.75	25.8118	0.486248	0.0831458	12.3088	5.99927	0.115623	0.0170669	1.30092	0.318795	4.65008	0.598424	0.392048	0.0689029	0.276935	0.0249171	0.331017	0.069218	unclear	unclear
FC1A	16	0.126705	0.0167021	0.549109	0.035447	88.75	9.96995	0.538205	0.0658471	13.1361	1.09559	0.0795021	0.00552942	1.96281	0.277174	7.78267	1.81084	0.979829	0.0169115	0.0178961	0.0186912	0.00365559	0.00565742	unclear	unclear
FC1B	18	0.120048	0.0157609	0.557378	0.045464	89.4444	11.5566	0.617266	0.0995351	12.2589	1.11721	0.0844359	0.00896666	1.9525	0.214689	9.07699	1.56012	0.982602	0.0144227	0.0123432	0.0120513	0.00633602	0.010988	unclear	unclear
FC1C	33	0.148085	0.0209664	0.602419	0.042186	64.303	7.42245	0.503558	0.065506	11.0052	1.31657	0.0858092	0.00773465	1.58235	0.17355	9.4397	1.81288	0.952834	0.0248484	0.0412435	0.025634	0.00752603	0.0105249	unclear	unclear
FC1D	20	0.126875	0.0126606	0.554639	0.0267343	77.8	10.8947	0.521794	0.0489221	11.5028	1.59002	0.0772526	0.0090246	1.76525	0.194101	6.81393	1.36172	0.967159	0.0253496	0.0223853	0.0197245	0.0101177	0.0124017	unclear	unclear
FC1E	20	0.140895	0.01532	0.570542	0.0377327	73.9	10.6173	0.513416	0.08668	11.6271	1.36762	0.0806993	0.0113281	1.57695	0.135077	7.18877	1.15319	0.953276	0.0266827	0.0413277	0.0235725	0.00515524	0.00871076	unclear	unclear
FC1F	17	0.12213	0.0103051	0.54037	0.0268225	85.2353	11.1721	0.609234	0.0735839	11.3329	1.29551	0.0808316	0.0062113	1.88639	0.155025	8.45649	1.16267	0.984917	0.0169051	0.0112578	0.0135974	0.00485606	0.0118265	unclear	unclear
FC2A	18	0.144261	0.0124609	0.523251	0.0267289	139.556	13.4261	0.662186	0.0849957	24.1174	2.86112	0.114119	0.0137529	1.77232	0.131025	15.2747	1.59941	0.924766	0.0386633	0.0610146	0.031522	0.0147013	0.0109782	unclear	unclear
FC2B	33	0.128596	0.015727	0.502866	0.0345676	129.242	18.0417	0.654894	0.132	19.6699	3.37451	0.0985593	0.015333	1.44759	0.1375	15.3574	2.1813	0.939332	0.0227361	0.0432971	0.0212084	0.0177698	0.0119417	unclear	unclear
FC2C	37	0.132486	0.015163	0.546446	0.0369856	97.1892	14.1084	0.63733	0.126834	14.8503	2.19662	0.096679	0.0143304	1.39181	0.113734	12.2645	2.07729	0.954396	0.0237595	0.0301501	0.0190048	0.0152696	0.0122734	unclear	unclear
FC3	42	0.132808	0.0141394	0.599742	0.0488283	74.8095	7.64849	0.503076	0.0854333	11.1476	1.27892	0.0743167	0.00825157	1.96438	0.233622	7.73334	2.06078	0.980448	0.0172184	0.0117339	0.011063	0.00803478	0.0106105	acetylcholine	unclear
FR1	18	0.130244	0.0133601	0.56553	0.034289	173.667	21.9759	0.729668	0.0702581	25.2797	3.31472	0.106004	0.00814278	1.29473	0.169369	10.7933	1.56514	0.979753	0.0153375	0.0154646	0.0156365	0.00508855	0.00560709	unclear	unclear
FR2	18	0.132871	0.00872882	0.572273	0.0314823	89.6667	11.8222	0.808372	0.161493	13.3753	1.84946	0.120259	0.0228254	1.0816	0.12003	6.19343	1.76053	0.973691	0.015205	0.0197288	0.0188802	0.0071197	0.00930964	unclear	unclear
FS1A	44	0.165997	0.0225641	0.638272	0.0467374	91.8409	11.2971	0.663766	0.0972853	16.8731	2.73861	0.120257	0.0085038	1.01231	0.102519	9.07473	2.21999	0.982859	0.0155238	0.0128453	0.0127814	0.0046319	0.00962589	unclear	unclear
FS1B	24	0.162743	0.0204244	0.651977	0.0444774	81.7917	8.58704	0.625579	0.058522	14.6016	1.59553	0.111493	0.00910282	1.23342	0.120797	8.57175	3.04874	0.973102	0.0196068	0.0189845	0.0158829	0.00875169	0.0115222	unclear	unclear
FS2	32	0.119316	0.0112564	0.515638	0.0321213	72.5938	12.9387	0.552497	0.067902	9.47634	1.65944	0.0719671	0.0069188	1.37993	0.146295	11.9999	3.26637	0.982038	0.015573	0.0127464	0.0169789	0.00640387	0.0111344	unclear	unclear
FS3	66	0.129439	0.0192214	0.524613	0.0461637	52.9545	13.3237	0.553627	0.0946378	7.43634	1.98439	0.0770806	0.0112715	1.12563	0.185727	8.45378	2.56293	0.962383	0.0267773	0.0301487	0.029236	0.0098347	0.0158272	unclear	unclear
FS4A	58	0.112789	0.0139252	0.468787	0.0375863	42.6207	6.76116	0.568017	0.120026	5.53728	0.908048	0.0732656	0.0132821	1.20003	0.26964	6.16255	1.99279	0.942033	0.0425299	0.0357684	0.0292736	0.0249151	0.0312978	unclear	unclear
FS4B	37	0.102256	0.0168158	0.481851	0.0424231	47.6216	14.3631	0.570778	0.105638	5.56708	1.96404	0.0661891	0.014694	1.09835	0.254836	5.29379	1.49637	0.943829	0.0367427	0.0339221	0.0305051	0.0260377	0.0310794	unclear	unclear
FS4C	16	0.121398	0.0159422	0.570248	0.0490082	73.9375	5.05264	0.672888	0.123837	10.6668	1.17904	0.0961153	0.0124315	1.17119	0.137597	5.28751	1.7844	0.957875	0.0309523	0.0250419	0.0203029	0.0184477	0.0207117	unclear	unclear
GLNO	4	0.296543	0.14961	0.787601	0.057742	150.75	91.5328	0.470284	0.145886	54.3961	14.3666	0.187993	0.0219089	4.2569	2.53095	9.66819	2.68611	0.661584	0.168502	0.295427	0.143247	0.0429886	0.0392144	unclear	unclear
Giant Fiber	1	0	0	0	0	0	0	0	0	0	0	0	0	0	0	0	0	0	0	0		0		unclear	unclear
H2	2	0.15452	0.117975	0.858849	0.308739	655	155.563	0.209701	0.00924074	261.503	9.87622	0.086144	0.0209867	1.12273	1.50274	1.2215	0.526033	0.935876	0.0128388	0.0535168	0.0185967	0.0106074	0.00575794	unclear	unclear
HBeyelet	5	0.0440463	0.0177269	0.377978	0.0921422	40.4	11.6748	0.352395	0.0583035	12.1932	2.36977	0.107326	0.0114431	2.34642	0.39031	1.55886	0.249446	0.638622	0.0811442	0.186835	0.0500053	0.174543	0.0513292	unclear	unclear
HSE	1	0.133652		0.809787		808		0.123386		296.484		0.0452747		0.273515		1.81559		0.913366		0.0433168		0.0433168		glutamate	unclear
HSN	1	0.106072		0.736645		896		0.160962		243.034		0.0436598		0.233259		0.476562		0.936384		0.0368304		0.0267857		glutamate	unclear
HSS	1	0.14132		0.875235		663		0.142064		225.816		0.0483866		0.612368		0.487179		0.918552		0.0558069		0.025641		glutamate	unclear
IB001	2	0.188502	0.0164163	0.68554	0.00223753	83.5	3.53553	0.561018	0.0725188	18.683	1.06683	0.124984	0.00376611	0.723945	0.0286253	3.49706	0.850944	0.844172	0.00659804	0.1442	0.0230424	0.0116279	0.0164443	unclear	unclear
IB002	4	0.19806	0.0152494	0.599823	0.0180585	75.25	10.5	0.543553	0.0302892	16.9195	1.32704	0.122724	0.00486019	0.926371	0.0499629	2.83981	0.0777396	0.836717	0.0686964	0.150584	0.0696409	0.0147186	0.0170103	unclear	unclear
IB003	3	0.18413	0.00966006	0.619239	0.0397398	86	15.3948	0.553046	0.0284661	21.0722	4.01789	0.135334	0.00898855	0.76977	0.124949	3.24163	0.724526	0.592739	0.136887	0.329908	0.141087	0.0773532	0.0100287	unclear	unclear
IB004	17	0.220162	0.0261539	0.614516	0.0473208	72.8824	17.5495	0.506732	0.0540979	19.697	5.23906	0.136017	0.015165	1.00721	0.185654	2.89297	0.541638	0.534046	0.112604	0.307493	0.123627	0.15846	0.0777808	unclear	unclear
IB005	2	0.186012	0.0150145	0.55378	0.00215332	367	33.9411	0.552645	0.0718271	80.907	5.93503	0.122094	0.018189	1.86417	0.0972613	4.87194	0.82492	0.831642	0.0463977	0.141172	0.0477369	0.027186	0.00133921	gaba	unclear
IB006	2	0.23549	0.014538	0.72741	0.00610152	862.5	318.905	0.45606	0.0168343	271.967	114.349	0.142504	0.013082	0.961375	0.180708	5.97282	2.21416	0.920996	0.0806465	0.0721875	0.0798874	0.00681619	0.000759084	gaba	unclear
IB007	1	0.302637		0.777197		500		0.446526		196.97		0.175905		1.188		3.716		0.83		0.142		0.028		gaba	unclear
IB008	2	0.283505	0.0454547	0.847916	0.0600467	759	135.765	0.487747	0.0224768	321.841	55.3375	0.206985	0.010994	1.61691	0.0255704	11.8791	1.08608	0.960186	0.011511	0.0336271	0.00702785	0.00618666	0.00448315	unclear	unclear
IB009	2	0.305029	0.00597798	0.857374	0.00576114	598	55.1543	0.465181	0.00490133	238.759	18.1763	0.185884	0.004962	1.99438	0.131916	7.73232	0.256449	0.835694	0.045151	0.14189	0.0235694	0.0224161	0.0215816	gaba	unclear
IB010	2	0.289917	0.0460426	0.834436	0.0604126	595	14.1421	0.560157	0.0659954	229.149	19.4975	0.214625	0.00195934	1.64251	0.0414165	7.30022	0.796243	0.863064	0.0674291	0.120753	0.0492183	0.0161828	0.0182109	gaba	unclear
IB011	2	0.251526	0.010796	0.857904	0.0628111	772	260.215	0.423976	0.0119253	307.659	115.166	0.167933	0.0113961	1.05136	1.28241	6.77144	2.09099	0.770084	0.0461553	0.184004	0.0726217	0.0459113	0.0264664	unclear	unclear
IB012	1	0.211833		0.578681		500		0.573293		122.135		0.140038		1.544		4.152		0.804		0.164		0.032		gaba	unclear
IB013	1	0.255377		0.74956		975		0.44789		343.401		0.15775		1.65026		4.27795		0.884103		0.0984615		0.0174359		gaba	unclear
IB014	2	0.150811	0.0107511	0.507329	0.0218512	424.5	255.266	0.446989	0.0597787	86.8224	50.7301	0.0918664	0.0104018	2.32262	1.27673	2.95622	1.219	0.759751	0.113721	0.166468	0.0731344	0.0737807	0.0405861	gaba	unclear
IB015	2	0.114747	0.00310774	0.499672	0.0212065	164	83.4386	0.621657	0.164326	20.9695	12.6354	0.0761765	0.0118718	2.57309	0.886579	1.66829	0.177388	0.942281	0.00081537	0.0414691	0.00477142	0.0162503	0.00395605	acetylcholine	unclear
IB016	2	0.215768	0.0218657	0.641587	0.0106251	252	22.6274	0.510861	0.019219	73.8507	12.0804	0.149005	0.00547806	1.43458	0.087248	2.87557	0.277843	0.683184	0.058538	0.260688	0.0271001	0.0561283	0.0314379	glutamate	unclear
IB017	1	0.177789		0.601334		686		0.459846		145.911		0.0978086		1.70408		4.13994		0.963557		0.0276968		0.00874636		acetylcholine	unclear
IB018	2	0.260537	0.00709451	0.752789	0.020728	951.5	116.673	0.417595	0.00244034	324.596	60.2184	0.141879	0.00819902	1.95052	0.0244024	13.5714	3.58771	0.975136	0.00586904	0.0209032	0.00189575	0.00396029	0.00397329	acetylcholine	unclear
IB019	1	0.135102		0.579695		327		0.416109		56.9037		0.0724102		1.53517		2.56575		0.981651		0.0122324		0.00611621		acetylcholine	unclear
IB020	2	0.155193	0.00369569	0.506481	0.0405363	256.5	50.2046	0.555004	0.00102662	45.4271	11.0704	0.0978185	0.004626	1.94392	0.124104	4.4635	2.25528	0.948878	0.00449256	0.0494096	0.00691416	0.00171233	0.0024216	acetylcholine	unclear
IB021	2	0.148804	0.00828344	0.59291	0.0143258	367	59.397	0.617972	0.022824	68.6024	10.7966	0.115568	0.0047907	1.53147	0.27098	4.07219	1.6164	0.962885	0.00408013	0.0187361	0.0126659	0.0183788	0.00858582	unclear	unclear
IB022	4	0.20592	0.00417591	0.618048	0.0176645	189.5	21.4864	0.556839	0.0253345	43.0215	6.3372	0.125934	0.00457529	1.37642	0.0763093	4.01468	0.946103	0.934384	0.0298978	0.0590918	0.027917	0.00662672	0.0076819	acetylcholine	unclear
IB023	2	0.172582	0.00178268	0.675144	0.0238633	404.5	54.4472	0.686874	0.0676874	85.0723	8.28803	0.144557	0.00885144	0.870416	0.639766	4.54555	0.998178	0.974815	0.00688624	0.0174635	0.00235066	0.00772182	0.00453559	acetylcholine	unclear
IB024	2	0.150692	0.00661517	0.493004	0.000688321	279	22.6274	0.61119	0.0416833	47.9016	5.68719	0.10464	0.00318449	1.42028	0.0670332	6.85112	1.46177	0.965734	0.00531344	0.0272798	0.00981574	0.00698589	0.0045023	acetylcholine	unclear
IB025	2	0.204399	0.00622707	0.707411	0.0129254	414.5	36.0624	0.446447	0.051369	105.993	4.3215	0.114087	0.00786436	1.8402	0.153278	4.86192	0.486117	0.968071	0.0130135	0.0232297	0.00713882	0.00869946	0.00587465	unclear	unclear
IB026	2	0.26884	0.0443787	0.774151	0.0760318	89.5	3.53553	0.243638	0.0128854	36.1404	1.47015	0.0983765	0.00508729	0.0830835	0.0362211	7.79435	1.18487	0.842829	0.0378113	0.12906	0.0288002	0.0281109	0.00901111	unclear	unclear
IB027	2	0.163292	0.0184278	0.701475	0.173527	143.5	27.5772	0.473308	0.0481043	26.281	4.3556	0.0867885	0.00649745	1.07951	1.27574	3.85224	0.311607	0.98063	0.0159879	0.0163022	0.0116498	0.00306748	0.00433808	unclear	unclear
IB028	2	0.171022	0.0116519	0.708452	0.137836	190.5	102.53	0.546581	0.157909	34.394	15.2948	0.100028	0.0185565	0.805278	0.899138	3.96191	1.20441	0.962734	0.0311925	0.0268899	0.0218963	0.0103757	0.00929624	unclear	unclear
IB029	2	0.195974	0.0034133	0.702118	0.0521504	369.5	17.6777	0.401672	0.00999143	94.2634	3.85037	0.102479	0.00183171	1.03603	0.134148	2.6609	0.316672	0.937224	0.0221402	0.0412835	0.0287667	0.0214924	0.0066265	acetylcholine	unclear
IB030	2	0.185518	0.0176472	0.746054	0.020265	217	5.65685	0.342513	0.0122936	55.9961	1.62254	0.0883605	0.00169212	0.412593	0.165206	2.6219	0.866695	0.940072	0.00156224	0.0346164	0.00416095	0.0253117	0.00259872	unclear	unclear
IB031	2	0.226317	0.0266272	0.675126	0.0561484	211	7.07107	0.532923	0.0502914	64.1671	7.73715	0.161164	0.00115334	1.14768	0.0451636	5.74924	0.0251085	0.659138	0.0220891	0.286385	0.0205636	0.0544768	0.00152558	unclear	unclear
IB032	4	0.249805	0.0227804	0.657838	0.0294465	132.75	6.07591	0.544711	0.0333519	37.6788	1.9507	0.154445	0.00590008	1.45995	0.0732678	5.73609	0.6156	0.748425	0.0396008	0.208244	0.0366658	0.0433312	0.0097456	glutamate	unclear
IB033	2	0.315343	0.0378779	0.792509	0.0270147	238.5	7.77817	0.461449	0.00897697	95.5357	11.7382	0.184408	0.013101	1.59124	0.125994	6.41909	0.244923	0.945851	0.0219525	0.0480018	0.0132586	0.00614754	0.00869394	glutamate	unclear
IB034	2	0.211722	0.00850936	0.558747	0.0238963	92.5	2.12132	0.565984	0.0446917	23.7444	3.73925	0.14429	0.00809829	1.19412	0.0414146	5.43705	0.540374	0.770049	0.216414	0.198036	0.17128	0.032967	0.0466224	glutamate	unclear
IB035	2	0.236683	0.0953871	0.604069	0.0019734	73	25.4558	0.560924	0.00108437	21.0916	12.3897	0.154844	0.0408918	0.672927	0.540255	3.71249	0.313359	0.57033	0.324803	0.303297	0.146084	0.209091	0.295699	unclear	unclear
IB036	2	0.224463	0.0371336	0.581511	0.0376676	84	7.07107	0.591049	0.0145582	21.5377	4.44594	0.150992	0.0223053	1.17636	0.0524975	4.83921	0.281093	0.780828	0.166745	0.207225	0.167751	0.0119471	0.0010057	unclear	unclear
IB037	2	0.233572	0.0765755	0.620467	0.0405486	81	11.3137	0.634396	0.0818112	22.1163	3.75736	0.173506	0.0313246	0.994228	0.182518	3.99631	0.0528942	0.748345	0.244663	0.203709	0.176858	0.0393258	0.0556151	unclear	unclear
IB038	4	0.216664	0.013231	0.626675	0.00287437	370.5	14.5488	0.400324	0.0129797	102.566	6.14367	0.110719	0.00298914	1.59958	0.035796	7.00175	0.235011	0.908328	0.00735423	0.0437402	0.00568144	0.0479317	0.00856312	glutamate	unclear
IB039	2	0.28852	0.0485943	0.823142	0.0484464	245	12.7279	0.493046	0.0317491	89.2192	12.0287	0.179339	0.0219621	1.59319	0.287684	6.34863	0.69347	0.940211	0.0233091	0.0514647	0.0171044	0.00832444	0.00620476	glutamate	unclear
IB040	1	0.227238		0.58338		115		0.568903		31.5803		0.156227		1.18261		6.24348		0.704348		0.234783		0.0608696		glutamate	unclear
IB041	3	0.235343	0.0397329	0.599814	0.045541	78.3333	8.32666	0.598114	0.0416055	22.7177	3.17076	0.173242	0.017073	0.992336	0.0877702	3.74559	0.389042	0.5793	0.0942329	0.311004	0.112041	0.109697	0.0870373	unclear	unclear
IB042	1	0.236708		0.555374		155		0.49037		40.8738		0.129312		1.31613		6		0.690323		0.251613		0.0580645		glutamate	unclear
IB043	2	0.214143	0.0105657	0.758503	0.00311444	810	352.139	0.447548	0.05965	271.657	129.843	0.149018	0.0269629	1.10685	0.56201	8.31896	2.11769	0.883512	0.0462578	0.105788	0.038688	0.0107002	0.00756978	gaba	unclear
IB044	1	0.150948		0.544636		208		0.605257		34.3651		0.0999985		1.71635		2.08654		0.975962		0.0144231		0.00961538		acetylcholine	unclear
IB045	4	0.136904	0.0086	0.486692	0.0113368	134.75	10.9659	0.476043	0.0210664	19.3044	1.75204	0.0681539	0.00315174	2.59287	0.200947	2.20699	0.216308	0.961489	0.015295	0.0315639	0.0133237	0.00736961	0.0085599	acetylcholine	unclear
IB046	2	0.196028	0.0114752	0.73076	0.0130485	281	83.4386	0.499855	0.0534595	69.8156	19.2554	0.124452	0.0105806	0.0290011	0.00357863	5.31802	0.398783	0.990302	0.00539605	0.00744568	0.00221088	0.00147059	0.00207973	unclear	unclear
IB047	2	0.171872	0.0185885	0.65852	0.0130398	326	69.2965	0.55088	0.0448867	71.3675	20.7742	0.119173	5.4193e-05	0.852635	1.17007	4.82574	2.06909	0.985641	0.00522119	0.00988688	0.00643969	0.00447172	0.0012185	unclear	unclear
IB048	2	0.185295	0.0135547	0.630496	0.0720062	276.5	48.7904	0.413515	0.0466091	58.8264	17.5955	0.086392	0.00115393	2.30213	0.309048	5.98919	4.1397	0.962345	0.0168739	0.0181366	0.0211018	0.0195185	0.00422787	unclear	unclear
IB049	2	0.179696	0.013213	0.648091	0.0412364	272.5	24.7487	0.418174	0.0189534	57.4681	1.96116	0.0883039	0.00101316	2.07576	0.0925119	5.55494	0.341027	0.971231	0.0129565	0.014503	0.00387259	0.0142664	0.00908386	acetylcholine	unclear
IB050	2	0.248298	0.0106164	0.659612	0.0258847	417.5	96.8736	0.571864	0.0365566	135.97	30.6804	0.186424	0.0131382	1.17971	0.248326	3.55824	0.79352	0.481246	0.0119731	0.40196	0.0272147	0.116795	0.0152416	glutamate	unclear
IB051	2	0.123381	0.00125265	0.465622	0.0129884	302.5	28.9914	0.536463	0.00507432	40.7511	1.07067	0.0725353	0.00573656	1.42422	0.0570197	4.49623	0.421566	0.978751	0.00497613	0.0117362	0.00346233	0.00951299	0.00843845	acetylcholine	unclear
IB052	1	0.16898		0.566645		101		0.657779		16.83		0.109608		1.64356		2.59406		0.970297		0.029703		0		acetylcholine	unclear
IB053	2	0.202587	0.0307776	0.564178	0.0149873	157	7.07107	0.508217	0.0050848	33.3324	5.13879	0.107574	0.01071	1.92991	0.142777	3.10835	0.1445	0.959267	0.0296925	0.0281839	0.02125	0.0125487	0.00844255	acetylcholine	unclear
IB054	4	0.184932	0.0160168	0.58146	0.0280585	126.5	24.6374	0.591385	0.0324471	25.2967	5.47767	0.11767	0.00480762	1.62097	0.215146	3.11795	0.567604	0.980732	0.00841012	0.0158402	0.00905585	0.00405354	0.00488137	acetylcholine	unclear
IB055	4	0.198363	0.030932	0.538265	0.0333099	111.5	14.5258	0.527688	0.0448194	23.4783	5.35957	0.109605	0.00870778	1.81254	0.107773	2.65925	0.128096	0.946092	0.0241884	0.0248383	0.00834464	0.0276139	0.0214591	acetylcholine	unclear
IB056	1	0.135442		0.496149		135		0.627518		19.8241		0.092148		1.42222		3.34074		0.992593		0		0.00740741		acetylcholine	unclear
IB057	2	0.119857	0.00150029	0.463915	0.0165735	147.5	21.9203	0.684662	0.0101536	19.3707	2.5807	0.0900078	6.38016e-05	1.41079	0.00831465	3.18173	0.428418	0.978714	0.0127513	0.0212865	0.0127513	0	0	acetylcholine	unclear
IB058	1	0.244191		0.619262		325		0.442083		91.5175		0.124487		2.04308		6.29846		0.772308		0.196923		0.0307692		glutamate	unclear
IB059	2	0.244939	0.0164887	0.577827	0.000275092	243.5	4.94975	0.492104	0.00494592	68.4161	0.983468	0.138291	0.00340901	1.30999	0.208589	3.4291	0.00579713	0.574949	7.15695e-05	0.307422	0.0576373	0.117628	0.0575657	glutamate	unclear
IB060	2	0.22683	0.00244738	0.726562	0.0403121	413.5	24.7487	0.649945	0.073041	128.999	12.9564	0.202052	0.0145147	1.22822	0.0700909	3.92809	0.948253	0.918038	0.00877483	0.072579	0.000923884	0.00938328	0.00969871	gaba	unclear
IB061	2	0.206454	0.0204204	0.747221	0.0278097	343.5	28.9914	0.650869	0.196806	93.009	6.51643	0.173257	0.0263184	0.413976	0.0206409	8.26768	1.03127	0.99553	0.00243577	0.00292161	0.000246584	0.00137363	0.0019426	acetylcholine	unclear
IB062	1	0.185373		0.646159		233		0.487504		51.0009		0.106709		0.969957		3.50215		0.95279		0.0472103		0		acetylcholine	unclear
IB063	1	0.120685		0.460195		135		0.673767		17.0736		0.0852119		1.51852		2.94815		0.977778		0.0222222		0		acetylcholine	unclear
IB064	2	0.172868	0.0139602	0.578063	0.0107533	367	178.191	0.45648	0.0901038	68.7533	28.4833	0.0865116	0.0103036	2.78382	1.31503	1.94898	0.866748	0.927988	0.0272575	0.0689234	0.0257578	0.00308889	0.00149976	acetylcholine	unclear
IB065	1	0.251515		0.568766		328		0.559711		91.6409		0.156379		1.20122		5.92073		0.259146		0.39939		0.341463		glutamate	unclear
IB066	1	0.177992		0.622216		113		0.596382		23.3063		0.123004		0.0619469		4.39823		0.955752		0.0353982		0.00884956		unclear	unclear
IB067	1	0.179163		0.628756		105		0.606568		21.4724		0.124042		0.0190476		3.7619		0.942857		0.0571429		0		unclear	unclear
IB068	2	0.183175	0.00217513	0.671471	0.0493671	202.5	14.8492	0.568742	0.0447889	42.761	0.794371	0.120081	0.00288346	1.34364	1.20045	5.13149	2.10477	0.979423	0.0224602	0.0153683	0.0150945	0.00520833	0.0073657	unclear	unclear
IB069	1	0.14523		0.612419		144		0.422328		23.4022		0.0686349		0.673611		2.90278		0.965278		0.0277778		0.00694444		unclear	unclear
IB070	2	0.151795	0.000595192	0.614578	0.0677962	121.5	26.163	0.564039	0.155569	20.8545	6.34216	0.0946519	0.0176416	1.3975	0.481343	3.81467	0.495514	0.985714	0.0202031	0.0142857	0.0202031	0	0	acetylcholine	unclear
IB071	2	0.157052	0.0171244	0.606597	0.00621417	127.5	28.9914	0.560482	0.112919	20.8012	3.25324	0.0928694	0.0252382	1.45974	0.697953	3.96821	0.417629	0.98857	0.00294702	0.00805128	0.00183073	0.00337838	0.00477775	acetylcholine	unclear
IB072	4	0.142827	0.0196318	0.565084	0.0293821	130.5	15.6098	0.609836	0.0842412	21.4939	5.3433	0.100823	0.0276389	1.33323	0.452405	4.52176	1.03575	0.972357	0.012896	0.0198968	0.0122108	0.00774587	0.000930383	acetylcholine	unclear
IB073	4	0.150157	0.0165711	0.572429	0.0456713	107.75	13.4505	0.608951	0.103722	18.1675	2.98923	0.10195	0.0150124	1.39814	0.332642	3.70684	0.440957	0.97221	0.00656512	0.0229845	0.00270623	0.00420643	0.00486266	acetylcholine	unclear
IB074	2	0.170013	0.0157675	0.600266	0.0304217	140	26.8701	0.613927	0.0685224	26.5836	3.80195	0.117456	0.0188822	1.62417	0.437995	5.22969	0.458247	0.956157	0.0269406	0.0334217	0.02389	0.0104215	0.00305057	acetylcholine	unclear
IB075	2	0.156965	0.00080807	0.639987	0.0411857	147	5.65685	0.700729	0.192198	24.7503	0.837152	0.118067	0.0329131	1.15936	0.15044	3.78039	0.806952	0.932478	0.0262631	0.0572176	0.0314699	0.0103043	0.00520678	acetylcholine	unclear
IB076	2	0.129934	0.0176226	0.561552	0.0305695	137	15.5563	0.6296	0.111824	19.1817	4.64867	0.0885178	0.0269691	0.642053	0.840656	4.97935	0.343467	0.985307	0.00166842	0.0113149	0.00644617	0.00396825	0.00561196	unclear	unclear
IB077	2	0.170197	0.000538714	0.624991	0.0210902	131.5	7.77817	0.758638	0.180568	25.1085	1.37362	0.144796	0.0338374	1.08771	0.50565	3.502	1.54607	0.992063	0.0112239	0.00793651	0.0112239	0	0	unclear	unclear
IB078	2	0.182306	0.0147495	0.684303	0.022244	139.5	3.53553	0.760909	0.0745461	28.8369	2.30955	0.157605	0.024013	0.786316	0.740401	3.06068	1.11162	0.98188	0.0156658	0.0181197	0.0156658	0	0	unclear	unclear
IB079	2	0.159939	0.0171838	0.689369	0.0450334	144.5	45.9619	0.631332	0.128847	27.0577	9.99072	0.117854	0.0302904	0.917676	0.691698	3.70695	0.37656	0.914901	0.0564287	0.0627774	0.0248615	0.0141243	0.0199748	unclear	unclear
IB080	2	0.181578	0.01701	0.704601	0.0263716	136	15.5563	0.677572	0.111021	29.0905	6.88614	0.145374	0.0414267	0.682041	0.738277	3.17086	1.25178	0.984	0.0226274	0.008	0.0113137	0.008	0.0113137	unclear	unclear
IB081	1	0.150331		0.603678		109		0.561298		16.9198		0.0871289		0.40367		5.45872		0.981651		0.00917431		0.00917431		unclear	unclear
IB082	4	0.15571	0.0197393	0.626958	0.0799244	125.25	25.5	0.671121	0.0877275	22.7053	3.07675	0.124213	0.0277241	1.23281	0.781859	4.02125	0.560562	0.972889	0.0165588	0.0189948	0.01364	0.00831284	0.00743496	unclear	unclear
IB083	2	0.140991	0.0111464	0.625021	0.0156024	103	1.41421	0.600988	0.0727202	17.0817	1.48629	0.0991304	0.00202673	1.20956	0.119584	3.7122	0.20304	0.975584	0.0209306	0.0244155	0.0209306	0	0	acetylcholine	unclear
IB084	4	0.151645	0.0190047	0.604641	0.0399334	105	7.39369	0.645718	0.118297	19.0396	2.89082	0.117255	0.0269356	1.41998	0.15527	4.16548	0.815821	0.981002	0.0196715	0.00960402	0.00759153	0.0102935	0.0150606	acetylcholine	unclear
IB085	3	0.185757	0.017869	0.653021	0.025605	210.667	21.3854	0.492598	0.0094521	45.835	5.85107	0.106981	0.00307887	1.88939	0.446447	2.29622	0.120052	0.971864	0.014757	0.0230635	0.0190823	0.00479512	0.00453254	acetylcholine	unclear
IB086	1	0.136667		0.509859		142		0.641854		20.5229		0.0927657		1.58451		3.28873		0.964789		0.028169		0.00704225		acetylcholine	unclear
IB087	3	0.119608	0.00994222	0.476	0.0362823	134	15	0.708301	0.081937	17.1002	0.810997	0.090305	0.00270024	1.23119	0.0404899	2.23409	0.127869	0.982962	0.00969355	0.00503826	0.00444451	0.0120001	0.00706005	acetylcholine	unclear
IB088	3	0.114534	0.00148678	0.510128	0.0229521	123	8.544	0.568578	0.0401512	15.7369	0.124976	0.072739	0.000375775	1.48709	0.219772	2.32936	0.469488	0.985852	0.0132692	0.00537634	0.0093121	0.00830032	0.00807485	acetylcholine	unclear
IB089	2	0.109183	0.00524811	0.523037	0.00506491	117	11.3137	0.559092	0.0561032	15.6753	1.1774	0.0749025	0.00589987	1.24114	0.12606	1.61662	0.114019	0.984	0.0226274	0.00917431	0.0129744	0.00917431	0.0129744	unclear	unclear
IB090	2	0.120108	0.00597074	0.505194	0.00186247	110.5	13.435	0.600484	0.0237475	14.3716	0.151051	0.0784571	0.0056297	1.57153	0.171876	3.65128	0.367147	0.971865	0.0162191	0.00911716	0.0011085	0.0190182	0.0151106	acetylcholine	unclear
IB091	2	0.125947	0.00180006	0.542499	0.00526128	109	4.24264	0.606908	0.0112902	14.9341	0.568563	0.0831544	0.00161777	1.10445	0.0543195	2.12567	0.329253	0.976668	0.0203698	0.0133929	0.0189404	0.00918127	0.000357365	acetylcholine	unclear
IB092	2	0.264664	0.00496862	0.690384	0.0188713	440.5	31.8198	0.478917	0.0411798	137.364	12.5535	0.149364	0.0157003	2.19782	0.197286	4.73271	0.863662	0.774502	0.0837089	0.162416	0.0342055	0.0630819	0.0495034	glutamate	unclear
IB093	2	0.272824	0.0298812	0.639191	0.00656045	359	31.1127	0.476252	0.025881	117.936	1.58923	0.156641	0.00296474	1.60179	0.42048	4.74577	0.660202	0.69238	0.060144	0.208844	0.00159709	0.0987757	0.0617411	glutamate	unclear
IB094	1	0.27084		0.568262		275		0.461028		92.0832		0.154374		1.76727		7.51273		0.392727		0.385455		0.221818		glutamate	unclear
IB095	2	0.211278	0.0252993	0.633965	0.0106297	242.5	119.501	0.411346	0.0419755	65.4811	36.4909	0.109481	0.019282	0.780987	1.00603	4.58813	1.30748	0.836111	0.0796121	0.131247	0.0782025	0.0326424	0.00140967	unclear	unclear
IB096	1	0.244748		0.620757		139		0.50055		40.4875		0.145798		2.06475		2.76259		0.784173		0.158273		0.057554		glutamate	unclear
IB097	2	0.288168	0.0537787	0.748504	0.0289935	387	63.6396	0.508295	0.0137503	147.951	39.1412	0.192967	0.0249335	1.76425	0.0387668	6.01103	1.5001	0.764498	0.0270506	0.213999	0.021451	0.0215034	0.00559965	glutamate	unclear
IB098	2	0.228684	0.0199063	0.700069	0.0453559	115	9.89949	0.669773	0.217299	33.2312	4.05718	0.192106	0.0556995	1.66538	0.29935	4.29182	0.517021	0.840392	0.0293018	0.147313	0.0119139	0.0138889	0.0196419	glutamate	unclear
IB099	6	0.233911	0.0546219	0.69246	0.046523	81.1667	9.78604	0.648421	0.0790124	20.7183	2.85285	0.166125	0.0278391	1.13974	0.270354	2.60501	0.148276	0.889337	0.0773045	0.100305	0.0757746	0.0104099	0.00530889	unclear	unclear
IB100	1	0.228749		0.608614		61		0.655476		13.6774		0.146971		1.72131		2.90164		0.934426		0.0655738		0		glutamate	unclear
IB101	1	0.181215		0.642114		163		0.513391		52.4904		0.165326		1.81595		5.55828		0.711656		0.196319		0.0920245		glutamate	unclear
IB102	4	0.224705	0.0336832	0.549857	0.0206175	77.25	6.65207	0.521803	0.103962	20.4057	1.91659	0.139438	0.0373363	1.76711	0.286864	3.86748	0.439499	0.495377	0.0853272	0.235157	0.0514605	0.269466	0.0674833	glutamate	unclear
IB103	3	0.195753	0.0141087	0.571984	0.00666072	83.6667	7.63763	0.593355	0.118055	18.9175	0.805366	0.134741	0.0295827	1.08651	0.0802762	4.38966	1.05365	0.645571	0.0691026	0.210392	0.0167217	0.144037	0.0601895	unclear	unclear
IB104	1	0.20908		0.585164		71		0.637866		18.0988		0.162601		1.71831		3.92958		0.577465		0.309859		0.112676		glutamate	unclear
IB105	1	0.201951		0.553222		70		0.678031		17.2945		0.167517		1.9		3.7		0.6		0.342857		0.0571429		glutamate	unclear
IB106	3	0.172603	0.0144726	0.583081	0.025242	64	3	0.4976	0.0310352	14.9744	1.09627	0.116172	0.00215681	1.37536	0.0689592	3.39535	0.151384	0.675134	0.0633054	0.189056	0.0850943	0.13581	0.0596424	unclear	unclear
IB107	3	0.167264	0.0222886	0.522433	0.0245348	53	6.55744	0.649955	0.0913183	10.9178	1.80468	0.132733	0.00870611	1.34604	0.336193	3.15062	0.376893	0.747463	0.0901154	0.212711	0.063306	0.0398254	0.038534	unclear	unclear
IB108	3	0.210896	0.0471688	0.588999	0.0407339	50	15.1327	0.555715	0.179982	13.4545	3.13351	0.14915	0.0380031	1.57718	0.254587	4.35873	0.740726	0.599319	0.0726654	0.247328	0.0592407	0.153353	0.0757891	unclear	unclear
IB109	2	0.300017	0.00193908	0.652375	0.0222851	329.5	140.714	0.441879	0.0287195	125.282	41.139	0.171313	0.0070704	1.96785	0.254521	6.55034	0.672808	0.554262	0.0336963	0.317113	0.0495842	0.128626	0.0158879	glutamate	unclear
IB110	1	0.315511		0.693403		265		0.486231		96.6903		0.177411		1.60755		7.66792		0.781132		0.196226		0.0226415		glutamate	unclear
IB111	1	0.216596		0.746406		507		0.443647		139.872		0.122394		1.20316		7.01381		0.984221		0.0118343		0.00394477		acetylcholine	unclear
IB112	2	0.216159	0.0293642	0.800268	0.0641255	1031.5	642.76	0.331226	0.102909	409.067	215.049	0.133837	0.0264679	0.533183	0.636387	6.50045	0.0349	0.898181	0.0545351	0.0752512	0.0283825	0.026568	0.0261525	unclear	unclear
IB113	2	0.23688	0.00893222	0.762118	0.0649721	498.5	183.141	0.559244	0.00357549	144.625	39.6677	0.165276	0.0172555	3.07759	0.193047	1.31716	0.0611989	0.970917	0.0163585	0.0193607	0.00711281	0.00972244	0.00924574	acetylcholine	unclear
IB114	2	0.26499	0.00573324	0.731033	0.0220383	567.5	24.7487	0.447454	0.0146281	192.018	1.53557	0.151442	0.00286564	1.65967	0.0920942	6.71321	0.585575	0.918337	0.0126367	0.0463326	0.0166695	0.0353302	0.00403276	gaba	unclear
IB115	4	0.206956	0.0359958	0.622637	0.0159581	291.75	134.753	0.428135	0.0199583	71.3982	27.8162	0.108011	0.0122941	2.85949	1.14631	2.15882	0.120376	0.916318	0.0258163	0.0744868	0.0268231	0.00919481	0.0048016	acetylcholine	unclear
IB116	1	0.203315		0.530724		336		0.421975		89.3855		0.112257		1.78274		5.74107		0.821429		0.157738		0.0208333		gaba	unclear
IB117	1	0.185381		0.530301		377		0.575302		83.8201		0.12791		1.45093		5.12202		0.732095		0.198939		0.0689655		glutamate	unclear
IB118	1	0.114854		0.441982		372		0.715926		46.0839		0.0886899		1.3172		4.62097		0.916667		0.0564516		0.0268817		unclear	unclear
IB119	1	0.202834		0.645821		190		0.536518		42.3983		0.119724		1.31053		2.47895		0.963158		0.0157895		0.0210526		acetylcholine	unclear
IbSpsP	24	0.120664	0.0160894	0.628828	0.0569636	102.208	21.9703	0.494574	0.0490959	14.9479	3.12565	0.0724317	0.00572796	1.84085	0.175727	6.51263	1.08537	0.946141	0.0253684	0.0416487	0.0241214	0.0120547	0.00996549	glutamate	glutamate
KCa'b'-ap1	91	0.133161	0.0128179	0.630455	0.0527163	143.297	19.4374	0.637054	0.0716885	21.9772	2.28153	0.0976593	0.00647437	1.77427	0.210639	4.27005	0.421981	0.982044	0.0133264	0.0117917	0.0110216	0.00688774	0.00878443	acetylcholine	acetylcholine
KCa'b'-ap2	127	0.111924	0.00935555	0.547955	0.0415188	159.661	13.3263	0.72382	0.0617588	19.991	1.38369	0.0905817	0.00577569	1.52949	0.156958	3.99859	0.343354	0.988341	0.0103346	0.00616607	0.00788827	0.00563166	0.00659391	acetylcholine	acetylcholine
KCa'b'-m	119	0.105148	0.00886801	0.512156	0.0402095	160.311	15.0962	0.770745	0.0761271	18.3428	1.26928	0.0882055	0.00707852	1.48317	0.142669	4.12435	0.423951	0.987667	0.00924696	0.00803575	0.00791388	0.00436171	0.00494767	acetylcholine	acetylcholine
KCab-c	252	0.0695842	0.00807159	0.342003	0.0232956	68.0873	10.0072	0.715949	0.169789	5.24324	0.957924	0.0546309	0.0122122	2.29627	0.27124	6.14126	0.606667	0.978568	0.0189734	0.0111492	0.0140217	0.0113398	0.0141875	acetylcholine	acetylcholine
KCab-m	354	0.0675326	0.00669565	0.336337	0.0220029	94.2062	12.6065	0.730954	0.127409	7.12985	0.746132	0.055475	0.00963942	2.12016	0.214732	5.78897	0.663768	0.978336	0.016927	0.0115508	0.0118806	0.0107286	0.0133523	acetylcholine	acetylcholine
KCab-p	60	0.0558547	0.00448662	0.340146	0.0242281	152.3	12.0427	0.816804	0.0808829	9.9915	0.67706	0.0536282	0.00538415	1.68413	0.153754	4.54417	0.324995	0.971011	0.0132907	0.0152544	0.0089931	0.0139185	0.0097729	acetylcholine	acetylcholine
KCab-s	223	0.0644589	0.00555346	0.34469	0.0252999	119.036	11.434	0.766494	0.0872745	8.53626	0.772795	0.0549449	0.00587152	1.95393	0.166508	4.98574	0.434559	0.977576	0.0138865	0.0122169	0.0109539	0.0103046	0.00973205	acetylcholine	acetylcholine
KCg-d	99	0.0919022	0.00955813	0.483391	0.0380181	110.929	19.0431	0.675666	0.0739553	11.6638	2.13691	0.0709249	0.00697456	1.9081	0.190613	5.0498	0.439521	0.976851	0.0202117	0.00967359	0.00984429	0.0138683	0.0158289	acetylcholine	acetylcholine
KCg-m	590	0.0868985	0.00778076	0.468048	0.0350372	134.932	13.9409	0.767946	0.0918406	13.4808	1.242	0.076731	0.00856905	1.76582	0.16399	5.67697	0.467035	0.978936	0.0160165	0.0112485	0.0113466	0.0101244	0.01034	acetylcholine	acetylcholine
KCg-s1	1	0.0860467		0.435428		452		0.836909		44.5736		0.0825311		1.82743		5.64381		0.969027		0.00663717		0.0243363		acetylcholine	acetylcholine
KCg-s2	1	0.107172		0.548273		301		0.602579		35.887		0.0718429		1.95681		6.12957		0.980066		0.013289		0.00664452		acetylcholine	acetylcholine
KCg-s3	1	0.093143		0.498589		212		0.649948		22.4461		0.068815		1.92925		5.47642		0.990566		0		0.00943396		acetylcholine	acetylcholine
KCg-s4	1	0.103674		0.588336		146		0.668919		17.2508		0.0790367		2.0411		5.13014		0.986301		0.00684932		0.00684932		acetylcholine	acetylcholine
KCg-t	8	0.0869576	0.00851265	0.480828	0.031101	115.625	9.00694	0.723606	0.101096	11.9079	0.631139	0.0744894	0.00952472	1.82599	0.157069	5.55856	0.595297	0.976398	0.0114056	0.00512776	0.00618466	0.0182413	0.011793	acetylcholine	acetylcholine
LAL001	1	0.152132		0.501601		498		0.569131		90.4228		0.103338		1.89357		5.75703		0.769076		0.174699		0.0562249		glutamate	unclear
LAL002	1	0.262177		0.773377		397		0.515998		123.765		0.160863		2.20655		6.02519		0.926952		0.0528967		0.0201511		glutamate	unclear
LAL003	1	0.156353		0.536663		231		0.648876		40.1189		0.112693		1.24675		3.91775		0.974026		0.00865801		0.017316		acetylcholine	unclear
LAL004	1	0.180236		0.593179		147		0.611777		27.6507		0.115075		1.41497		3.19048		0.945578		0.0272109		0.0272109		acetylcholine	unclear
LAL005	3	0.198271	0.0210323	0.682761	0.0715088	114.333	7.63763	0.612189	0.046329	22.9717	0.749106	0.123072	0.00787458	1.06686	0.0675632	3.58698	0.46533	0.975775	0.0203712	0.018207	0.0169134	0.00601822	0.00522777	acetylcholine	unclear
LAL006	3	0.130281	0.00486519	0.5394	0.0211792	119.333	21.4554	0.650084	0.0311026	16.9977	3.35615	0.0924641	0.0059571	1.00949	0.0245029	2.52912	0.426681	0.967413	0.00788067	0.0225845	0.00533163	0.0100025	0.0104413	acetylcholine	unclear
LAL007	2	0.13661	0.000272253	0.559244	0.00341904	406	63.6396	0.488575	0.0413716	64.4248	6.05547	0.0777055	0.00167183	1.72485	0.0404691	2.43047	0.777222	0.926019	0.00114658	0.049321	0.000764388	0.0246605	0.000382194	acetylcholine	unclear
LAL008	2	0.166896	0.0242045	0.590053	0.0108963	317	9.89949	0.554403	0.0020168	62.6741	8.05376	0.109464	0.0110656	1.73229	0.679777	5.76647	0.499058	0.673367	0.0924082	0.284339	0.0736534	0.0422939	0.0187548	glutamate	unclear
LAL009	1	0.174887		0.65677		531		0.585958		126.29		0.139361		1.47458		6.14501		0.913371		0.0602637		0.0263653		acetylcholine	unclear
LAL010	2	0.161952	0.0201786	0.619066	0.00830891	474	248.902	0.766584	0.212869	93.5432	57.4489	0.145013	0.0252469	1.42098	0.61434	6.78805	2.64733	0.987274	0.00376004	0.00874032	0.00286931	0.00398554	0.000890728	acetylcholine	unclear
LAL011	1	0.187052		0.685367		317		0.48801		68.2951		0.105138		1.81388		8.4795		0.952681		0.022082		0.0252366		acetylcholine	unclear
LAL012	1	0.197564		0.694863		320		0.435713		77.3704		0.105348		1.76875		7.075		0.95625		0.034375		0.009375		acetylcholine	unclear
LAL013	1	0.161171		0.531723		416		0.49094		70.9506		0.083732		2.24519		5.26442		0.865385		0.0817308		0.0528846		acetylcholine	unclear
LAL014	1	0.15863		0.542803		695		0.601675		134.456		0.116401		1.61439		14.764		0.948201		0.0374101		0.0143885		acetylcholine	unclear
LAL015	1	0.162497		0.560299		421		0.486602		76.4354		0.0883459		1.95012		5.85986		0.84323		0.130641		0.0261283		acetylcholine	unclear
LAL016	1	0.152175		0.556634		465		0.563131		82.198		0.0995446		2.18925		7.17849		0.898925		0.083871		0.0172043		acetylcholine	unclear
LAL017	1	0.14327		0.539167		291		0.564027		47.1491		0.0913863		2.62199		4.95876		0.924399		0.0446735		0.0309278		acetylcholine	unclear
LAL018	1	0.141066		0.541326		713		0.746974		126.746		0.132786		1.69004		13.8205		0.98878		0.00420757		0.00701262		acetylcholine	unclear
LAL019	2	0.184374	0.00656449	0.597726	0.0273444	249.5	0.707107	0.505156	0.00383113	51.6625	0.205151	0.1046	0.000912209	2.08243	0.190118	5.26705	0.366355	0.977952	0.00289658	0.0160402	0.00571365	0.00600803	0.00281707	acetylcholine	unclear
LAL020	2	0.11532	0.00466161	0.509963	0.0551218	123.5	21.9203	0.685118	0.0627861	15.1725	4.48936	0.0828071	0.00249362	1.58343	0.314411	4.58523	0.390152	0.996403	0.0050871	0.00359712	0.0050871	0	0	acetylcholine	unclear
LAL021	3	0.102949	0.0112353	0.485325	0.0192985	126	7.93725	0.829776	0.0881589	13.9347	0.645733	0.0915056	0.00338579	1.19609	0.161616	5.93865	1.55354	0.970634	0.0125209	0.0265174	0.0118285	0.002849	0.00493462	acetylcholine	unclear
LAL022	6	0.153415	0.0297364	0.557695	0.0283085	192.667	100.681	0.682673	0.220674	38.5178	22.0225	0.129681	0.0291032	1.25512	0.535474	9.02185	0.871328	0.93999	0.0928475	0.0522604	0.084957	0.0153486	0.0137468	unclear	unclear
LAL023	2	0.169831	0.0081256	0.65708	0.0569551	178.5	26.163	0.494515	0.0383743	33.8593	2.63845	0.094028	0.000806906	1.92912	0.0648779	8.61528	1.17164	0.962897	0.00939967	0.00820114	0.00275933	0.0289023	0.012159	acetylcholine	unclear
LAL024	1	0.119935		0.478272		146		0.752179		18.6396		0.0960297		1.42466		4.26027		0.979452		0.0136986		0.00684932		acetylcholine	unclear
LAL025	2	0.132219	0.0014887	0.538214	0.0166521	245.5	26.163	0.533506	0.0620999	35.3699	4.16386	0.0767677	0.0080794	1.62227	0.132423	3.65524	0.583993	0.962513	0.015516	0.0144924	0.00442473	0.0229943	0.0110913	acetylcholine	unclear
LAL026	2	0.138973	0.00920737	0.529949	0.0409861	206	62.2254	0.44434	0.026126	31.7246	13.0648	0.0670096	0.00391595	2.01565	0.0570574	5.55151	0.526786	0.979827	0.0110693	0.00617284	0.00872971	0.0161728	0.00541242	acetylcholine	unclear
LAL027	1	0.167918		0.626311		194		0.540324		36.0275		0.100343		1.89691		9.81443		0.948454		0.0206186		0.0309278		acetylcholine	unclear
LAL028	2	0.133698	0.0281232	0.559507	0.0733001	137	24.0416	0.61287	0.106441	20.0119	7.99952	0.0859639	0.00515224	1.46596	0.387914	4.91418	0.562165	0.996753	0.0045916	0	0	0.00324675	0.0045916	acetylcholine	unclear
LAL029	4	0.116639	0.00654193	0.521362	0.0106797	108.75	6.84957	0.564425	0.05201	13.7508	0.341264	0.0713738	0.00522814	1.80029	0.183602	3.89381	0.431481	0.987999	0.0147815	0.00450597	0.00520473	0.00679955	0.00875693	acetylcholine	unclear
LAL030_a	4	0.148954	0.0211902	0.569638	0.0380457	152.75	24.8646	0.710076	0.0357414	25.4504	6.44063	0.117347	0.0174346	1.62106	0.137121	6.30447	0.830417	0.981497	0.0149583	0.00585661	0.00791907	0.0114198	0.00607557	acetylcholine	unclear
LAL030_b	2	0.152536	0.00166972	0.585477	0.0177554	124.5	0.707107	0.689574	0.0341558	21.3251	0.0774126	0.118121	0.00609252	1.51832	0.0881374	5.10248	0.680967	0.979903	0.00579371	0.0160645	9.12396e-05	0.00403226	0.00570247	acetylcholine	unclear
LAL031	2	0.188714	0.00624589	0.660561	0.0113909	136.5	20.5061	0.59472	0.0430285	28.4653	5.62213	0.123361	0.00301007	1.94517	0.339774	7.87371	1.33994	0.978558	0.00713939	0.00740962	0.00111313	0.0140321	0.00825252	acetylcholine	unclear
LAL032	4	0.129965	0.00735801	0.529044	0.0203539	124.75	10.6262	0.672296	0.0381698	17.5537	1.11589	0.0946312	0.00312774	1.6037	0.200161	7.38176	0.289318	0.990139	0.00757983	0.00815975	0.00695268	0.00211864	0.00423729	acetylcholine	unclear
LAL033	2	0.112484	0.0075304	0.5014	0.0863354	124.5	13.435	0.703744	0.0243868	15.2259	0.415586	0.0863211	0.00398353	1.5767	0.119029	11.1977	1.62006	0.980727	0.0149589	0.0118105	0.00440508	0.00869565	0.0122975	acetylcholine	unclear
LAL034	3	0.131518	0.0112295	0.52414	0.0112384	121.667	16.1658	0.644635	0.00374333	17.7029	2.7812	0.0935919	0.00220697	1.71287	0.0594241	7.87242	0.462732	0.975774	0.00511417	0.0194301	0.00544846	0.00479616	0.0083072	acetylcholine	unclear
LAL035	2	0.122751	0.0126018	0.516339	0.0173749	135	14.1421	0.721123	0.027954	17.8568	2.92972	0.0949764	0.0020026	1.55641	0.0163854	5.25917	0.0723687	0.974207	0.00253583	0.0108966	0.00409634	0.0148966	0.00156051	acetylcholine	unclear
LAL036	2	0.109313	0.00664558	0.509573	0.031211	118	11.3137	0.659584	0.0422404	14.1475	0.737441	0.0791353	0.00159902	1.47958	0.0160196	10.1475	3.55135	1	0	0	0	0	0	acetylcholine	unclear
LAL037	2	0.130632	0.00139312	0.505057	0.00544617	103.5	0.707107	0.622274	0.0104821	14.7116	0.0662907	0.0884623	0.00249287	1.9368	0.116575	7.48222	0.25632	0.975775	0.0206614	0.00970874	0.0137302	0.0145164	0.00693113	acetylcholine	unclear
LAL038	1	0.121055		0.547126		102		0.626232		13.8711		0.0851617		1.63725		9.43137		1		0		0		acetylcholine	unclear
LAL039	3	0.118272	0.00852359	0.474836	0.00408749	98.6667	9.29157	0.686696	0.0310433	12.9416	1.23058	0.0900068	0.000630347	1.75924	0.163559	8.89386	0.923155	0.972669	0.0125469	0	0	0.0273311	0.0125469	acetylcholine	unclear
LAL040	2	0.26615	0.0101371	0.748654	0.000624153	690	55.1543	0.463853	0.11307	254.714	26.1193	0.170603	0.0378182	1.62595	0.522464	9.48613	5.15172	0.892381	0.00881911	0.0689664	0.0149831	0.0386522	0.00616399	gaba	unclear
LAL041	2	0.171846	0.000941301	0.727846	0.02571	472	26.8701	0.377377	0.0390575	132.638	3.78617	0.105978	0.00796971	0.327826	0.0546171	13.7802	0.988226	0.936338	0.00362418	0.0562779	0.0047019	0.00738458	0.00107772	acetylcholine	unclear
LAL042	2	0.167918	0.0140616	0.574832	0.00181366	273	26.8701	0.599467	0.0297386	52.1521	11.4736	0.113483	0.00834376	1.56852	1.02672	5.60824	0.331244	0.685403	0.0830017	0.251766	0.0943661	0.0628303	0.0113644	glutamate	unclear
LAL043	5	0.147213	0.024056	0.539394	0.0203093	176.4	26.4348	0.675354	0.0522542	30.9114	6.36413	0.117385	0.00916574	0.878622	0.11885	5.741	0.977926	0.911483	0.0394537	0.0722845	0.0380208	0.017279	0.012263	gaba	unclear
LAL044	1	0.15045		0.5349		245		0.658073		42.6597		0.114584		1.13061		3.0898		0.963265		0.0204082		0.0163265		acetylcholine	unclear
LAL045	1	0.172384		0.578408		593		0.621429		116.58		0.122169		1.75717		5.72007		0.934233		0.0590219		0.00674536		gaba	unclear
LAL046	1	0.179802		0.558414		605		0.740612		134.936		0.165182		1.9719		9.07107		0.923967		0.0595041		0.0165289		gaba	unclear
LAL047	1	0.281924		0.857287		484		0.394439		200.109		0.163081		2.64463		6.96074		0.93595		0.053719		0.0103306		gaba	unclear
LAL048	5	0.165964	0.010657	0.634779	0.0433937	136.6	13.5757	0.554511	0.05622	26.8506	4.3123	0.108641	0.0149796	0.796061	0.0621848	4.92493	0.667839	0.956018	0.0266344	0.0382555	0.021253	0.00586237	0.00580287	unclear	unclear
LAL049	1	0.155345		0.653231		132		0.943053		23.0559		0.164719		1.2197		3.85606		0.992424		0.00757576		0		gaba	unclear
LAL050	2	0.169871	0.0198108	0.553967	0.0266307	88	8.48528	0.769284	0.0397358	17.1484	3.36727	0.148795	0.00734571	1.57084	0.055042	6.18669	1.19533	0.984043	0.0225672	0.0121951	0.0172465	0.00609756	0.00862325	gaba	unclear
LAL051	1	0.224543		0.638274		433		0.480183		118.793		0.131738		2.81062		9.06005		0.732102		0.235566		0.0323326		glutamate	unclear
LAL052	1	0.238379		0.630716		396		0.56557		112.374		0.160493		1.95455		8.90152		0.823232		0.111111		0.0656566		glutamate	unclear
LAL053	1	0.272026		0.673048		398		0.58166		131.213		0.191762		1.82161		5.60553		0.711055		0.266332		0.0226131		glutamate	unclear
LAL054	1	0.222654		0.640506		463		0.695242		125.135		0.187904		1.41685		3.66955		0.803456		0.172786		0.0237581		glutamate	unclear
LAL055	1	0.134517		0.557056		370		0.537354		63.3626		0.092022		1.69189		4.44865		0.967568		0.0243243		0.00810811		acetylcholine	unclear
LAL056	3	0.207581	0.0196815	0.592446	0.0268426	148.667	28.2194	0.652496	0.0544537	33.1265	3.85087	0.146101	0.00316644	1.13158	0.149118	2.36164	0.157676	0.932243	0.0180306	0.0452861	0.0184932	0.0224714	0.000679659	gaba	unclear
LAL057	1	0.134779		0.53065		125		0.77103		18.6216		0.114863		1.736		1.944		0.984		0.008		0.008		acetylcholine	unclear
LAL058	2	0.155366	0.00841523	0.65298	0.0235817	134.5	16.2635	0.588425	0.0510196	23.4076	1.87393	0.102478	0.00468596	1.68282	0.287599	4.2378	0.3708	0.973466	0.00846575	0.0156198	0.0124033	0.0109144	0.00393756	acetylcholine	unclear
LAL059	3	0.175722	0.00840045	0.622768	0.0208125	117	6.55744	0.809409	0.159138	23.2452	2.82996	0.159178	0.0228224	1.28164	0.115907	2.84304	0.375078	0.961739	0.0585731	0.0301306	0.0445472	0.00813008	0.0140817	gaba	unclear
LAL060	5	0.175106	0.0288837	0.555573	0.0049591	108.8	13.3679	0.63017	0.109795	20.7451	3.46497	0.118596	0.012188	1.51257	0.144034	5.39355	0.938876	0.945807	0.023181	0.0412713	0.0233658	0.0137364	0.00928569	gaba	unclear
LAL061	3	0.144381	0.00786332	0.510367	0.0210536	81.6667	4.93288	0.75247	0.117828	13.5986	0.982596	0.125511	0.0219194	1.47405	0.0341984	3.8555	0.208242	0.983385	0.0144564	0.0167084	0.0145241	0	0	gaba	unclear
LAL062	5	0.150326	0.0179151	0.544223	0.0466787	110.2	21.6495	0.714185	0.19825	19.7798	5.3059	0.124975	0.0288035	1.29668	0.169437	4.5876	1.40015	0.936112	0.0675308	0.0450529	0.0542214	0.0182403	0.0142459	gaba	unclear
LAL063	1	0.142438		0.530425		78		0.564194		12.4916		0.0903551		1.5		3.58974		0.961538		0.025641		0.0128205		gaba	unclear
LAL064	1	0.130859		0.521489		99		0.815867		12.7812		0.10533		1.60606		1.76768		1		0		0		acetylcholine	unclear
LAL065	3	0.131148	0.0136749	0.593051	0.0439105	85	1.73205	0.784207	0.00900461	11.7506	0.8186	0.108597	0.0107439	1.59349	0.191319	2.60997	0.734357	0.992248	0.0134268	0.00803213	0.0139121	0	0	acetylcholine	unclear
LAL066	2	0.165499	0.0239032	0.531538	0.000528016	96	0	0.70773	0.118717	16.6706	0.104713	0.122963	0.0213874	1.16146	0.0220971	5.25	0.206239	0.973958	0.0368285	0.0260417	0.0368285	0	0	gaba	unclear
LAL067	5	0.173148	0.0132781	0.56906	0.0244428	89.2	5.31037	0.657719	0.124037	16.8842	2.02916	0.122959	0.0151381	1.24438	0.121492	4.30243	0.541837	0.97697	0.0276358	0.0175199	0.0161011	0.00481928	0.0107762	gaba	unclear
LAL068	2	0.171928	0.0067513	0.523233	0.0347803	106	1.41421	0.825931	0.226686	19.3072	1.03712	0.151231	0.0473527	1.21727	0.0429236	3.8202	0.0824486	0.933778	0.0275668	0.0520249	0.0207066	0.0141967	0.00686023	gaba	unclear
LAL069	5	0.183321	0.0208765	0.580145	0.0344925	83.6	1.14018	0.631004	0.114725	16.9677	2.07601	0.127161	0.0203793	1.30867	0.0182824	4.53188	0.851488	0.95679	0.0292712	0.0336565	0.0326599	0.00955317	0.0100555	gaba	unclear
LAL070	3	0.169642	0.00365135	0.515407	0.0304608	89.6667	14.5029	0.913599	0.172827	16.7881	2.00961	0.170909	0.0256321	1.08437	0.0518501	3.75443	0.236503	0.953618	0.0279032	0.0431766	0.02271	0.00320513	0.00555144	unclear	unclear
LAL071	3	0.171354	0.0256599	0.546492	0.0320055	59.3333	12.0139	0.505325	0.0484511	10.6584	3.07859	0.090183	0.0166504	1.33257	0.00826758	4.4868	0.186802	0.943277	0.00692291	0.0385193	0.020141	0.0149452	0.0141632	unclear	unclear
LAL072	1	0.21599		0.695527		605		0.819176		162.433		0.219936		1.12727		5.64463		0.928926		0.0578512		0.0132231		glutamate	unclear
LAL073	2	0.299842	0.0836367	0.84597	0.0242709	507.5	152.028	0.492519	0.0195968	217.962	36.6532	0.215308	0.0205104	1.9308	1.64289	8.14168	7.67094	0.852764	0.0102329	0.125915	0.00129349	0.0213211	0.00893944	glutamate	unclear
LAL074	2	0.262896	0.105064	0.895037	0.0410771	463.5	16.2635	0.466601	0.0227707	188.073	26.4364	0.189103	0.0240089	1.14493	1.4971	6.70262	6.8664	0.904709	0.0408982	0.0709199	0.0158185	0.0243712	0.0250797	unclear	unclear
LAL075	2	0.191496	0.0114636	0.629079	0.0404111	295	84.8528	0.590554	0.0180851	73.3972	17.3144	0.148194	0.0124644	1.8878	0.916929	8.07204	4.82596	0.85442	0.00127139	0.102487	0.00550937	0.0430926	0.00678077	glutamate	unclear
LAL076	2	0.236799	0.00379851	0.72382	0.00544293	368.5	17.6777	0.587181	0.0755453	129.504	7.19699	0.206217	0.024974	2.04561	0.261237	8.33722	3.87339	0.908089	0.0147796	0.0673678	0.0197948	0.0245436	0.00501516	glutamate	unclear
LAL077	2	0.146655	0.0246563	0.469951	0.0255678	146	4.24264	0.718527	0.068241	24.408	0.810008	0.119875	0.00393854	1.17886	0.0536295	3.59818	0.864942	0.973014	0.028275	0.0135636	0.00929225	0.0134228	0.0189827	gaba	unclear
LAL078	4	0.164352	0.00858959	0.496025	0.0259211	131.25	9.28709	0.668183	0.0230487	23.3184	0.929255	0.118825	0.00236492	1.33328	0.0391877	5.13246	0.605134	0.966515	0.017389	0.0137298	0.00971769	0.0216831	0.0196164	gaba	unclear
LAL079	2	0.164782	0.00177833	0.475333	0.0069218	127	0	0.618525	0.00132094	22.3599	0.144598	0.1089	0.000936802	1.27953	0.0501099	4.44094	0.579048	0.972441	0.00556777	0.00787402	0.0111355	0.019685	0.0167033	gaba	unclear
LAL080	3	0.166106	0.0102786	0.505549	0.0211405	126.333	4.6188	0.650327	0.0493811	21.8893	0.288197	0.112583	0.00507716	1.39716	0.0785912	4.43876	0.756384	0.970893	0.00517003	0.00792278	0.000295906	0.0211844	0.00497915	gaba	unclear
LAL081	1	0.185156		0.598942		465		0.7103		98.1781		0.14997		2.66452		4.04516		0.989247		0.0107527		0		acetylcholine	unclear
LAL082	1	0.0573932		0.382729		836		0.708159		64.0756		0.0542772		1.19856		1.69737		0.910287		0.0729665		0.0167464		unclear	unclear
LAL083	2	0.229948	0.0023967	0.787579	0.0251122	491	29.6985	0.768448	0.0218668	166.545	7.94387	0.260708	0.00408071	0.0172124	0.0032793	13.9528	0.0114952	0.82955	0.0544964	0.149244	0.0485783	0.021206	0.00591802	unclear	unclear
LAL084	2	0.271871	0.15529	0.863205	0.105773	452	121.622	0.475598	0.0496892	176.595	9.59523	0.190946	0.0420618	1.38499	1.86666	6.11154	6.65308	0.91041	0.0494201	0.0404453	0.00462527	0.0491448	0.0540453	unclear	unclear
LAL085	2	0.224326	0.0123035	0.820219	0.0542057	163.5	13.435	0.556175	0.0573927	45.7134	1.05944	0.155406	0.00688056	0.0357518	0.0230111	4.55009	0.529998	0.781961	0.0222414	0.182644	0.0539314	0.0353952	0.03169	unclear	unclear
LAL086	6	0.200665	0.0397894	0.591723	0.0492838	104.167	48.5815	0.635873	0.0359505	25.8315	9.38876	0.1655	0.0236673	1.3313	0.709626	3.14254	1.10125	0.70721	0.150263	0.194359	0.117656	0.0984313	0.0687679	unclear	unclear
LAL087	8	0.257429	0.0421961	0.640243	0.0779147	70.75	27.7733	0.590573	0.0576853	20.6305	6.47884	0.176126	0.0133058	1.29976	0.80161	3.25145	1.41436	0.667527	0.105462	0.217549	0.093347	0.114924	0.0584277	unclear	unclear
LAL088	2	0.215928	0.00235036	0.658726	0.0170243	140	5.65685	0.639906	0.0602639	35.8804	0.263776	0.16379	0.00762119	0.85192	0.0950319	5.88235	0.343155	0.799428	0.0283074	0.168096	0.0118429	0.0324755	0.0164645	unclear	unclear
LAL089	2	0.228443	0.00834282	0.703547	0.0155531	124.5	10.6066	0.625216	0.0268996	31.8912	3.02953	0.160119	0.00846311	0.644425	0.0435417	3.39986	0.147657	0.855381	0.000961489	0.112859	0.00961489	0.0317599	0.0086534	unclear	unclear
LAL090	12	0.216579	0.0373524	0.68507	0.0527584	93.1667	28.0222	0.711452	0.0887459	23.5769	5.60852	0.184101	0.0292763	1.07087	0.42809	3.58794	2.63843	0.724197	0.117474	0.187309	0.0842493	0.088494	0.0598149	unclear	unclear
LAL091	4	0.214338	0.025342	0.615111	0.0291209	79.5	11.2694	0.632999	0.0521672	17.9267	1.38769	0.143118	0.00350788	0.85173	0.0573629	5.65042	0.561711	0.800262	0.0444747	0.142074	0.0141221	0.0576646	0.0331466	unclear	unclear
LAL092	3	0.148987	0.0109915	0.540344	0.0263092	71	10.5357	0.634226	0.0454888	12.4327	1.3551	0.111357	0.00534072	0.941049	0.111035	6.1965	1.57895	0.839198	0.0555581	0.111626	0.0498706	0.049177	0.0323726	unclear	unclear
LAL093	2	0.206162	0.0206159	0.626589	0.00251305	84	19.799	0.664682	0.0861471	22.1272	1.02951	0.176897	0.0108559	0.747959	0.134206	3.41939	0.330464	0.630612	0.103901	0.286735	0.0591661	0.0826531	0.0447353	unclear	unclear
LAL094	5	0.169832	0.0248821	0.622109	0.0635458	67.6	10.1637	0.578021	0.053072	13.5757	2.23046	0.11579	0.00837397	0.391829	0.214296	4.53308	0.654617	0.769108	0.0475232	0.178962	0.0515335	0.0519297	0.0218941	unclear	unclear
LAL095	5	0.159884	0.0208824	0.591322	0.0737183	65.2	3.11448	0.58338	0.0547551	14.2659	2.02334	0.126554	0.0104538	0.672072	0.143524	4.49094	0.638088	0.768255	0.0755571	0.170783	0.057658	0.0609619	0.0308974	unclear	unclear
LAL096	3	0.120113	0.00531325	0.486212	0.0254801	62.6667	12.0554	0.635591	0.126377	9.57812	2.32642	0.0958267	0.0138702	0.618198	0.131597	1.38414	0.146112	0.782483	0.0687601	0.108119	0.048125	0.109398	0.0376651	unclear	unclear
LAL097	3	0.110264	0.00716897	0.535556	0.0297705	61.6667	2.3094	0.555165	0.00429402	8.07394	0.892592	0.0726596	0.00700071	0.498969	0.116413	1.48928	0.342349	0.858847	0.0292275	0.0649269	0.00248523	0.0762263	0.0271742	unclear	unclear
LAL098	1	0.265572		0.81467		405		0.58525		147.738		0.213491		2.25432		7.60247		0.864198		0.125926		0.00987654		gaba	unclear
LAL099	1	0.175882		0.557121		452		0.818567		83.9604		0.152051		2.18584		4.6792		0.913717		0.0752212		0.0110619		gaba	unclear
LAL100	2	0.163785	0.0105049	0.515805	0.014341	479	223.446	0.693338	0.127987	87.0011	48.8924	0.121539	0.00917187	2.19019	0.493205	4.34527	1.86726	0.907721	0.00714448	0.0750598	0.000414975	0.0172195	0.00672951	gaba	unclear
LAL101	1	0.134234		0.562223		514		0.474391		84.9061		0.0783631		1.69844		5.88911		0.941634		0.040856		0.0175097		gaba	unclear
LAL102	1	0.179044		0.639754		576		0.586207		142.85		0.145381		1.44097		6.84028		0.892361		0.0972222		0.0104167		gaba	unclear
LAL103	1	0.162718		0.492742		273		0.651214		48.959		0.116787		1.9011		1.98535		0.791209		0.175824		0.032967		gaba	unclear
LAL104	1	0.118942		0.515889		288		0.646915		48.685		0.109358		1.24306		4.67708		0.774306		0.1875		0.0381944		gaba	unclear
LAL105	1	0.144093		0.511514		191		0.613962		31.5444		0.101398		1.14136		4.69634		0.78534		0.167539		0.0471204		gaba	unclear
LAL106	1	0.160324		0.675844		210		0.574186		39.1747		0.107112		0.895238		7.72857		0.97619		0.0190476		0.0047619		acetylcholine	unclear
LAL107	1	0.162933		0.70101		226		0.702557		43.6006		0.135539		0.911504		8.19912		0.977876		0.0221239		0		acetylcholine	unclear
LAL108	1	0.165972		0.784904		464		0.676712		110.164		0.160667		0.012931		8.50216		0.87069		0.0948276		0.0344828		unclear	unclear
LAL109	1	0.155957		0.516471		308		0.684688		51.8993		0.115373		1.8539		2.30195		0.831169		0.142857		0.025974		gaba	unclear
LAL110	5	0.11473	0.0122908	0.473799	0.027185	147.8	14.8896	0.63029	0.0540727	19.3313	1.21304	0.0824912	0.00446555	1.42088	0.222075	3.88357	0.619339	0.96386	0.0219081	0.0279204	0.018889	0.00822011	0.00329521	unclear	unclear
LAL111	1	0.221354		0.671812		414		0.65512		104.772		0.165792		1.68116		1.8599		0.956522		0.031401		0.0120773		gaba	unclear
LAL112	2	0.205651	0.0203915	0.663402	0.0228312	341.5	17.6777	0.620095	0.081031	79.7376	2.72249	0.144296	0.00650716	2.70932	0.196153	5.33247	0.909635	0.925051	0.0458145	0.0605026	0.0382799	0.0144463	0.00753456	gaba	unclear
LAL113	2	0.19915	0.00185943	0.643729	0.0209262	350	22.6274	0.656845	0.00258599	81.7544	4.70533	0.153466	0.00169508	1.74649	0.0240168	7.23539	0.166741	0.791777	0.0107821	0.165538	0.00546046	0.0426851	0.00532164	gaba	unclear
LAL114	1	0.178913		0.558131		313		0.608949		60.758		0.118206		1.83067		4.45367		0.980831		0.0159744		0.00319489		acetylcholine	unclear
LAL115	1	0.175202		0.592915		273		0.53516		54.1863		0.106221		2.47253		6.84982		0.978022		0.010989		0.010989		acetylcholine	unclear
LAL116	1	0.110436		0.552237		297		0.667395		38.8558		0.0873137		1.75084		3.08081		0.96633		0.030303		0.003367		acetylcholine	unclear
LAL117	2	0.12437	0.00453996	0.572563	0.0468152	176	16.9706	0.702833	0.0931747	24.3425	1.42253	0.0971417	0.00920091	0.492865	0.0877003	2.40653	0.477123	0.969188	0.00908194	0.0308121	0.00908194	0	0	unclear	unclear
LAL118	1	0.267858		0.72275		595		0.420711		192.069		0.135808		1.81849		5.88739		0.863866		0.0689076		0.0672269		gaba	unclear
LAL119	1	0.207778		0.783676		421		0.538783		124.037		0.158739		1.92874		17.7387		0.897862		0.0902613		0.0118765		acetylcholine	unclear
LAL120	4	0.254201	0.0452677	0.771439	0.045757	482.5	176.253	0.54721	0.0567319	161.506	45.1628	0.187088	0.0168407	1.93456	1.6216	7.43647	5.23902	0.672982	0.0773472	0.272754	0.0722527	0.054264	0.0146673	unclear	unclear
LAL121	2	0.204648	0.0289573	0.808005	0.0417685	503.5	53.033	0.652203	0.0599284	175.577	18.0273	0.227492	0.0215079	1.48379	0.399244	5.58561	3.28637	0.829635	0.0649143	0.14607	0.0548338	0.0242953	0.0100804	unclear	unclear
LAL122	1	0.200892		0.841474		425		0.655173		120.287		0.185433		0.503529		8.34118		0.847059		0.124706		0.0282353		gaba	unclear
LAL123	2	0.194351	0.137523	0.624721	0.157013	608	114.551	0.648251	0.116157	139.99	72.1053	0.149751	0.0783483	1.74375	1.33919	6.01428	4.78075	0.777588	0.18728	0.186077	0.176945	0.0363354	0.0103349	unclear	unclear
LAL124	2	0.123593	0.0240799	0.505159	0.0417437	500.5	98.2878	0.799091	0.228812	71.3826	8.25157	0.112338	0.00260138	1.79305	1.44638	4.38244	1.78883	0.856855	0.145373	0.113237	0.115482	0.029908	0.0298909	unclear	unclear
LAL125	1	0.161311		0.761535		490		0.747732		107.783		0.164474		0.0142857		8.66327		0.808163		0.153061		0.0387755		unclear	unclear
LAL126	2	0.201997	0.0157805	0.802572	0.00490956	341.5	23.3345	0.577078	0.0397141	96.2733	2.51816	0.162682	0.00417533	0.0301805	0.0165731	8.51458	0.233938	0.929557	0.00481331	0.0482166	0.00291716	0.022226	0.00773047	unclear	unclear
LAL127	2	0.163601	0.016493	0.573871	0.0123932	296.5	13.435	0.663595	0.0740059	59.7738	0.169553	0.134225	0.020622	1.19417	0.0851134	9.75072	1.35284	0.833584	0.0234623	0.144525	0.0220694	0.0218909	0.00139293	gaba	unclear
LAL128	1	0.131195		0.560292		924		0.876269		140.295		0.133047		1.96212		3.11364		0.885281		0.0941558		0.0205628		unclear	unclear
LAL129	2	0.189774	0.000825448	0.581888	0.00798506	380	29.6985	0.493895	0.0188634	82.6884	10.307	0.107181	0.000914936	2.95254	0.0986351	9.23388	1.28801	0.935402	0.0031878	0.0566793	0.0025689	0.00791892	0.000618895	acetylcholine	unclear
LAL130	2	0.169735	0.00550444	0.614424	0.0376967	345.5	86.9741	0.525346	0.0736335	78.6024	12.5595	0.120151	0.0056029	1.33492	0.372885	3.25763	1.31047	0.951111	0.0204935	0.037465	0.0217109	0.0114242	0.00121738	acetylcholine	unclear
LAL131	2	0.296804	0.0289573	0.906762	0.0377675	256	29.6985	0.385249	0.0384509	103.549	4.8101	0.155917	0.00470366	1.97448	0.132384	7.45807	1.56679	0.85462	0.0190423	0.122751	0.0050946	0.0226285	0.0139477	glutamate	unclear
LAL132	2	0.277846	0.00866865	0.826592	0.023474	128.5	4.94975	0.544348	0.0442596	40.4121	2.36805	0.171266	0.0173537	1.74655	0.229874	4.05336	0.66378	0.803606	0.0956094	0.152818	0.0554115	0.0435758	0.0401979	glutamate	unclear
LAL133	5	0.174192	0.0166051	0.616334	0.043105	120.6	12.7789	0.726707	0.124599	24.7678	4.8502	0.146909	0.019108	1.16193	0.0436155	3.36394	0.355818	0.787345	0.0376228	0.158351	0.0418982	0.0543038	0.0257856	glutamate	unclear
LAL134	2	0.209273	0.0206217	0.73144	0.0109405	434	106.066	0.430114	0.0496882	118.454	37.1491	0.116854	0.0218201	0.862454	0.163957	6.58261	1.06817	0.943658	0.000893891	0.0440566	0.007155	0.0122858	0.00626111	gaba	unclear
LAL135	2	0.192642	0.0424584	0.711156	0.0749051	289.5	116.673	0.44235	0.00829654	70.9233	38.6617	0.105149	0.0187303	2.01179	0.0584848	4.50884	2.55741	0.944386	0.0239945	0.0529258	0.0201928	0.00268817	0.00380165	acetylcholine	unclear
LAL136_a	3	0.107911	0.000930137	0.514159	0.00918774	181.333	14.2244	0.564233	0.0430913	22.4688	0.49638	0.0699147	0.000840861	1.3163	0.0586453	3.88583	0.255051	0.984911	0.00947673	0.0070365	0.00609436	0.00755865	0.00395151	acetylcholine	unclear
LAL136_b	3	0.0902226	0.0120505	0.48685	0.0246967	195.333	13.6504	0.58587	0.0296314	20.0139	3.77516	0.0599514	0.0101614	1.26808	0.107352	3.28502	0.482735	0.979344	0.0215556	0.0100303	0.00872586	0.00966256	0.0124385	acetylcholine	unclear
LAL137	2	0.174822	0.00149594	0.659688	0.0150305	598.5	91.2168	0.619717	0.0880978	124.66	18.9232	0.129091	0.0184302	2.36456	0.300125	5.15472	1.76279	0.9645	0.00541052	0.0261113	0.00279813	0.00938872	0.00261239	acetylcholine	unclear
LAL138	2	0.273781	0.0890383	1.0112	0.174479	418	176.777	0.263589	0.102736	243.828	18.6037	0.155154	0.0174196	4.13115	5.81889	3.81817	3.04912	0.904066	0.0101778	0.0825272	0.00569778	0.0134067	0.00448	unclear	unclear
LAL139	1	0.212574		0.68848		371		0.446411		101.692		0.122362		2.21833		3.0593		0.878706		0.110512		0.0107817		gaba	unclear
LAL140	1	0.249852		0.618011		267		0.512976		76.4921		0.146961		1.99625		2.44944		0.752809		0.217228		0.0299625		gaba	unclear
LAL141	1	0.170488		0.673891		737		0.546649		172.1		0.12765		1.91723		7.18453		0.989145		0.00678426		0.00407056		acetylcholine	unclear
LAL142	1	0.254968		0.776261		564		0.40358		224.939		0.160959		2.6773		8.59929		0.636525		0.241135		0.12234		gaba	unclear
LAL143	1	0.196841		0.659547		373		0.446987		87.4045		0.104742		1.18767		3.23056		0.959786		0.0348525		0.00536193		gaba	unclear
LAL144	3	0.150118	0.0231042	0.609817	0.111767	241.333	74.0698	0.526181	0.0771031	48.1033	30.1418	0.0971071	0.0234151	2.28183	0.10186	6.0433	0.955369	0.966589	0.0100039	0.0242361	0.00308893	0.0119327	0.0111551	acetylcholine	unclear
LAL145	2	0.177323	0.00358418	0.616596	0.00587961	238.5	10.6066	0.426396	0.0135494	44.9411	3.78205	0.0802252	0.000640717	2.44166	0.03076	1.99353	0.290839	0.966424	0.0014932	0.0208531	0.00500223	0.012723	0.00649544	acetylcholine	unclear
LAL146	1	0.248627		0.683465		340		0.500768		98.7582		0.145456		1.31471		3.94118		0.755882		0.197059		0.0470588		glutamate	unclear
LAL147	4	0.22027	0.0473436	0.60592	0.0953333	231.5	74.281	0.44669	0.0511897	59.157	19.9539	0.11513	0.0301718	1.46603	0.128736	6.73222	1.12818	0.789443	0.0538791	0.163515	0.0506001	0.0470416	0.015572	glutamate	unclear
LAL148	1	0.225149		0.578794		140		0.435141		36.6694		0.113974		1.47143		7.10714		0.764286		0.1		0.135714		glutamate	unclear
LAL149	2	0.174458	0.00767377	0.489454	0.00874442	142.5	4.94975	0.495632	0.0352759	25.6148	0.219702	0.0892959	0.0102068	1.44649	0.0502438	5.50313	1.0893	0.814526	0.0282926	0.154134	0.0144947	0.0313393	0.0137979	glutamate	unclear
LAL150	4	0.185075	0.0460668	0.554257	0.0738349	131	19.3218	0.492764	0.0600861	27.6165	6.75744	0.106315	0.0346527	1.25402	0.24351	4.34272	0.282107	0.7547	0.0950495	0.187275	0.07574	0.0580258	0.0266671	glutamate	unclear
LAL151	1	0.133444		0.466584		148		0.580822		23.9031		0.093807		1.52027		5.17568		0.804054		0.155405		0.0405405		glutamate	unclear
LAL152	1	0.180017		0.874026		272		0.554794		60.116		0.122618		0.0257353		6.72794		0.959559		0.0294118		0.0110294		unclear	unclear
LAL153	1	0.132112		0.665706		179		0.44026		30.4089		0.0747923		0.0446927		4.03352		0.96648		0.027933		0.00558659		unclear	unclear
LAL154	2	0.15324	0.0123672	0.450682	0.00364045	425	138.593	0.538146	0.163368	70.3847	18.0168	0.0891973	0.0207815	2.00279	0.601533	4.32758	0.804928	0.904219	0.0403084	0.0584987	0.0092078	0.037282	0.0311006	acetylcholine	unclear
LAL155	4	0.165029	0.0127504	0.582331	0.0210249	314	57.7408	0.505494	0.0245963	57.4044	9.14576	0.0926604	0.00224531	1.87659	0.273328	6.62407	1.52637	0.960104	0.00720106	0.0298311	0.00580898	0.0100648	0.00415645	acetylcholine	unclear
LAL156	2	0.194466	0.0687989	0.73944	0.0685234	355	2.82843	0.417761	0.0768117	94.5677	23.3761	0.108733	0.00618079	0.457452	0.0740375	5.74307	0.559655	0.957729	0.00432049	0.0183184	0.0021378	0.0239524	0.00218269	acetylcholine	unclear
LAL157	1	0.172722		0.708665		288		0.424033		63.2643		0.0931464		0.677083		5		0.954861		0.0347222		0.0104167		acetylcholine	unclear
LAL158	2	0.220097	0.0669163	0.759214	0.0550181	190	11.3137	0.387897	0.00168245	51.0401	1.36596	0.104489	0.00946256	2.46556	3.35112	3.50147	1.98353	0.974081	0.0133431	0.0155955	0.00651458	0.010323	0.00682854	unclear	unclear
LAL159	2	0.184567	0.00446176	0.666845	0.0314519	591.5	88.3883	0.555185	0.00753155	130.069	22.9006	0.121816	0.00163546	1.77261	0.452568	8.05554	3.08074	0.895263	0.00108529	0.0954241	0.0012815	0.00931305	0.000196211	acetylcholine	unclear
LAL160	2	0.152558	0.0043184	0.638367	0.0255961	255	22.6274	0.495985	0.0137362	46.5246	0.919517	0.0906835	0.00375213	2.53367	0.92041	9.34357	2.48456	0.97478	0.00608097	0.0233754	0.00347172	0.00209205	0.00295861	acetylcholine	unclear
LAL161	2	0.138669	0.00157414	0.604658	0.00730632	262.5	79.9031	0.580037	0.195823	42.6983	9.49581	0.0942141	0.024157	2.00871	0.994032	8.64823	2.98264	0.959194	0.0178084	0.0246751	0.000570299	0.0161305	0.0183787	acetylcholine	unclear
LAL162	2	0.152961	0.0229446	0.706098	0.0111832	270	97.5807	0.626579	0.145325	48.1142	23.1158	0.110737	0.0395198	1.19291	1.5252	4.42046	0.728121	0.959913	0.00663117	0.0296746	0.000249058	0.0104125	0.00638211	unclear	unclear
LAL163	2	0.17903	0.00512936	0.631937	0.0123644	239.5	60.1041	0.518078	0.0482207	49.4804	9.1297	0.107614	0.00270498	2.34977	0.524736	4.73668	2.66422	0.947259	0.00437853	0.0509684	0.006886	0.00253807	0.00358937	acetylcholine	unclear
LAL164	2	0.177554	0.0114592	0.627953	0.00251195	204.5	0.707107	0.588451	0.0967001	42.0738	3.209	0.121878	0.0295504	2.03803	0.785037	5.51506	3.30727	0.978001	0.00338167	0.0195481	0.00684788	0.00245098	0.00346621	acetylcholine	unclear
LAL165	1	0.137429		0.589701		371		0.493749		61.8671		0.0823365		0.951482		2.40162		0.975741		0.0134771		0.0107817		acetylcholine	unclear
LAL166	1	0.192311		0.588067		233		0.442428		47.3241		0.0898605		2.72532		2.21888		0.93133		0.0343348		0.0343348		acetylcholine	unclear
LAL167	2	0.150724	0.0185147	0.664442	0.0745285	155	55.1543	0.473514	0.0140051	28.5016	12.7952	0.0856589	0.0111833	1.08243	0.153148	2.86251	0.170053	0.950942	0.00377057	0.0361713	0.021995	0.0215517	0.0304787	acetylcholine	unclear
LAL168	1	0.167832		0.691909		136		0.418772		25.3172		0.0779569		1.73529		3.80882		0.970588		0.0220588		0.00735294		acetylcholine	unclear
LAL169	1	0.181101		0.670743		360		0.479066		75.2285		0.100109		1.94722		7.71667		0.961111		0.0333333		0.00555556		acetylcholine	unclear
LAL170	1	0.152601		0.632477		319		0.509505		57.191		0.091345		1.14734		4.17555		0.965517		0.0219436		0.0125392		acetylcholine	unclear
LAL171	2	0.186434	0.0659142	0.69501	0.0229681	203	11.3137	0.439038	0.0859653	43.1679	10.6412	0.091382	0.00982669	2.57522	2.52261	7.85227	0.266946	0.928752	0.00647902	0.0639446	0.00340277	0.00730344	0.00307625	acetylcholine	unclear
LAL172	2	0.172284	0.0754228	0.677054	0.0122389	211	14.1421	0.547029	0.057028	42.2625	13.579	0.108774	0.0310722	2.33524	2.7202	7.24778	0.817548	0.934175	0.0156954	0.0565498	0.00961465	0.00927489	0.00608079	unclear	unclear
LAL173	2	0.167408	0.00473257	0.689729	0.0338674	155.5	4.94975	0.562111	0.0399948	31.8243	0.568505	0.115335	0.0139115	2.37583	1.79451	6.53232	4.93962	0.868028	0.00874814	0.122538	0.0220898	0.00943396	0.0133416	acetylcholine	unclear
LAL174	2	0.155509	0.014887	0.663407	0.00956717	177	4.24264	0.521557	0.0743172	33.9965	5.06333	0.0991336	0.00173052	2.20364	1.62905	6.60335	2.96673	0.868103	0.0727426	0.126341	0.0648859	0.00574713	0.00812766	acetylcholine	unclear
LAL175	4	0.158695	0.0146987	0.621136	0.0424453	206	48.833	0.536992	0.0565934	38.9764	11.0353	0.100775	0.0107933	1.70457	0.629632	5.8845	1.30153	0.972211	0.0165591	0.0153413	0.0127919	0.0143409	0.00744612	acetylcholine	unclear
LAL176	2	0.208429	0.00616914	0.706118	0.104035	203.5	14.8492	0.600007	0.136772	43.9605	3.87397	0.129318	0.0275599	1.54779	0.811336	4.91434	0.817259	0.9616	0.0249958	0.0360636	0.0216915	0.00259067	0.00366377	acetylcholine	unclear
LAL177	2	0.179582	0.00835151	0.676075	0.0105923	207.5	12.0208	0.666159	0.0777071	41.4395	1.43153	0.134113	0.0278839	1.55791	0.959227	4.3778	0.100792	0.976259	0.0122556	0.0214266	0.00898195	0.00251256	0.0035533	acetylcholine	unclear
LAL178	1	0.125231		0.56934		109		0.529836		15.0327		0.0730722		0.779817		1.33028		0.990826		0.00917431		0		unclear	unclear
LAL179	2	0.141721	0.0374652	0.592199	0.0320845	78.5	12.0208	0.492222	0.103406	11.9075	1.00669	0.0741531	0.00198196	0.866256	0.249752	1.39056	0.275992	0.959934	0.0241508	0.0400657	0.0241508	0	0	unclear	unclear
LAL180	2	0.131072	0.00379417	0.651024	0.0198403	79.5	3.53553	0.451456	0.0117055	11.2212	0.334104	0.0637301	0.000715251	0.46484	0.308421	1.31201	0.110646	0.987013	0.0183664	0.00609756	0.00862325	0.00609756	0.00862325	unclear	unclear
LAL181	1	0.169157		0.616493		313		0.503148		57.8978		0.0930708		1.58147		2.97444		0.984026		0.00958466		0.00638978		acetylcholine	unclear
LAL182	1	0.187892		0.694629		368		0.446164		86.1631		0.104464		0.986413		6.52446		0.975543		0.00543478		0.0190217		acetylcholine	unclear
LAL183	2	0.184161	0.0539973	0.75316	0.0124004	321.5	20.5061	0.384734	0.0757084	78.1038	6.3585	0.0925615	0.00487934	1.6105	1.58732	4.38991	3.47657	0.970039	0.012908	0.0204698	0.00790381	0.00949085	0.00500415	acetylcholine	unclear
LAL184	1	0.158286		0.537677		263		0.500157		45.9154		0.0873191		3.72624		3.38023		0.885932		0.0912548		0.0228137		acetylcholine	unclear
LAL185	2	0.134803	0.0100849	0.504288	0.0168474	306	18.3848	0.558129	0.00321663	45.4464	1.83475	0.0829364	0.00115867	1.94013	0.0890966	5.2276	0.582514	0.970813	0.00748966	0.0160912	0.00827645	0.0130955	0.000786792	acetylcholine	unclear
LAL186	1	0.123312		0.504309		218		0.621049		31.0211		0.0883744		2.15138		4.62385		0.963303		0.0229358		0.0137615		acetylcholine	unclear
LAL187	2	0.145617	0.0251342	0.591868	0.0582572	99	5.65685	0.48518	0.0289484	15.0273	0.340438	0.0736386	0.00148202	1.81063	0.0891742	2.85319	0.341594	0.980174	0.0131521	0	0	0.0198263	0.0131521	acetylcholine	unclear
LAL188	3	0.148816	0.00617742	0.572528	0.0225743	109	4.3589	0.537486	0.0276896	16.1741	0.829012	0.0796725	0.00184769	2.02964	0.0891146	2.84388	0.221341	0.981631	0.000750943	0.0183686	0.000750943	0	0	acetylcholine	unclear
LAL189	2	0.184173	0.00849198	0.703235	0.0283215	93.5	16.2635	0.483988	0.0565714	19.8851	1.2614	0.103261	0.00059939	0.765679	0.0726817	2.08786	0.272413	0.984379	0.00484545	0.0156214	0.00484545	0	0	unclear	unclear
LAL190	1	0.159013		0.637918		548		0.515112		117.572		0.110516		1.17883		6.09307		0.965328		0.020073		0.0145985		acetylcholine	unclear
LAL191	2	0.174685	0.00071394	0.592659	0.0553155	255.5	85.5599	0.61208	0.0990304	46.2112	18.0004	0.109112	0.0113278	2.33999	0.534519	2.3761	0.850995	0.988543	0.00169834	0.00316456	0.00447536	0.00829276	0.00277702	acetylcholine	unclear
LAL192	2	0.166466	0.00715388	0.622209	0.030851	271	62.2254	0.746383	0.0504841	46.006	10.8514	0.126643	0.00937816	2.03154	0.322962	2.71034	0.0482975	0.981666	0.00100867	0.0113698	0.00261067	0.00696455	0.00361934	acetylcholine	unclear
LAL193	1	0.164499		0.728133		315		0.527048		68.476		0.114572		0.0888889		6.51429		0.984127		0.00634921		0.00952381		unclear	unclear
LAL194	2	0.178334	0.00987352	0.6731	0.0104182	262.5	13.435	0.551611	0.00824035	54.3598	2.00798	0.11426	7.80231e-05	1.33141	0.0735302	6.66086	0.375625	0.965531	0.00715163	0.0268397	0.00676116	0.00762904	0.000390462	acetylcholine	unclear
LAL195	1	0.132764		0.619884		306		0.524602		50.118		0.0859215		0.0392157		4.76797		0.964052		0.0228758		0.0130719		unclear	unclear
LAL196	6	0.125239	0.0127483	0.631848	0.0512432	148.333	13.8948	0.651509	0.0943986	22.1349	4.14081	0.0976111	0.0232827	1.01635	1.02941	5.24742	1.25968	0.960499	0.0122674	0.0326014	0.00989585	0.00643384	0.00549286	unclear	unclear
LAL197	1	0.113136		0.619531		145		0.72358		19.8621		0.0991158		0.0896552		2.49655		0.958621		0.0206897		0.0206897		unclear	unclear
LAL198	2	0.239817	0.00871789	0.757988	0.0540157	359	104.652	0.543077	0.0248701	97.7545	30.745	0.147279	0.00319577	2.16385	0.512603	3.8464	2.48715	0.957007	0.00125486	0.0360196	0.00131789	0.00697298	6.30297e-05	acetylcholine	unclear
LAL199	2	0.137676	0.00440673	0.523112	0.0104921	214	19.799	0.539327	0.125088	32.1547	5.01157	0.0802005	0.0135849	2.07789	0.0171194	2.08939	0.114005	0.93807	0.0255551	0.0550439	0.0282222	0.00688596	0.00266716	acetylcholine	unclear
LAL200	2	0.258778	0.0688641	0.742556	0.0261067	369.5	270.822	0.569471	0.0321771	100.166	63.5144	0.161433	0.0117099	3.73477	2.54408	7.46007	1.37363	0.987387	0.00989233	0.00815658	0.00359013	0.00445633	0.0063022	acetylcholine	unclear
LAL201	1	0.18033		0.585948		480		0.41838		106.815		0.0931029		1.31458		9.23333		0.929167		0.05625		0.0145833		acetylcholine	unclear
LAL202	1	0.168389		0.654482		254		0.442363		50.0014		0.0870818		2.19291		3.10236		0.968504		0.0314961		0		acetylcholine	unclear
LAL203	2	0.166566	0.00521625	0.603163	0.0032531	276	26.8701	0.548339	0.03861	50.2886	2.70698	0.0999691	0.00268048	1.70642	0.184063	3.60278	0.30768	0.983493	0.00416905	0.00508475	0.00719092	0.0106707	0.00408511	acetylcholine	unclear
LAL204	1	0.114389		0.449522		215		0.601081		26.7563		0.0748033		1.82791		4.93488		0.953488		0.027907		0.0186047		acetylcholine	unclear
LC10	448	0.111056	0.031102	0.453385	0.0584499	74.5714	30.0975	0.654936	0.165513	9.68771	4.70088	0.0833728	0.0254551	1.54219	0.45324	3.26308	0.859695	0.957838	0.0463488	0.0415471	0.0991816	0.0108749	0.0278607	unclear	unclear
LC11	70	0.123806	0.0129195	0.464776	0.0356151	95.6429	27.1971	0.49406	0.0965306	12.4537	3.66038	0.0640604	0.0116835	2.90648	0.793578	4.6977	1.58145	0.980966	0.0122471	0.00866271	0.0117879	0.0122285	0.0122206	acetylcholine	unclear
LC12	226	0.128055	0.0154732	0.48026	0.0342526	57.7876	10.606	0.57177	0.0971961	7.87977	1.54522	0.0782497	0.0159995	2.65517	0.553265	3.2338	0.608114	0.979392	0.0215436	0.0124989	0.0180515	0.00906348	0.0126819	gaba	unclear
LC13	82	0.120666	0.019572	0.490831	0.0378043	80.1463	23.9295	0.636717	0.109513	11.0139	3.67748	0.0867264	0.0166669	1.73736	0.34637	2.55507	0.563102	0.954435	0.030214	0.0327492	0.0256379	0.0154083	0.0159616	acetylcholine	unclear
LC14	42	0.158086	0.0474636	0.723194	0.104273	130.976	38.0067	0.502373	0.116523	28.3384	9.58871	0.105916	0.0215977	0.542071	0.863157	2.37229	1.4782	0.970186	0.0247178	0.0221363	0.0227835	0.00784286	0.0102665	unclear	unclear
LC15	62	0.125225	0.0153533	0.493782	0.0386536	67.371	28.2241	0.745655	0.0973813	9.35499	4.79093	0.0998812	0.0149975	2.38408	0.578557	3.13263	0.670719	0.970615	0.0262207	0.0294385	0.0700472	0.0126368	0.0231451	acetylcholine	unclear
LC16	83	0.109165	0.0186796	0.463177	0.0334112	85.6867	30.7309	0.730944	0.112097	10.0045	3.63742	0.0852869	0.0136533	1.83951	0.462393	2.73768	0.605226	0.976385	0.021345	0.0213655	0.028265	0.00945643	0.0135601	acetylcholine	unclear
LC17	186	0.147619	0.0206091	0.569304	0.0468548	123.285	34.3149	0.697855	0.100488	19.8707	5.60916	0.112343	0.0173451	1.89415	0.446968	3.56946	0.710648	0.976655	0.0164078	0.0153532	0.0179662	0.00921629	0.00915264	gaba	unclear
LC18	103	0.102505	0.0150473	0.455604	0.0314837	55.5243	14.0983	0.639633	0.131675	6.12437	1.6972	0.070462	0.0159555	2.89671	0.639915	3.03838	0.701404	0.947857	0.039397	0.0214078	0.0256579	0.0315915	0.0261606	acetylcholine	unclear
LC20	69	0.153635	0.0491005	0.505396	0.0554544	64.7826	45.0153	0.759547	0.16184	11.166	8.14207	0.128048	0.0328663	1.65131	0.574655	2.84471	1.09646	0.832939	0.160457	0.268256	0.564335	0.0876037	0.194083	unclear	unclear
LC21	75	0.131516	0.0177878	0.506828	0.0410505	72.7467	25.1542	0.57012	0.103166	10.1069	4.02028	0.0781415	0.016013	2.5716	0.522713	3.09463	0.611884	0.985808	0.0158061	0.0117259	0.0156957	0.00464124	0.00966515	acetylcholine	unclear
LC22	36	0.172387	0.0405502	0.589231	0.0761025	87.7778	24.5672	0.559383	0.0884489	17.4822	5.59278	0.109994	0.0192095	1.74823	0.295353	3.1567	0.672341	0.966589	0.0227302	0.0297737	0.0249261	0.00556509	0.00812571	acetylcholine	unclear
LC24	70	0.103761	0.0327847	0.436101	0.05257	42.2714	22.3068	0.755521	0.176855	4.87504	3.05972	0.0869315	0.0337026	1.83484	0.548391	2.56297	1.04668	0.915081	0.11137	0.135789	0.236627	0.042046	0.0713957	unclear	unclear
LC25	30	0.150704	0.0314912	0.518695	0.0456601	63.2333	26.1107	0.799761	0.104096	9.83469	3.39412	0.128664	0.0221464	1.41391	0.263435	2.18978	0.851436	0.944626	0.0362246	0.0557914	0.0595637	0.0177715	0.0281525	unclear	unclear
LC26	41	0.116934	0.019113	0.483292	0.0446151	57.0976	14.5307	0.70019	0.120968	7.2314	2.15497	0.0877909	0.016478	2.02032	0.665795	2.47648	0.451742	0.986873	0.0188563	0.00866381	0.0197597	0.00710103	0.0118045	unclear	unclear
LC27	17	0.116923	0.028225	0.508714	0.0692024	60.7647	20.0516	0.826928	0.149898	7.94895	3.2849	0.105392	0.0202151	1.43499	0.254969	2.93297	0.621784	0.977683	0.0164597	0.0198067	0.0144351	0.00536881	0.012223	unclear	unclear
LC28a	17	0.112673	0.0378722	0.472632	0.0528103	59	27.7871	0.686376	0.134937	7.66947	4.2976	0.0882818	0.0236068	1.65896	0.46832	2.81167	0.71443	0.911215	0.176594	0.0714629	0.130319	0.0312193	0.0785313	unclear	unclear
LC28b	28	0.116124	0.0329774	0.468063	0.0562492	72.2143	22.4489	0.731335	0.148119	9.39013	3.56414	0.0947919	0.0282757	1.5357	0.395508	3.04254	0.875464	0.966994	0.0274396	0.0254794	0.0297183	0.00838622	0.01235	unclear	unclear
LC29	15	0.0735444	0.0273745	0.41006	0.0590864	74.2	27.371	0.553232	0.0484847	6.37924	3.0462	0.0476017	0.0108489	1.5648	0.541478	1.4917	0.596345	0.995237	0.00919018	0.00386857	0.00991726	0.00123457	0.00478146	unclear	unclear
LC31	21	0.168642	0.0383081	0.649318	0.0754302	136.905	95.8504	0.53092	0.0569452	31.4959	30.3675	0.109241	0.0200741	1.73767	0.349266	5.41319	1.11508	0.977615	0.0173399	0.0189889	0.0226457	0.00983536	0.0125975	acetylcholine	unclear
LC32	6	0.094492	0.0206408	0.454536	0.0406466	39.1667	13.8191	0.598636	0.0988241	4.5739	2.04106	0.0674314	0.0165879	1.39526	0.28818	1.82037	0.423913	0.944663	0.0589426	0.0343084	0.0353759	0.00953501	0.0152321	unclear	unclear
LC33a	10	0.168144	0.0167028	0.585806	0.0459918	192	67.7676	0.634758	0.085501	47.5057	21.2008	0.152131	0.0108022	1.2699	0.223689	2.5074	0.676801	0.704198	0.117896	0.245622	0.0947965	0.0501806	0.033194	glutamate	unclear
LC33b	4	0.177655	0.0204483	0.579978	0.043165	283.5	29.229	0.602764	0.0463855	65.1609	9.15767	0.138	0.0096277	1.32328	0.0283943	2.94552	0.549765	0.768898	0.104127	0.197608	0.0794112	0.0334937	0.0268162	glutamate	unclear
LC34	4	0.159726	0.0343802	0.570824	0.0223616	174.75	58.7104	0.797437	0.114534	34.6141	12.1328	0.155519	0.00683792	1.53084	0.131095	2.59182	0.447959	0.961972	0.02391	0.0336973	0.0243604	0.00753304	0.0106332	acetylcholine	unclear
LC35	4	0.0927089	0.0174953	0.488657	0.0769672	123.25	12.6062	0.730818	0.132642	15.3869	1.00275	0.090582	0.0061758	1.13911	0.3625	3.4781	0.883574	0.969735	0.00620353	0.0217827	0.00872298	0.00753413	0.00871735	unclear	unclear
LC36	14	0.158128	0.0252999	0.593504	0.0627339	184.714	37.3083	0.614399	0.0489688	33.1479	10.2198	0.1083	0.0183872	1.43006	0.188903	1.99059	0.419936	0.980588	0.0129108	0.0145321	0.00828678	0.00475786	0.00842688	acetylcholine	unclear
LC37a	4	0.195753	0.0278262	0.596015	0.0471084	124.5	24.7992	0.527059	0.0485029	26.6839	7.21512	0.112344	0.0199904	1.41705	0.0704517	2.53284	0.630175	0.780366	0.0492859	0.166241	0.0321403	0.0533928	0.0359514	glutamate	unclear
LC37b	4	0.196928	0.0231741	0.583261	0.024262	156	21.7102	0.519765	0.0806042	34.2075	6.01149	0.11332	0.0167919	1.95462	0.287091	2.80796	0.279488	0.664749	0.0258855	0.256763	0.0393919	0.0784879	0.0306215	glutamate	unclear
LC38	2	0.172598	0.00367397	0.593906	0.028616	201.5	13.435	0.583465	0.0315568	46.8447	7.22404	0.135569	0.0192152	1.7931	0.326115	2.73953	1.19331	0.84649	0.0845135	0.126975	0.0617182	0.0265353	0.0227953	glutamate	unclear
LC39	3	0.219766	0.0384843	0.609262	0.0333643	165.333	38.7341	0.519815	0.0758207	46.0423	11.2452	0.144496	0.0213218	2.1241	0.291292	1.82272	0.140647	0.59303	0.204713	0.321052	0.174205	0.0859188	0.0321795	glutamate	unclear
LC4	71	0.178575	0.05306	0.640139	0.083517	88.8592	22.9467	0.295998	0.0438172	21.2168	4.98702	0.0710011	0.0101056	3.71457	0.970223	7.93229	2.86559	0.771254	0.074451	0.134103	0.0553309	0.0946438	0.0390162	acetylcholine	unclear
LC40a	16	0.127987	0.0269089	0.476764	0.0430606	121.5	28.8352	0.543993	0.0515088	17.9273	6.97	0.0778304	0.0163491	1.5332	0.196449	2.4348	0.68121	0.967244	0.0179535	0.0250563	0.0165618	0.0103663	0.0126365	acetylcholine	unclear
LC40b	3	0.112401	0.00310843	0.458504	0.0184381	85	8	0.552991	0.0874236	10.2789	0.75217	0.0669999	0.0111965	1.67018	0.207921	1.45377	0.231149	0.992494	0.00651988	0.00358423	0.00620807	0.00358423	0.00620807	acetylcholine	unclear
LC41	6	0.137676	0.0204924	0.571958	0.0622406	131.167	16.3758	0.613911	0.0287568	19.9662	3.73096	0.0929453	0.00933168	1.49076	0.0977134	1.52692	0.497077	0.990486	0.00651155	0.00621023	0.00513524	0.00364023	0.00402319	acetylcholine	unclear
LC43	7	0.143521	0.0235848	0.581395	0.0395371	74.8571	26.5796	0.569017	0.176328	11.019	2.27228	0.0847763	0.0164531	1.83779	0.295057	1.3055	0.12182	0.966324	0.0372623	0.0285386	0.0319877	0.005124	0.0088041	acetylcholine	unclear
LC44	2	0.123287	0.0179904	0.556642	0.0478357	114	11.3137	0.582625	0.00575342	15.9916	3.0246	0.0813261	0.00657985	1.77776	0.0592719	1.1695	0.119637	0.990566	0.0133416	0	0	0.00943396	0.0133416	acetylcholine	unclear
LC45a	3	0.11051	0.0124066	0.468095	0.0115932	81.6667	3.05505	0.41785	0.0230235	9.58412	0.795759	0.0490626	0.00495373	1.78663	0.148367	1.67921	0.262169	0.979409	0.00765004	0.0205908	0.00765004	0	0	acetylcholine	unclear
LC45b	6	0.0907858	0.014317	0.449116	0.0154127	59.5	12.1943	0.464205	0.18602	5.8632	1.28645	0.045498	0.0180617	1.65191	0.280056	1.52515	0.34628	0.979881	0.0139971	0.0170233	0.0152898	0.00308642	0.00756015	unclear	unclear
LC46a	3	0.124195	0.00467724	0.502624	0.0457806	109	9	0.592398	0.0568327	14.2946	0.74335	0.0775601	0.00173096	1.38882	0.311305	2.42381	0.680871	0.984667	0.0105847	0.00972477	0.0100114	0.00639144	0.00555052	acetylcholine	unclear
LC46b	4	0.125957	0.00921037	0.524731	0.0391938	96.5	7.4162	0.532899	0.035723	12.7158	1.15505	0.0702293	0.00558946	1.64041	0.20144	2.92161	0.698995	0.989666	0.00821154	0.0100045	0.00816865	0	0	acetylcholine	unclear
LC6	61	0.0997372	0.0154196	0.463994	0.0451362	96.623	27.9965	0.601688	0.0889909	10.387	2.91595	0.0647698	0.0083918	1.70122	0.346713	2.90798	0.701873	0.97076	0.03927	0.0183427	0.0210568	0.0106176	0.0160438	acetylcholine	unclear
LC9	135	0.0928224	0.0202173	0.439701	0.0495458	83.9111	24.5437	0.463441	0.0872764	8.33379	2.31088	0.0466577	0.0105131	1.62213	0.377171	3.72459	0.940856	0.980601	0.016599	0.0185443	0.0230733	0.00469725	0.00829479	unclear	unclear
LCNOp	2	0.201292	0.0347818	0.805629	0.104157	297	45.2548	0.489283	0.0635916	110.212	9.19299	0.183353	0.0363912	1.32331	0.177829	10.4837	2.75472	0.827419	0.0334393	0.120015	0.0063829	0.0525664	0.0270564	glutamate	unclear
LCNOpm	2	0.294918	0.124695	0.81831	0.029141	429	328.098	0.419759	0.170721	186.769	87.4677	0.196456	0.00965974	2.83683	2.17619	11.7983	2.77633	0.685222	0.143494	0.241543	0.0891316	0.0732354	0.0543619	unclear	unclear
LHAD1a1	3	0.0974882	0.00801561	0.502095	0.0170742	135.667	27.0986	0.813149	0.0666833	14.6602	2.55433	0.0880498	0.00483091	1.28699	0.0534273	2.22945	0.0814973	0.993429	0.00615252	0.00553657	0.00485881	0.0030303	0.00524864	acetylcholine	acetylcholine
LHAD1a2_a	3	0.108328	0.00461264	0.48565	0.0247014	153.667	5.1316	0.710654	0.0279857	18.732	0.456657	0.0867225	0.00559982	2.03057	0.140047	3.23819	0.469884	0.98726	0.012659	0.00870387	0.00982323	0.00440279	0.00381598	acetylcholine	acetylcholine
LHAD1a2_b	2	0.102015	0.0112493	0.466942	0.018651	185	2.82843	0.789664	0.0257051	21.6829	0.924919	0.0925061	0.00234952	1.65774	0.128544	2.57276	0.325999	0.99192	0.00369867	0.00273224	0.00386397	0.00546448	0.00772794	acetylcholine	acetylcholine
LHAD1a2_c	2	0.113091	0.00644139	0.525964	0.00789474	156	9.89949	0.668173	7.18281e-05	22.0629	1.14863	0.0945333	0.00108933	1.87337	0.15061	2.96309	0.0522025	0.974884	0.0165371	0.0189813	0.00786095	0.00671141	0.00949137	acetylcholine	acetylcholine
LHAD1a3	2	0.118679	0.0195081	0.502142	0.0393242	157.5	3.53553	0.70282	0.030934	20.1855	1.13382	0.09031	0.0110513	1.62661	0.108347	2.26361	0.555278	0.974798	0.0173925	0.0188508	0.0175351	0.00635081	0.000142562	acetylcholine	unclear
LHAD1a4_a	2	0.0961188	0.00640953	0.493026	0.0448501	141	25.4558	0.617377	0.0268656	15.0431	1.50313	0.066237	0.00251049	1.20854	0.00748433	2.20095	0.0262494	0.963568	0.0285272	0.0301427	0.0196328	0.00813008	0.0114977	acetylcholine	unclear
LHAD1a4_b	2	0.105611	0.00463989	0.521739	0.00388636	84	5.65685	0.560006	0.00231597	10.6135	0.0104354	0.0709309	0.00513893	1.41364	0.263558	2.00455	0.572114	0.958523	0.00562471	0.0357955	0.00241059	0.00625	0.00883883	acetylcholine	unclear
LHAD1b1_a	1	0.133599		0.544397		114		0.584705		15.0009		0.0769396		1.7193		4.20175		0.982456		0		0.0175439		acetylcholine	unclear
LHAD1b1_b	3	0.11556	0.0116876	0.535024	0.0311364	165.667	8.02081	0.624599	0.0513437	21.6345	2.40522	0.081125	0.000509137	1.29832	0.0805676	3.86369	0.545524	0.981669	0.00691231	0.0142904	0.00992779	0.0040404	0.00699819	dopamine	unclear
LHAD1b2_a	6	0.13023	0.00688916	0.531744	0.0357338	174.833	44.5081	0.661653	0.0457358	24.8379	7.14699	0.0935392	0.00864224	1.18812	0.212174	4.14474	1.58992	0.968164	0.0170359	0.0283525	0.0150598	0.00259286	0.00299129	acetylcholine	acetylcholine
LHAD1b2_b	3	0.15691	0.0142755	0.575485	0.0128511	151.667	7.02377	0.557622	0.0229443	26.6009	1.84664	0.0977358	0.00461823	1.34429	0.113148	5.19094	0.60174	0.960415	0.0403571	0.0328707	0.0351347	0.00671386	0.00662441	acetylcholine	acetylcholine
LHAD1b2_c	4	0.137652	0.00755009	0.600141	0.00869532	139.5	7.04746	0.520991	0.046753	23.861	1.38592	0.0888552	0.00263964	1.31058	0.0185933	4.49065	0.779566	0.941754	0.0290405	0.0454146	0.0209157	0.0128316	0.00959543	acetylcholine	acetylcholine
LHAD1b2_d	2	0.141912	0.00959837	0.557333	0.017343	219	38.1838	0.692004	0.0130367	33.3118	8.00375	0.104579	0.00507362	1.4314	0.155937	5.31625	0.248368	0.985201	0.0135637	0.0107342	0.00781482	0.00406504	0.00574884	acetylcholine	acetylcholine
LHAD1b3	3	0.128982	0.0183379	0.563733	0.0341635	166	5	0.577982	0.0835848	25.4663	4.27227	0.0872302	0.000791619	1.47983	0.138315	3.03341	0.582032	0.968037	0.0120746	0.028006	0.00882048	0.00401971	0.00348591	acetylcholine	unclear
LHAD1b4	2	0.129818	0.00152491	0.497378	0.012945	92.5	4.94975	0.650536	0.0194118	13.151	1.34322	0.0923012	0.0017477	1.59931	0.22784	4.08965	0.28569	0.955875	0.0329387	0.0441245	0.0329387	0	0	acetylcholine	unclear
LHAD1b5	5	0.144574	0.0153238	0.556086	0.0210881	153.8	13.1034	0.551695	0.016089	24.6228	4.78819	0.0874453	0.00822727	1.77062	0.304194	4.03268	0.355196	0.975251	0.00839384	0.0198342	0.00855364	0.00538928	0.00569668	acetylcholine	unclear
LHAD1b6_a	3	0.128952	0.0200748	0.510992	0.0219729	214.667	33.946	0.664636	0.0979532	32.8828	4.29956	0.101554	0.00610802	1.29896	0.2382	4.10877	0.792504	0.985776	0.00237224	0.00911863	0.00406347	0.00422938	0.00408965	acetylcholine	acetylcholine
LHAD1b6_b	2	0.159312	0.0159558	0.58961	0.0121534	175	16.9706	0.588584	0.0177589	32.5207	4.87298	0.109009	0.00251822	1.35768	0.106735	5.38189	0.314499	0.994652	0.00756264	0.00534759	0.00756264	0	0	acetylcholine	acetylcholine
LHAD1c1_a	1	0.136497		0.624373		160		0.655076		25.6974		0.105211		1.26875		7.71875		0.96875		0.025		0.00625		acetylcholine	unclear
LHAD1c1_b	1	0.115069		0.508752		167		0.742151		23.7919		0.105732		1.1018		5.05988		0.994012		0.00598802		0		acetylcholine	unclear
LHAD1c2	5	0.120464	0.0189745	0.534348	0.0477762	119.6	3.20936	0.694591	0.060545	16.4605	3.08236	0.0949053	0.0144384	1.4172	0.0800459	2.17802	0.500422	0.981717	0.0221202	0.0116553	0.0171177	0.00671036	0.0069866	acetylcholine	unclear
LHAD1c3	4	0.0967695	0.0260857	0.462617	0.0707164	73	31.1448	0.568795	0.0627357	10.497	5.22419	0.0792586	0.0161532	1.58858	0.0805454	3.32972	0.0666544	0.918126	0.0528777	0.0760209	0.0546664	0.0104455	0.015219	unclear	unclear
LHAD1d1	4	0.0862464	0.0312853	0.45604	0.0356142	123.5	32.5832	0.64723	0.143673	13.8365	1.66466	0.0729719	0.00699389	1.44175	0.213057	3.72011	0.747301	0.96318	0.0143152	0.0218123	0.00836993	0.0108582	0.0109266	acetylcholine	acetylcholine
LHAD1d2	3	0.0860849	0.0278375	0.463384	0.0646957	134	28.8444	0.755817	0.180786	14.0617	0.982651	0.0789092	0.0044647	1.32612	0.336332	2.54265	0.981364	0.976816	0.022741	0.0166426	0.0159289	0.00909091	0.0157459	acetylcholine	acetylcholine
LHAD1f1	3	0.0995963	0.0206593	0.405528	0.0254222	157	23.2594	0.681364	0.086193	18.908	3.13184	0.0817112	0.00711446	0.953113	0.223386	3.17043	0.250108	0.806722	0.0372591	0.167464	0.0234106	0.0258138	0.0163413	glutamate	unclear
LHAD1f2	1	0.181498		0.472047		517		0.486393		122.145		0.114914		1.64797		6.06576		0.491296		0.352031		0.156673		glutamate	unclear
LHAD1f3_a	2	0.119152	0.000299768	0.456928	0.00319787	193.5	23.3345	0.688606	0.093149	27.2222	1.8254	0.0968369	0.00792277	1.26848	0.00416617	3.55904	0.272056	0.921308	0.023399	0.0630751	0.0252823	0.0156174	0.00188334	glutamate	unclear
LHAD1f3_b	3	0.145521	0.00531002	0.479477	0.0116466	176.333	3.78594	0.693821	0.0315952	27.6288	0.971054	0.10867	0.0044308	1.27825	0.173705	3.2657	0.378061	0.920928	0.0233645	0.0714614	0.0268155	0.00761083	0.00347893	glutamate	unclear
LHAD1f4	4	0.143959	0.0323036	0.511224	0.0415496	152.25	13.0735	0.712729	0.0590626	25.5378	1.12091	0.11989	0.0110227	0.70746	0.100027	3.53719	0.743611	0.818105	0.0646208	0.162547	0.0503809	0.0193486	0.0171773	unclear	unclear
LHAD1f5	1	0.119149		0.53188		177		0.75045		22.568		0.0956847		1.65537		1.72316		0.988701		0.0112994		0		acetylcholine	unclear
LHAD1g1	1	0.201888		0.613891		1579		0.376388		450.971		0.107499		1.9145		8.11273		0.90627		0.0829639		0.0107663		gaba	unclear
LHAD1h1	1	0.131441		0.422603		335		0.673625		53.7216		0.108025		1.51343		2.36716		0.58806		0.361194		0.0507463		gaba	unclear
LHAD1i1	3	0.124612	0.0178782	0.505863	0.0382815	126.667	15.9478	0.625376	0.048244	18.6598	0.859508	0.0925974	0.00825412	1.08649	0.12819	3.07549	0.36641	0.94009	0.0312717	0.0496378	0.0334169	0.0102724	0.00305097	acetylcholine	unclear
LHAD1i2_a	1	0.132561		0.572896		96		0.57783		15.8019		0.0951126		1.60417		1.88542		0.979167		0.0208333		0		acetylcholine	unclear
LHAD1i2_b	3	0.111968	0.0133869	0.517029	0.00996309	123	9	0.63397	0.0217982	16.4243	0.240595	0.0848343	0.00416966	1.37725	0.136737	2.76386	0.118811	0.956037	0.0269886	0.0410394	0.0228932	0.00252525	0.00437387	acetylcholine	unclear
LHAD1j1	1	0.124756		0.53731		291		0.681194		44.4394		0.104027		1.6701		2.62887		0.910653		0.0824742		0.00687285		acetylcholine	unclear
LHAD1k1	1	0.155052		0.568804		322		0.547752		59.7217		0.101592		1.17702		4.06832		0.937888		0.0403727		0.0217391		acetylcholine	unclear
LHAD2b1	1	0.200126		0.709837		481		0.637647		112.527		0.149174		2.12682		4.03119		0.956341		0.010395		0.033264		unclear	unclear
LHAD2c1	2	0.155458	0.0104586	0.593234	0.0217561	230.5	23.3345	0.609735	0.00849416	44.6831	2.20395	0.118468	0.00451639	1.09656	0.0220461	3.78005	0.402662	1	0	0	0	0	0	acetylcholine	unclear
LHAD2c2	2	0.16038	0.00227795	0.579884	0.0247673	168	22.6274	0.588061	0.0325859	32.69	4.09402	0.11447	0.0052536	1.11685	0.0115289	4.31193	0.25667	0.985269	0.00222488	0.0120137	0.00161809	0.00271739	0.00384297	acetylcholine	unclear
LHAD2c3	3	0.127108	0.0125872	0.593422	0.0210493	205.667	7.37111	0.683563	0.0365614	33.1649	2.99335	0.110248	0.0112332	0.843574	0.0942751	2.64293	0.423871	0.98545	0.00982604	0.00800623	0.00721888	0.00650837	0.00290047	acetylcholine	unclear
LHAD2d1	1	0.182923		0.532591		263		0.6497		63.8775		0.157799		1.10646		5.63878		0.551331		0.365019		0.0836502		glutamate	unclear
LHAD2e1	1	0.158503		0.570268		215		0.524062		39.7254		0.0968306		1.42791		3.23721		0.967442		0.0186047		0.0139535		acetylcholine	unclear
LHAD2e2	1	0.151306		0.475323		250		0.555821		45.1332		0.100344		1.684		2.932		0.808		0.164		0.028		glutamate	unclear
LHAD2e3	1	0.175536		0.586438		230		0.553449		44.9279		0.10811		2.08261		3.32609		0.956522		0.0347826		0.00869565		acetylcholine	unclear
LHAD2f1	1	0.107721		0.498624		213		0.623943		26.9661		0.0789922		1.01878		3.26761		0.967136		0.0328638		0		acetylcholine	unclear
LHAD3a1	2	0.103504	0.00782872	0.519312	0.0249977	168	18.3848	0.58386	0.0183721	23.3436	1.09093	0.0814879	0.00767893	1.05767	0.292521	2.83637	0.325161	0.970059	0.00327656	0.0152023	0.0058726	0.0147389	0.00259604	acetylcholine	acetylcholine
LHAD3a10_a	1	0.135524		0.518926		67		0.504767		10.6843		0.0804934		1.0597		1.59701		0.910448		0.0746269		0.0149254		acetylcholine	acetylcholine
LHAD3a10_b	1	0.114311		0.494839		69		0.47749		8.65688		0.0599068		1.28986		1.63768		1		0		0		acetylcholine	acetylcholine
LHAD3a2_a	1	0.110289		0.493364		135		0.515566		22.3425		0.0853263		0.881481		2.36296		0.918519		0.0592593		0.0222222		acetylcholine	unclear
LHAD3a2_b	1	0.139407		0.551134		126		0.513034		20.5699		0.0837546		0.81746		2.4127		0.960317		0.0396825		0		acetylcholine	unclear
LHAD3a3_a	2	0.108682	0.0046674	0.533405	0.00597714	71.5	10.6066	0.481751	0.012852	10.3677	1.2885	0.0699589	0.000167223	0.761768	0.182231	2.07951	0.506275	0.9196	0.0474108	0.0662579	0.0495087	0.0141416	0.00209782	unclear	unclear
LHAD3a3_b	1	0.129976		0.515698		102		0.515817		17.1381		0.086668		0.676471		1.98039		0.95098		0.0294118		0.0196078		unclear	unclear
LHAD3a4_a	1	0.129423		0.433259		124		0.547115		22.927		0.101159		1.08871		4.02419		0.951613		0.0322581		0.016129		acetylcholine	unclear
LHAD3a4_b	1	0.105533		0.558908		113		0.634582		16.3454		0.0917918		0.778761		1.44248		0.955752		0.0176991		0.0265487		unclear	unclear
LHAD3a5	1	0.118276		0.446698		138		0.554682		20.2807		0.081517		0.978261		4.89855		0.942029		0.0434783		0.0144928		acetylcholine	unclear
LHAD3a6	1	0.130992		0.534168		112		0.72709		16.7308		0.108614		1.14286		2.38393		0.946429		0.0446429		0.00892857		acetylcholine	unclear
LHAD3a7_a	2	0.129959	0.00798368	0.484414	0.0342357	87.5	7.77817	0.660355	0.196684	13.4204	1.41787	0.10146	0.0318479	1.23912	0.14845	2.98236	0.268248	0.921125	0.0253134	0.0405193	0.0116831	0.0383556	0.0369965	unclear	unclear
LHAD3a7_b	1	0.111131		0.496891		108		0.602568		13.5759		0.0757443		1.48148		2.81481		0.953704		0.037037		0.00925926		acetylcholine	unclear
LHAD3a8_a	1	0.10684		0.48486		83		0.533376		11.6408		0.0748066		1.15663		3.01205		0.987952		0		0.0120482		unclear	unclear
LHAD3a8_b	1	0.0982385		0.475359		111		0.657766		16.9635		0.100523		1.02703		2.55856		0.936937		0.045045		0.018018		acetylcholine	unclear
LHAD3a9	2	0.111184	0.00159587	0.503936	0.010056	93.5	6.36396	0.602519	0.00567261	12.6732	0.55303	0.0817254	0.00122991	1.06638	0.0650194	3.57922	0.421897	0.952018	0.0042968	0.0372621	0.00502644	0.01072	0.000729645	unclear	unclear
LHAD3b1_a	1	0.107528		0.482648		115		0.548654		14.9342		0.0712495		1.4087		2.53913		0.947826		0.0347826		0.0173913		acetylcholine	acetylcholine
LHAD3b1_b	2	0.12365	0.0278741	0.555746	0.0322257	103.5	19.0919	0.546809	0.0700721	15.0517	4.73374	0.0792246	0.0205856	1.29957	0.313665	2.48504	1.23593	0.97906	0.0175266	0.00854701	0.0120873	0.00982906	0.00181309	acetylcholine	acetylcholine
LHAD3b1_c	1	0.0982385		0.488903		102		0.623102		12.5504		0.0766686		0.637255		1.29412		0.911765		0.0686275		0.0196078		acetylcholine	acetylcholine
LHAD3b1_d	1	0.119171		0.599889		72		0.523507		10.1242		0.0736123		0.722222		2.18056		0.972222		0.0277778		0		acetylcholine	acetylcholine
[truncated: 3,555 more rows]
